# Supplementary material for: The Discovery of RGH-706, a Highly Efficacious MCH1 Receptor Antagonist, for the Treatment of Obesity and Insatiable Hunger
Source: J Med Chem. 2026 Jan 22;69(8):8722–38. doi: 10.1021/acs.jmedchem.5c02708 (PMC13126673; doi:10.1021/acs.jmedchem.5c02708)
Supplement: Supplementary file 2 [file jm5c02708_si_002.zip]

Archive with 9 entries (8 files):
- Initial_structures_for_FEP/
- Initial_structures_for_FEP/cmpd-16_pose-01.pdb
- Initial_structures_for_FEP/cmpd-1_pose-01.pdb
- Initial_structures_for_FEP/cmpd-30_pose-01.pdb
- Initial_structures_for_FEP/cmpd-36_pose-01.pdb
- Initial_structures_for_FEP/cmpd-37_pose-01.pdb
- Initial_structures_for_FEP/POPC_membrane.pdb
- Initial_structures_for_FEP/receptor_derived_from_PDB_8WSS.pdb
- Initial_structures_for_FEP/TIP3P_water_box.pdb
