# Supplementary material for: The Discovery of RGH-706, a Highly Efficacious MCH1 Receptor Antagonist, for the Treatment of Obesity and Insatiable Hunger
Source: J Med Chem. 2026 Jan 22;69(8):8722–38. doi: 10.1021/acs.jmedchem.5c02708 (PMC13126673; doi:10.1021/acs.jmedchem.5c02708)
Supplement: Supplementary file 2 [file jm5c02708_si_002.zip › Initial_structures_for_FEP/cmpd-16_pose-01.pdb]

TITLE     cmpd-16_pose-01
REMARK   4      COMPLIES WITH FORMAT V. 3.0, 1-DEC-2006
REMARK 888
REMARK 888 WRITTEN BY MAESTRO (A PRODUCT OF SCHRODINGER, LLC)
HETATM    1  O1  UNK   900      -6.739   0.991  20.204  1.00  0.00           O  
HETATM    2  C1  UNK   900      -6.121   0.957  18.997  1.00  0.00           C  
HETATM    3  C2  UNK   900      -6.736   0.702  17.809  1.00  0.00           C  
HETATM    4  C3  UNK   900      -6.041   0.617  16.541  1.00  0.00           C  
HETATM    5  N1  UNK   900      -4.656   0.770  16.611  1.00  0.00           N  
HETATM    6  C4  UNK   900      -4.040   1.071  17.829  1.00  0.00           C  
HETATM    7  C5  UNK   900      -4.700   1.169  19.000  1.00  0.00           C  
HETATM    8  C6  UNK   900      -3.805   0.684  15.463  1.00  0.00           C  
HETATM    9  C7  UNK   900      -2.568   0.020  15.553  1.00  0.00           C  
HETATM   10  C8  UNK   900      -1.631   0.039  14.532  1.00  0.00           C  
HETATM   11  C9  UNK   900      -4.144   1.319  14.262  1.00  0.00           C  
HETATM   12  C10 UNK   900      -3.236   1.340  13.192  1.00  0.00           C  
HETATM   13  C11 UNK   900      -1.965   0.713  13.358  1.00  0.00           C  
HETATM   14  C12 UNK   900      -3.240   1.914  11.888  1.00  0.00           C  
HETATM   15  C13 UNK   900      -2.026   1.663  11.296  1.00  0.00           C  
HETATM   16  N2  UNK   900      -1.239   0.988  12.208  1.00  0.00           N  
HETATM   17  C14 UNK   900       0.164   0.654  11.991  1.00  0.00           C  
HETATM   18  N3  UNK   900      -1.125   0.736   9.099  1.00  0.00           N1+
HETATM   19  C15 UNK   900      -1.507   1.988   9.921  1.00  0.00           C  
HETATM   20  O2  UNK   900      -6.714   0.454  15.519  1.00  0.00           O  
HETATM   21  C16 UNK   900      -8.170   0.866  20.304  1.00  0.00           C  
HETATM   22  C17 UNK   900      -8.889   2.187  19.992  1.00  0.00           C  
HETATM   23  C18 UNK   900     -10.919   3.248  19.594  1.00  0.00           C  
HETATM   24  C19 UNK   900     -10.314   4.498  19.682  1.00  0.00           C  
HETATM   25  C20 UNK   900      -8.929   4.584  19.874  1.00  0.00           C  
HETATM   26  C21 UNK   900      -8.216   3.411  20.054  1.00  0.00           C  
HETATM   27  C22 UNK   900     -10.224   2.090  19.759  1.00  0.00           C  
HETATM   28  C23 UNK   900       0.421  -0.395  10.910  1.00  0.00           C  
HETATM   29  C24 UNK   900       0.275   0.136   9.449  1.00  0.00           C  
HETATM   30  H1  UNK   900      -7.805   0.545  17.802  1.00  0.00           H  
HETATM   31  H2  UNK   900      -2.972   1.225  17.746  1.00  0.00           H  
HETATM   32  H3  UNK   900      -4.150   1.406  19.898  1.00  0.00           H  
HETATM   33  H4  UNK   900      -2.331  -0.531  16.454  1.00  0.00           H  
HETATM   34  H5  UNK   900      -0.679  -0.457  14.656  1.00  0.00           H  
HETATM   35  H6  UNK   900      -5.107   1.798  14.154  1.00  0.00           H  
HETATM   36  H7  UNK   900      -4.044   2.475  11.431  1.00  0.00           H  
HETATM   37  H8  UNK   900       0.703   1.585  11.804  1.00  0.00           H  
HETATM   38  H9  UNK   900       0.546   0.279  12.942  1.00  0.00           H  
HETATM   39  H10 UNK   900      -1.842   0.033   9.213  1.00  0.00           H  
HETATM   40  H11 UNK   900      -2.252   2.486   9.297  1.00  0.00           H  
HETATM   41  H12 UNK   900      -0.621   2.626   9.929  1.00  0.00           H  
HETATM   42  H13 UNK   900      -8.549   0.119  19.603  1.00  0.00           H  
HETATM   43  H14 UNK   900      -8.459   0.544  21.307  1.00  0.00           H  
HETATM   44  H15 UNK   900     -11.976   3.171  19.389  1.00  0.00           H  
HETATM   45  H16 UNK   900     -10.916   5.391  19.603  1.00  0.00           H  
HETATM   46  H17 UNK   900      -8.440   5.547  19.880  1.00  0.00           H  
HETATM   47  H18 UNK   900      -7.153   3.441  20.241  1.00  0.00           H  
HETATM   48  H19 UNK   900     -10.705   1.123  19.711  1.00  0.00           H  
HETATM   49  H20 UNK   900       1.404  -0.845  11.056  1.00  0.00           H  
HETATM   50  H21 UNK   900      -0.271  -1.226  11.062  1.00  0.00           H  
HETATM   51  H22 UNK   900       0.460  -0.661   8.725  1.00  0.00           H  
HETATM   52  H23 UNK   900       0.978   0.948   9.252  1.00  0.00           H  
HETATM   53  H24 UNK   900      -1.157   0.983   8.119  1.00  0.00           H  
CONECT    1    2   21
CONECT    2    1    3    7
CONECT    2    3
CONECT    3    2    4   30
CONECT    3    2
CONECT    4    3    5   20
CONECT    4   20
CONECT    5    4    6    8
CONECT    6    5    7   31
CONECT    6    7
CONECT    7    2    6   32
CONECT    7    6
CONECT    8    5    9   11
CONECT    8    9
CONECT    9    8   10   33
CONECT    9    8
CONECT   10    9   13   34
CONECT   10   13
CONECT   11    8   12   35
CONECT   11   12
CONECT   12   11   13   14
CONECT   12   11
CONECT   13   10   12   16
CONECT   13   10
CONECT   14   12   15   36
CONECT   14   15
CONECT   15   14   16   19
CONECT   15   14
CONECT   16   13   15   17
CONECT   17   16   28   37   38
CONECT   18   19   29   39   53
CONECT   19   15   18   40   41
CONECT   20    4
CONECT   20    4
CONECT   21    1   22   42   43
CONECT   22   21   26   27
CONECT   22   27
CONECT   23   24   27   44
CONECT   23   24
CONECT   24   23   25   45
CONECT   24   23
CONECT   25   24   26   46
CONECT   25   26
CONECT   26   22   25   47
CONECT   26   25
CONECT   27   22   23   48
CONECT   27   22
CONECT   28   17   29   49   50
CONECT   29   18   28   51   52
CONECT   30    3
CONECT   31    6
CONECT   32    7
CONECT   33    9
CONECT   34   10
CONECT   35   11
CONECT   36   14
CONECT   37   17
CONECT   38   17
CONECT   39   18
CONECT   40   19
CONECT   41   19
CONECT   42   21
CONECT   43   21
CONECT   44   23
CONECT   45   24
CONECT   46   25
CONECT   47   26
CONECT   48   27
CONECT   49   28
CONECT   50   28
CONECT   51   29
CONECT   52   29
CONECT   53   18
END   
