# Supplementary material for: The Discovery of RGH-706, a Highly Efficacious MCH1 Receptor Antagonist, for the Treatment of Obesity and Insatiable Hunger
Source: J Med Chem. 2026 Jan 22;69(8):8722–38. doi: 10.1021/acs.jmedchem.5c02708 (PMC13126673; doi:10.1021/acs.jmedchem.5c02708)
Supplement: Supplementary file 2 [file jm5c02708_si_002.zip › Initial_structures_for_FEP/cmpd-1_pose-01.pdb]

TITLE     cmpd-1_pose-01
REMARK   4      COMPLIES WITH FORMAT V. 3.0, 1-DEC-2006
REMARK 888
REMARK 888 WRITTEN BY MAESTRO (A PRODUCT OF SCHRODINGER, LLC)
HETATM    1  C1  UNK   900      -8.929   4.584  19.874  1.00  0.00           C  
HETATM    2  C2  UNK   900     -10.314   4.498  19.682  1.00  0.00           C  
HETATM    3  C3  UNK   900     -10.919   3.248  19.594  1.00  0.00           C  
HETATM    4  C4  UNK   900     -10.224   2.090  19.759  1.00  0.00           C  
HETATM    5  C5  UNK   900      -8.889   2.187  19.992  1.00  0.00           C  
HETATM    6  C6  UNK   900      -8.216   3.411  20.054  1.00  0.00           C  
HETATM    7  C7  UNK   900      -8.170   0.866  20.304  1.00  0.00           C  
HETATM    8  O1  UNK   900      -6.739   0.991  20.204  1.00  0.00           O  
HETATM    9  C8  UNK   900      -6.121   0.957  18.997  1.00  0.00           C  
HETATM   10  C9  UNK   900      -4.700   1.169  19.000  1.00  0.00           C  
HETATM   11  C10 UNK   900      -4.040   1.071  17.829  1.00  0.00           C  
HETATM   12  N1  UNK   900      -4.656   0.770  16.611  1.00  0.00           N  
HETATM   13  C11 UNK   900      -6.041   0.617  16.541  1.00  0.00           C  
HETATM   14  C12 UNK   900      -6.736   0.702  17.809  1.00  0.00           C  
HETATM   15  O2  UNK   900      -6.714   0.454  15.519  1.00  0.00           O  
HETATM   16  C13 UNK   900      -3.805   0.684  15.463  1.00  0.00           C  
HETATM   17  C14 UNK   900      -4.144   1.319  14.262  1.00  0.00           C  
HETATM   18  C15 UNK   900      -1.631   0.039  14.532  1.00  0.00           C  
HETATM   19  C16 UNK   900      -2.568   0.020  15.553  1.00  0.00           C  
HETATM   20  C17 UNK   900      -1.965   0.713  13.358  1.00  0.00           C  
HETATM   21  C18 UNK   900      -3.236   1.340  13.192  1.00  0.00           C  
HETATM   22  C19 UNK   900      -3.240   1.914  11.888  1.00  0.00           C  
HETATM   23  N2  UNK   900      -1.239   0.988  12.208  1.00  0.00           N  
HETATM   24  C20 UNK   900      -2.026   1.663  11.296  1.00  0.00           C  
HETATM   25  C21 UNK   900      -1.548   2.013   9.921  1.00  0.00           C  
HETATM   26  N3  UNK   900      -0.070   1.964   9.843  1.00  0.00           N1+
HETATM   27  C22 UNK   900       0.497   0.715  10.407  1.00  0.00           C  
HETATM   28  C23 UNK   900       0.161   0.668  11.979  1.00  0.00           C  
HETATM   29  H1  UNK   900      -8.418   5.535  19.881  1.00  0.00           H  
HETATM   30  H2  UNK   900     -10.899   5.402  19.602  1.00  0.00           H  
HETATM   31  H3  UNK   900     -11.976   3.171  19.387  1.00  0.00           H  
HETATM   32  H4  UNK   900     -10.741   1.143  19.698  1.00  0.00           H  
HETATM   33  H5  UNK   900      -7.152   3.456  20.236  1.00  0.00           H  
HETATM   34  H6  UNK   900      -8.429   0.531  21.311  1.00  0.00           H  
HETATM   35  H7  UNK   900      -8.514   0.097  19.609  1.00  0.00           H  
HETATM   36  H8  UNK   900      -4.150   1.405  19.898  1.00  0.00           H  
HETATM   37  H9  UNK   900      -2.972   1.224  17.757  1.00  0.00           H  
HETATM   38  H10 UNK   900      -7.805   0.544  17.802  1.00  0.00           H  
HETATM   39  H11 UNK   900      -5.127   1.790  14.186  1.00  0.00           H  
HETATM   40  H12 UNK   900      -0.683  -0.504  14.676  1.00  0.00           H  
HETATM   41  H13 UNK   900      -2.349  -0.519  16.465  1.00  0.00           H  
HETATM   42  H14 UNK   900      -4.016   2.400  11.446  1.00  0.00           H  
HETATM   43  H15 UNK   900      -1.704   1.012   9.196  1.00  0.00           H  
HETATM   44  H16 UNK   900      -1.975   2.742   9.447  1.00  0.00           H  
HETATM   45  H17 UNK   900       0.215   2.071   8.880  1.00  0.00           H  
HETATM   46  H18 UNK   900       0.364  -0.061   9.878  1.00  0.00           H  
HETATM   47  H19 UNK   900       1.732   0.905  10.430  1.00  0.00           H  
HETATM   48  H20 UNK   900       0.763   1.259  12.730  1.00  0.00           H  
HETATM   49  H21 UNK   900       0.389  -0.419  12.414  1.00  0.00           H  
HETATM   50  H22 UNK   900       0.286   2.741  10.382  1.00  0.00           H  
CONECT    1    6    2   29
CONECT    1    6
CONECT    2    1    3   30
CONECT    2    3
CONECT    3    2    4   31
CONECT    3    2
CONECT    4    3    5   32
CONECT    4    5
CONECT    5    4    7    6
CONECT    5    4
CONECT    6    1    5   33
CONECT    6    1
CONECT    7    5    8   34   35
CONECT    8    7    9
CONECT    9    8   10   14
CONECT    9   14
CONECT   10    9   11   36
CONECT   10   11
CONECT   11   10   12   37
CONECT   11   10
CONECT   12   11   13   16
CONECT   13   12   14   15
CONECT   13   15
CONECT   14    9   13   38
CONECT   14    9
CONECT   15   13
CONECT   15   13
CONECT   16   12   17   19
CONECT   16   17
CONECT   17   16   21   39
CONECT   17   16
CONECT   18   20   19   40
CONECT   18   19
CONECT   19   16   18   41
CONECT   19   18
CONECT   20   18   21   23
CONECT   20   21
CONECT   21   17   20   22
CONECT   21   20
CONECT   22   21   24   42
CONECT   22   24
CONECT   23   20   24   28
CONECT   24   22   23   25
CONECT   24   22
CONECT   25   24   26   43   44
CONECT   26   25   27   45   50
CONECT   27   26   28   46   47
CONECT   28   23   27   48   49
CONECT   29    1
CONECT   30    2
CONECT   31    3
CONECT   32    4
CONECT   33    6
CONECT   34    7
CONECT   35    7
CONECT   36   10
CONECT   37   11
CONECT   38   14
CONECT   39   17
CONECT   40   18
CONECT   41   19
CONECT   42   22
CONECT   43   25
CONECT   44   25
CONECT   45   26
CONECT   46   27
CONECT   47   27
CONECT   48   28
CONECT   49   28
CONECT   50   26
END   
