# Supplementary material for: The Discovery of RGH-706, a Highly Efficacious MCH1 Receptor Antagonist, for the Treatment of Obesity and Insatiable Hunger
Source: J Med Chem. 2026 Jan 22;69(8):8722–38. doi: 10.1021/acs.jmedchem.5c02708 (PMC13126673; doi:10.1021/acs.jmedchem.5c02708)
Supplement: Supplementary file 2 [file jm5c02708_si_002.zip › Initial_structures_for_FEP/cmpd-30_pose-01.pdb]

TITLE     cmpd-30_pose-01
REMARK   4      COMPLIES WITH FORMAT V. 3.0, 1-DEC-2006
REMARK 888
REMARK 888 WRITTEN BY MAESTRO (A PRODUCT OF SCHRODINGER, LLC)
HETATM    1  O1  UNK   900      -6.739   0.991  20.204  1.00  0.00           O  
HETATM    2  C1  UNK   900      -8.170   0.866  20.304  1.00  0.00           C  
HETATM    3  C2  UNK   900      -6.121   0.957  18.997  1.00  0.00           C  
HETATM    4  C3  UNK   900      -6.736   0.702  17.809  1.00  0.00           C  
HETATM    5  C4  UNK   900      -6.041   0.617  16.541  1.00  0.00           C  
HETATM    6  N1  UNK   900      -4.656   0.770  16.611  1.00  0.00           N  
HETATM    7  C5  UNK   900      -4.040   1.071  17.829  1.00  0.00           C  
HETATM    8  C6  UNK   900      -4.700   1.169  19.000  1.00  0.00           C  
HETATM    9  C7  UNK   900      -3.805   0.684  15.463  1.00  0.00           C  
HETATM   10  C8  UNK   900      -2.568   0.020  15.553  1.00  0.00           C  
HETATM   11  C9  UNK   900      -1.631   0.039  14.532  1.00  0.00           C  
HETATM   12  C10 UNK   900      -4.144   1.319  14.262  1.00  0.00           C  
HETATM   13  C11 UNK   900      -3.236   1.340  13.192  1.00  0.00           C  
HETATM   14  C12 UNK   900      -1.965   0.713  13.358  1.00  0.00           C  
HETATM   15  C13 UNK   900      -3.240   1.914  11.888  1.00  0.00           C  
HETATM   16  C14 UNK   900      -2.026   1.663  11.296  1.00  0.00           C  
HETATM   17  O2  UNK   900      -6.714   0.454  15.519  1.00  0.00           O  
HETATM   18  C15 UNK   900      -8.889   2.187  19.992  1.00  0.00           C  
HETATM   19  C16 UNK   900      -8.216   3.411  20.054  1.00  0.00           C  
HETATM   20  C17 UNK   900      -8.929   4.584  19.874  1.00  0.00           C  
HETATM   21  C18 UNK   900     -10.314   4.498  19.682  1.00  0.00           C  
HETATM   22  C19 UNK   900     -10.919   3.248  19.594  1.00  0.00           C  
HETATM   23  C20 UNK   900     -10.224   2.090  19.759  1.00  0.00           C  
HETATM   24  C21 UNK   900      -1.507   1.988   9.921  1.00  0.00           C  
HETATM   25  N2  UNK   900      -1.239   0.988  12.208  1.00  0.00           N  
HETATM   26  C22 UNK   900       0.164   0.654  11.991  1.00  0.00           C  
HETATM   27  C23 UNK   900       0.421  -0.395  10.910  1.00  0.00           C  
HETATM   28  N3  UNK   900       0.275   0.136   9.449  1.00  0.00           N1+
HETATM   29  C24 UNK   900      -1.125   0.736   9.099  1.00  0.00           C  
HETATM   30  H1  UNK   900      -8.539   0.102  19.616  1.00  0.00           H  
HETATM   31  H2  UNK   900      -8.468   0.566  21.311  1.00  0.00           H  
HETATM   32  H3  UNK   900      -7.807   0.554  17.801  1.00  0.00           H  
HETATM   33  H4  UNK   900      -2.971   1.216  17.747  1.00  0.00           H  
HETATM   34  H5  UNK   900      -4.149   1.397  19.900  1.00  0.00           H  
HETATM   35  H6  UNK   900      -2.333  -0.530  16.455  1.00  0.00           H  
HETATM   36  H7  UNK   900      -0.679  -0.458  14.655  1.00  0.00           H  
HETATM   37  H8  UNK   900      -5.107   1.797  14.148  1.00  0.00           H  
HETATM   38  H9  UNK   900      -4.050   2.456  11.419  1.00  0.00           H  
HETATM   39  H10 UNK   900      -7.153   3.444  20.242  1.00  0.00           H  
HETATM   40  H11 UNK   900      -8.418   5.535  19.884  1.00  0.00           H  
HETATM   41  H12 UNK   900     -10.899   5.402  19.605  1.00  0.00           H  
HETATM   42  H13 UNK   900     -11.976   3.171  19.389  1.00  0.00           H  
HETATM   43  H14 UNK   900     -10.702   1.122  19.710  1.00  0.00           H  
HETATM   44  H15 UNK   900      -2.279   2.537   9.379  1.00  0.00           H  
HETATM   45  H16 UNK   900      -0.662   2.677   9.978  1.00  0.00           H  
HETATM   46  H17 UNK   900       0.700   1.576  11.755  1.00  0.00           H  
HETATM   47  H18 UNK   900       0.592   0.297  12.927  1.00  0.00           H  
HETATM   48  H19 UNK   900       1.438  -0.770  11.035  1.00  0.00           H  
HETATM   49  H20 UNK   900      -0.226  -1.260  11.069  1.00  0.00           H  
HETATM   50  H21 UNK   900       1.051   0.879   9.257  1.00  0.00           H  
HETATM   51  H22 UNK   900      -1.900  -0.026   9.199  1.00  0.00           H  
HETATM   52  H23 UNK   900      -1.121   1.007   8.041  1.00  0.00           H  
HETATM   53  H24 UNK   900       0.487  -0.685   8.761  1.00  0.00           H  
CONECT    1    2    3
CONECT    2    1   18   30   31
CONECT    3    1    4    8
CONECT    3    4
CONECT    4    3    5   32
CONECT    4    3
CONECT    5    4    6   17
CONECT    5   17
CONECT    6    5    7    9
CONECT    7    6    8   33
CONECT    7    8
CONECT    8    3    7   34
CONECT    8    7
CONECT    9    6   10   12
CONECT    9   10
CONECT   10    9   11   35
CONECT   10    9
CONECT   11   10   14   36
CONECT   11   14
CONECT   12    9   13   37
CONECT   12   13
CONECT   13   12   14   15
CONECT   13   12
CONECT   14   11   13   25
CONECT   14   11
CONECT   15   13   16   38
CONECT   15   16
CONECT   16   15   24   25
CONECT   16   15
CONECT   17    5
CONECT   17    5
CONECT   18    2   19   23
CONECT   18   19
CONECT   19   18   20   39
CONECT   19   18
CONECT   20   19   21   40
CONECT   20   21
CONECT   21   20   22   41
CONECT   21   20
CONECT   22   21   23   42
CONECT   22   23
CONECT   23   18   22   43
CONECT   23   22
CONECT   24   16   29   44   45
CONECT   25   14   16   26
CONECT   26   25   27   46   47
CONECT   27   26   28   48   49
CONECT   28   27   29   50   53
CONECT   29   24   28   51   52
CONECT   30    2
CONECT   31    2
CONECT   32    4
CONECT   33    7
CONECT   34    8
CONECT   35   10
CONECT   36   11
CONECT   37   12
CONECT   38   15
CONECT   39   19
CONECT   40   20
CONECT   41   21
CONECT   42   22
CONECT   43   23
CONECT   44   24
CONECT   45   24
CONECT   46   26
CONECT   47   26
CONECT   48   27
CONECT   49   27
CONECT   50   28
CONECT   51   29
CONECT   52   29
CONECT   53   28
END   
