# Supplementary material for: The Discovery of RGH-706, a Highly Efficacious MCH1 Receptor Antagonist, for the Treatment of Obesity and Insatiable Hunger
Source: J Med Chem. 2026 Jan 22;69(8):8722–38. doi: 10.1021/acs.jmedchem.5c02708 (PMC13126673; doi:10.1021/acs.jmedchem.5c02708)
Supplement: Supplementary file 2 [file jm5c02708_si_002.zip › Initial_structures_for_FEP/cmpd-36_pose-01.pdb]

TITLE     cmpd-36_pose-01
REMARK   4      COMPLIES WITH FORMAT V. 3.0, 1-DEC-2006
REMARK 888
REMARK 888 WRITTEN BY MAESTRO (A PRODUCT OF SCHRODINGER, LLC)
HETATM    1  C1  UNK   900      -6.121   0.957  18.997  1.00  0.00           C  
HETATM    2  C2  UNK   900      -6.736   0.702  17.809  1.00  0.00           C  
HETATM    3  N1  UNK   900      -4.656   0.770  16.611  1.00  0.00           N  
HETATM    4  C3  UNK   900      -1.631   0.039  14.532  1.00  0.00           C  
HETATM    5  C4  UNK   900      -4.700   1.169  19.000  1.00  0.00           C  
HETATM    6  C5  UNK   900      -1.965   0.713  13.358  1.00  0.00           C  
HETATM    7  N2  UNK   900      -1.239   0.988  12.208  1.00  0.00           N  
HETATM    8  C6  UNK   900       0.164   0.654  11.991  1.00  0.00           C  
HETATM    9  N3  UNK   900       0.275   0.136   9.449  1.00  0.00           N1+
HETATM   10  C7  UNK   900      -3.240   1.914  11.888  1.00  0.00           C  
HETATM   11  C8  UNK   900      -2.026   1.663  11.296  1.00  0.00           C  
HETATM   12  C9  UNK   900      -4.040   1.071  17.829  1.00  0.00           C  
HETATM   13  C10 UNK   900      -6.041   0.617  16.541  1.00  0.00           C  
HETATM   14  C11 UNK   900      -3.236   1.340  13.192  1.00  0.00           C  
HETATM   15  C12 UNK   900       0.421  -0.395  10.910  1.00  0.00           C  
HETATM   16  C13 UNK   900      -3.805   0.684  15.463  1.00  0.00           C  
HETATM   17  O1  UNK   900      -6.714   0.454  15.519  1.00  0.00           O  
HETATM   18  C14 UNK   900      -4.144   1.319  14.262  1.00  0.00           C  
HETATM   19  C15 UNK   900      -2.568   0.020  15.553  1.00  0.00           C  
HETATM   20  C16 UNK   900      -1.125   0.736   9.099  1.00  0.00           C  
HETATM   21  C17 UNK   900      -1.507   1.988   9.921  1.00  0.00           C  
HETATM   22  O2  UNK   900      -6.739   0.991  20.204  1.00  0.00           O  
HETATM   23  C18 UNK   900      -8.170   0.866  20.304  1.00  0.00           C  
HETATM   24  C19 UNK   900      -8.889   2.187  19.992  1.00  0.00           C  
HETATM   25  N4  UNK   900     -10.224   2.090  19.759  1.00  0.00           N  
HETATM   26  C20 UNK   900     -10.919   3.248  19.594  1.00  0.00           C  
HETATM   27  C21 UNK   900     -10.314   4.498  19.682  1.00  0.00           C  
HETATM   28  C22 UNK   900      -8.929   4.584  19.874  1.00  0.00           C  
HETATM   29  C23 UNK   900      -8.216   3.411  20.054  1.00  0.00           C  
HETATM   30 CL1  UNK   900     -11.283   5.918  19.535  1.00  0.00          Cl  
HETATM   31  H1  UNK   900      -7.807   0.560  17.800  1.00  0.00           H  
HETATM   32  H2  UNK   900      -0.680  -0.458  14.658  1.00  0.00           H  
HETATM   33  H3  UNK   900      -4.148   1.396  19.900  1.00  0.00           H  
HETATM   34  H4  UNK   900       0.675   1.580  11.721  1.00  0.00           H  
HETATM   35  H5  UNK   900       0.619   0.342  12.932  1.00  0.00           H  
HETATM   36  H6  UNK   900       0.487  -0.673   8.746  1.00  0.00           H  
HETATM   37  H7  UNK   900      -4.049   2.452  11.415  1.00  0.00           H  
HETATM   38  H8  UNK   900      -2.971   1.216  17.748  1.00  0.00           H  
HETATM   39  H9  UNK   900       1.412  -0.823  11.069  1.00  0.00           H  
HETATM   40  H10 UNK   900      -0.274  -1.223  11.060  1.00  0.00           H  
HETATM   41  H11 UNK   900      -5.113   1.789  14.170  1.00  0.00           H  
HETATM   42  H12 UNK   900      -2.348  -0.526  16.462  1.00  0.00           H  
HETATM   43  H13 UNK   900      -1.173   0.948   8.029  1.00  0.00           H  
HETATM   44  H14 UNK   900      -1.865  -0.049   9.261  1.00  0.00           H  
HETATM   45  H15 UNK   900      -2.227   2.597   9.372  1.00  0.00           H  
HETATM   46  H16 UNK   900      -0.636   2.638  10.023  1.00  0.00           H  
HETATM   47  H17 UNK   900      -8.528   0.114  19.598  1.00  0.00           H  
HETATM   48  H18 UNK   900      -8.444   0.556  21.315  1.00  0.00           H  
HETATM   49  H19 UNK   900     -11.974   3.150  19.388  1.00  0.00           H  
HETATM   50  H20 UNK   900      -8.435   5.545  19.880  1.00  0.00           H  
HETATM   51  H21 UNK   900      -7.153   3.462  20.238  1.00  0.00           H  
HETATM   52  H22 UNK   900       1.043   0.885   9.249  1.00  0.00           H  
CONECT    1    2    5   22
CONECT    1    2
CONECT    2    1   13   31
CONECT    2    1
CONECT    3   13   16   12
CONECT    4    6   19   32
CONECT    4    6
CONECT    5    1   12   33
CONECT    5   12
CONECT    6    4   14    7
CONECT    6    4
CONECT    7    6   11    8
CONECT    8    7   15   34   35
CONECT    9   20   15   36   52
CONECT   10   14   11   37
CONECT   10   11
CONECT   11    7   10   21
CONECT   11   10
CONECT   12    3    5   38
CONECT   12    5
CONECT   13    2    3   17
CONECT   13   17
CONECT   14    6   10   18
CONECT   14   18
CONECT   15    8    9   39   40
CONECT   16    3   18   19
CONECT   16   19
CONECT   17   13
CONECT   17   13
CONECT   18   14   16   41
CONECT   18   14
CONECT   19    4   16   42
CONECT   19   16
CONECT   20    9   21   43   44
CONECT   21   11   20   45   46
CONECT   22    1   23
CONECT   23   22   24   47   48
CONECT   24   23   29   25
CONECT   24   25
CONECT   25   24   26
CONECT   25   24
CONECT   26   25   27   49
CONECT   26   27
CONECT   27   26   28   30
CONECT   27   26
CONECT   28   27   29   50
CONECT   28   29
CONECT   29   24   28   51
CONECT   29   28
CONECT   30   27
CONECT   31    2
CONECT   32    4
CONECT   33    5
CONECT   34    8
CONECT   35    8
CONECT   36    9
CONECT   37   10
CONECT   38   12
CONECT   39   15
CONECT   40   15
CONECT   41   18
CONECT   42   19
CONECT   43   20
CONECT   44   20
CONECT   45   21
CONECT   46   21
CONECT   47   23
CONECT   48   23
CONECT   49   26
CONECT   50   28
CONECT   51   29
CONECT   52    9
END   
