# Supplementary material for: The Discovery of RGH-706, a Highly Efficacious MCH1 Receptor Antagonist, for the Treatment of Obesity and Insatiable Hunger
Source: J Med Chem. 2026 Jan 22;69(8):8722–38. doi: 10.1021/acs.jmedchem.5c02708 (PMC13126673; doi:10.1021/acs.jmedchem.5c02708)
Supplement: Supplementary file 2 [file jm5c02708_si_002.zip › Initial_structures_for_FEP/cmpd-37_pose-01.pdb]

TITLE     cmpd-37_pose-01
REMARK   4      COMPLIES WITH FORMAT V. 3.0, 1-DEC-2006
REMARK 888
REMARK 888 WRITTEN BY MAESTRO (A PRODUCT OF SCHRODINGER, LLC)
CRYST1   54.794   54.418  107.402  90.00  90.00  90.00 P 1           1
HETATM    1 CL1  UNK   900     -11.283   5.918  19.535  1.00  0.00          Cl  
HETATM    2  C1  UNK   900     -10.314   4.498  19.682  1.00  0.00           C  
HETATM    3  C2  UNK   900      -8.929   4.584  19.874  1.00  0.00           C  
HETATM    4  C3  UNK   900      -8.216   3.411  20.054  1.00  0.00           C  
HETATM    5  C4  UNK   900      -8.889   2.187  19.992  1.00  0.00           C  
HETATM    6  C5  UNK   900      -8.170   0.866  20.304  1.00  0.00           C  
HETATM    7  O1  UNK   900      -6.739   0.991  20.204  1.00  0.00           O  
HETATM    8  C6  UNK   900      -6.121   0.957  18.997  1.00  0.00           C  
HETATM    9  C7  UNK   900      -6.736   0.702  17.809  1.00  0.00           C  
HETATM   10  C8  UNK   900      -6.041   0.617  16.541  1.00  0.00           C  
HETATM   11  O2  UNK   900      -6.714   0.454  15.519  1.00  0.00           O  
HETATM   12  N1  UNK   900      -4.656   0.770  16.611  1.00  0.00           N  
HETATM   13  C9  UNK   900      -4.040   1.071  17.829  1.00  0.00           C  
HETATM   14  C10 UNK   900      -4.700   1.169  19.000  1.00  0.00           C  
HETATM   15  C11 UNK   900      -3.805   0.684  15.463  1.00  0.00           C  
HETATM   16  C12 UNK   900      -2.568   0.020  15.553  1.00  0.00           C  
HETATM   17  C13 UNK   900      -1.631   0.039  14.532  1.00  0.00           C  
HETATM   18  C14 UNK   900      -1.965   0.713  13.358  1.00  0.00           C  
HETATM   19  N2  UNK   900      -1.239   0.988  12.208  1.00  0.00           N  
HETATM   20  C15 UNK   900       0.164   0.654  11.991  1.00  0.00           C  
HETATM   21  C16 UNK   900       0.421  -0.395  10.910  1.00  0.00           C  
HETATM   22  N3  UNK   900       0.275   0.136   9.449  1.00  0.00           N1+
HETATM   23  C17 UNK   900      -1.125   0.736   9.099  1.00  0.00           C  
HETATM   24  C18 UNK   900      -1.507   1.988   9.921  1.00  0.00           C  
HETATM   25  C19 UNK   900      -2.026   1.663  11.296  1.00  0.00           C  
HETATM   26  C20 UNK   900      -3.240   1.914  11.888  1.00  0.00           C  
HETATM   27  C21 UNK   900      -3.236   1.340  13.192  1.00  0.00           C  
HETATM   28  C22 UNK   900      -4.144   1.319  14.262  1.00  0.00           C  
HETATM   29  N4  UNK   900     -10.224   2.090  19.759  1.00  0.00           N  
HETATM   30  C23 UNK   900     -10.919   3.248  19.594  1.00  0.00           C  
HETATM   31  C24 UNK   900       0.776  -0.808   8.331  1.00  0.00           C  
HETATM   32  C25 UNK   900      -0.037  -2.109   8.285  1.00  0.00           C  
HETATM   33  C26 UNK   900       2.277  -1.078   8.479  1.00  0.00           C  
HETATM   34  H1  UNK   900      -8.428   5.538  19.953  1.00  0.00           H  
HETATM   35  H2  UNK   900      -7.152   3.458  20.228  1.00  0.00           H  
HETATM   36  H3  UNK   900      -8.395   0.615  21.341  1.00  0.00           H  
HETATM   37  H4  UNK   900      -8.557   0.019  19.737  1.00  0.00           H  
HETATM   38  H5  UNK   900      -7.789   0.465  17.759  1.00  0.00           H  
HETATM   39  H6  UNK   900      -2.977   1.248  17.759  1.00  0.00           H  
HETATM   40  H7  UNK   900      -4.192   1.411  19.922  1.00  0.00           H  
HETATM   41  H8  UNK   900      -2.311  -0.495  16.467  1.00  0.00           H  
HETATM   42  H9  UNK   900      -0.672  -0.442  14.655  1.00  0.00           H  
HETATM   43  H10 UNK   900       0.684   1.580  11.743  1.00  0.00           H  
HETATM   44  H11 UNK   900       0.593   0.327  12.938  1.00  0.00           H  
HETATM   45  H12 UNK   900       1.449  -0.739  11.020  1.00  0.00           H  
HETATM   46  H13 UNK   900      -0.240  -1.256  11.007  1.00  0.00           H  
HETATM   47  H14 UNK   900      -1.055   1.015   8.047  1.00  0.00           H  
HETATM   48  H15 UNK   900      -1.844  -0.077   9.194  1.00  0.00           H  
HETATM   49  H16 UNK   900      -0.685   2.704   9.961  1.00  0.00           H  
HETATM   50  H17 UNK   900      -2.287   2.520   9.377  1.00  0.00           H  
HETATM   51  H18 UNK   900      -4.055   2.426  11.397  1.00  0.00           H  
HETATM   52  H19 UNK   900      -5.082   1.842  14.149  1.00  0.00           H  
HETATM   53  H20 UNK   900     -11.986   3.187  19.444  1.00  0.00           H  
HETATM   54  H21 UNK   900       0.649  -0.229   7.416  1.00  0.00           H  
HETATM   55  H22 UNK   900       0.295  -2.715   7.442  1.00  0.00           H  
HETATM   56  H23 UNK   900      -1.104  -1.949   8.134  1.00  0.00           H  
HETATM   57  H24 UNK   900       0.074  -2.697   9.196  1.00  0.00           H  
HETATM   58  H25 UNK   900       2.494  -1.742   9.316  1.00  0.00           H  
HETATM   59  H26 UNK   900       2.840  -0.156   8.624  1.00  0.00           H  
HETATM   60  H27 UNK   900       2.712  -1.543   7.594  1.00  0.00           H  
HETATM   61  H28 UNK   900       0.873   0.943   9.347  1.00  0.00           H  
CONECT    1    2
CONECT    2    1    3   30
CONECT    2    3
CONECT    3    2    4   34
CONECT    3    2
CONECT    4    3    5   35
CONECT    4    5
CONECT    5    4    6   29
CONECT    5    4
CONECT    6    5    7   36   37
CONECT    7    6    8
CONECT    8    7    9   14
CONECT    8    9
CONECT    9    8   10   38
CONECT    9    8
CONECT   10    9   11   12
CONECT   10   11
CONECT   11   10
CONECT   11   10
CONECT   12   10   13   15
CONECT   13   12   14   39
CONECT   13   14
CONECT   14    8   13   40
CONECT   14   13
CONECT   15   12   16   28
CONECT   15   16
CONECT   16   15   17   41
CONECT   16   15
CONECT   17   16   18   42
CONECT   17   18
CONECT   18   17   19   27
CONECT   18   17
CONECT   19   18   20   25
CONECT   20   19   21   43   44
CONECT   21   20   22   45   46
CONECT   22   21   23   31   61
CONECT   23   22   24   47   48
CONECT   24   23   25   49   50
CONECT   25   19   24   26
CONECT   25   26
CONECT   26   25   27   51
CONECT   26   25
CONECT   27   18   26   28
CONECT   27   28
CONECT   28   15   27   52
CONECT   28   27
CONECT   29    5   30
CONECT   29   30
CONECT   30    2   29   53
CONECT   30   29
CONECT   31   22   32   33   54
CONECT   32   31   55   56   57
CONECT   33   31   58   59   60
CONECT   34    3
CONECT   35    4
CONECT   36    6
CONECT   37    6
CONECT   38    9
CONECT   39   13
CONECT   40   14
CONECT   41   16
CONECT   42   17
CONECT   43   20
CONECT   44   20
CONECT   45   21
CONECT   46   21
CONECT   47   23
CONECT   48   23
CONECT   49   24
CONECT   50   24
CONECT   51   26
CONECT   52   28
CONECT   53   30
CONECT   54   31
CONECT   55   32
CONECT   56   32
CONECT   57   32
CONECT   58   33
CONECT   59   33
CONECT   60   33
CONECT   61   22
END   
