# Supplementary material for: The Discovery of RGH-706, a Highly Efficacious MCH1 Receptor Antagonist, for the Treatment of Obesity and Insatiable Hunger
Source: J Med Chem. 2026 Jan 22;69(8):8722–38. doi: 10.1021/acs.jmedchem.5c02708 (PMC13126673; doi:10.1021/acs.jmedchem.5c02708)
Supplement: Supplementary file 2 [file jm5c02708_si_002.zip › Initial_structures_for_FEP/POPC_membrane.pdb]

TITLE     POPC_membrane
REMARK   4      COMPLIES WITH FORMAT V. 3.0, 1-DEC-2006
REMARK 888
REMARK 888 WRITTEN BY MAESTRO (A PRODUCT OF SCHRODINGER, LLC)
CRYST1   54.794   54.418  107.402  90.00  90.00  90.00 P 1           1
HETATM    1  C11 POPC    1       4.401  24.562  31.722  1.00  0.00           C  
HETATM    2  C14 POPC    1       2.079  23.984  32.054  1.00  0.00           C  
HETATM    3  C13 POPC    1       2.629  26.191  31.239  1.00  0.00           C  
HETATM    4    N POPC    1       3.028  24.748  31.191  1.00  0.00           N1+
HETATM    5  C15 POPC    1       2.938  24.243  29.759  1.00  0.00           C  
HETATM    6  C12 POPC    1       3.868  24.885  28.709  1.00  0.00           C  
HETATM    7   O1 POPC    1       5.231  24.520  28.938  1.00  0.00           O  
HETATM    8   P1 POPC    1       5.837  23.249  28.223  1.00  0.00           P  
HETATM    9   O4 POPC    1       7.242  23.080  28.656  1.00  0.00           O  
HETATM   10   O3 POPC    1       4.931  22.084  28.434  1.00  0.00           O1-
HETATM   11   O2 POPC    1       5.808  23.632  26.689  1.00  0.00           O  
HETATM   12   C1 POPC    1       6.014  24.977  26.243  1.00  0.00           C  
HETATM   13   C2 POPC    1       7.124  25.086  25.170  1.00  0.00           C  
HETATM   14  O21 POPC    1       6.902  24.157  24.093  1.00  0.00           O  
HETATM   15  C21 POPC    1       5.989  24.569  23.235  1.00  0.00           C  
HETATM   16  O22 POPC    1       5.389  25.630  23.288  1.00  0.00           O  
HETATM   17  C22 POPC    1       5.804  23.523  22.153  1.00  0.00           C  
HETATM   18  C23 POPC    1       4.833  24.007  21.051  1.00  0.00           C  
HETATM   19  C24 POPC    1       4.694  22.996  19.925  1.00  0.00           C  
HETATM   20  C25 POPC    1       3.754  23.518  18.833  1.00  0.00           C  
HETATM   21  C26 POPC    1       3.789  22.662  17.556  1.00  0.00           C  
HETATM   22  C27 POPC    1       2.759  23.143  16.511  1.00  0.00           C  
HETATM   23  C28 POPC    1       2.882  22.466  15.143  1.00  0.00           C  
HETATM   24  C29 POPC    1       4.143  22.894  14.463  1.00  0.00           C  
HETATM   25 C210 POPC    1       4.697  22.304  13.386  1.00  0.00           C  
HETATM   26 C211 POPC    1       4.133  21.136  12.605  1.00  0.00           C  
HETATM   27 C212 POPC    1       3.700  21.615  11.219  1.00  0.00           C  
HETATM   28 C213 POPC    1       3.224  20.482  10.300  1.00  0.00           C  
HETATM   29 C214 POPC    1       4.306  19.438  10.014  1.00  0.00           C  
HETATM   30 C215 POPC    1       4.037  18.584   8.760  1.00  0.00           C  
HETATM   31 C216 POPC    1       4.096  19.341   7.428  1.00  0.00           C  
HETATM   32   C3 POPC    1       8.535  24.804  25.765  1.00  0.00           C  
HETATM   33  O31 POPC    1       9.592  24.853  24.789  1.00  0.00           O  
HETATM   34  C31 POPC    1       9.913  26.069  24.365  1.00  0.00           C  
HETATM   35  O32 POPC    1       9.387  27.104  24.757  1.00  0.00           O  
HETATM   36  C32 POPC    1      11.002  25.958  23.295  1.00  0.00           C  
HETATM   37  C33 POPC    1      11.092  27.255  22.471  1.00  0.00           C  
HETATM   38  C34 POPC    1       9.915  27.486  21.518  1.00  0.00           C  
HETATM   39  C35 POPC    1       9.902  26.579  20.269  1.00  0.00           C  
HETATM   40  C36 POPC    1       8.834  25.479  20.308  1.00  0.00           C  
HETATM   41  C37 POPC    1       8.696  24.675  19.011  1.00  0.00           C  
HETATM   42  C38 POPC    1       8.511  25.574  17.773  1.00  0.00           C  
HETATM   43  C39 POPC    1       7.941  24.871  16.528  1.00  0.00           C  
HETATM   44 C310 POPC    1       8.892  23.837  15.924  1.00  0.00           C  
HETATM   45 C311 POPC    1       8.419  23.420  14.519  1.00  0.00           C  
HETATM   46 C312 POPC    1       9.229  22.254  13.922  1.00  0.00           C  
HETATM   47 C313 POPC    1       8.686  21.839  12.557  1.00  0.00           C  
HETATM   48 C314 POPC    1       9.403  20.613  11.989  1.00  0.00           C  
HETATM   49 C315 POPC    1       8.807  20.167  10.633  1.00  0.00           C  
HETATM   50 C316 POPC    1       8.966  21.187   9.499  1.00  0.00           C  
HETATM   51 C217 POPC    1       5.384  20.153   7.242  1.00  0.00           C  
HETATM   52 C218 POPC    1       5.546  20.778   5.871  1.00  0.00           C  
HETATM   53  H21 POPC    1       4.675  23.517  31.716  1.00  0.00           H  
HETATM   54  H22 POPC    1       4.487  24.934  32.732  1.00  0.00           H  
HETATM   55  H23 POPC    1       5.126  25.068  31.102  1.00  0.00           H  
HETATM   56  H41 POPC    1       2.069  24.377  33.060  1.00  0.00           H  
HETATM   57  H42 POPC    1       1.074  24.000  31.657  1.00  0.00           H  
HETATM   58  H43 POPC    1       2.378  22.949  32.127  1.00  0.00           H  
HETATM   59  H31 POPC    1       1.668  26.332  30.765  1.00  0.00           H  
HETATM   60  H32 POPC    1       2.592  26.548  32.257  1.00  0.00           H  
HETATM   61  H33 POPC    1       3.328  26.811  30.698  1.00  0.00           H  
HETATM   62  H11 POPC    1       3.146  23.183  29.739  1.00  0.00           H  
HETATM   63  H12 POPC    1       1.914  24.322  29.423  1.00  0.00           H  
HETATM   64  H52 POPC    1       3.766  25.990  28.764  1.00  0.00           H  
HETATM   65  H51 POPC    1       3.504  24.575  27.706  1.00  0.00           H  
HETATM   66   HA POPC    1       6.279  25.671  27.068  1.00  0.00           H  
HETATM   67   HB POPC    1       5.061  25.351  25.811  1.00  0.00           H  
HETATM   68   HS POPC    1       7.127  26.129  24.787  1.00  0.00           H  
HETATM   69  H2R POPC    1       5.442  22.583  22.623  1.00  0.00           H  
HETATM   70  H2S POPC    1       6.800  23.329  21.701  1.00  0.00           H  
HETATM   71  H3R POPC    1       5.201  24.960  20.616  1.00  0.00           H  
HETATM   72  H3S POPC    1       3.823  24.210  21.467  1.00  0.00           H  
HETATM   73  H4R POPC    1       4.325  22.022  20.313  1.00  0.00           H  
HETATM   74  H4S POPC    1       5.694  22.796  19.482  1.00  0.00           H  
HETATM   75  H5R POPC    1       4.026  24.562  18.568  1.00  0.00           H  
HETATM   76  H5S POPC    1       2.721  23.524  19.241  1.00  0.00           H  
HETATM   77  H6R POPC    1       3.538  21.612  17.820  1.00  0.00           H  
HETATM   78  H6S POPC    1       4.819  22.710  17.142  1.00  0.00           H  
HETATM   79  H7R POPC    1       2.877  24.241  16.390  1.00  0.00           H  
HETATM   80  H7S POPC    1       1.741  22.955  16.915  1.00  0.00           H  
HETATM   81  H8R POPC    1       2.018  22.739  14.499  1.00  0.00           H  
HETATM   82  H8S POPC    1       2.854  21.363  15.274  1.00  0.00           H  
HETATM   83  H91 POPC    1       4.664  23.748  14.921  1.00  0.00           H  
HETATM   84 H101 POPC    1       5.617  22.739  12.969  1.00  0.00           H  
HETATM   85 H11R POPC    1       3.270  20.665  13.122  1.00  0.00           H  
HETATM   86 H11S POPC    1       4.908  20.346  12.495  1.00  0.00           H  
HETATM   87 H12R POPC    1       4.558  22.114  10.720  1.00  0.00           H  
HETATM   88 H12S POPC    1       2.887  22.362  11.344  1.00  0.00           H  
HETATM   89 H13R POPC    1       2.910  20.931   9.334  1.00  0.00           H  
HETATM   90 H13S POPC    1       2.343  19.976  10.748  1.00  0.00           H  
HETATM   91 H14R POPC    1       4.391  18.758  10.888  1.00  0.00           H  
HETATM   92 H14S POPC    1       5.292  19.943   9.925  1.00  0.00           H  
HETATM   93 H15R POPC    1       3.039  18.104   8.845  1.00  0.00           H  
HETATM   94 H15S POPC    1       4.801  17.777   8.757  1.00  0.00           H  
HETATM   95 H16R POPC    1       3.222  20.022   7.337  1.00  0.00           H  
HETATM   96 H16S POPC    1       3.992  18.599   6.608  1.00  0.00           H  
HETATM   97   HX POPC    1       8.498  23.780  26.195  1.00  0.00           H  
HETATM   98   HY POPC    1       8.732  25.492  26.615  1.00  0.00           H  
HETATM   99  H2X POPC    1      10.797  25.073  22.655  1.00  0.00           H  
HETATM  100  H2Y POPC    1      11.975  25.787  23.804  1.00  0.00           H  
HETATM  101  H3X POPC    1      12.004  27.219  21.836  1.00  0.00           H  
HETATM  102  H3Y POPC    1      11.202  28.136  23.139  1.00  0.00           H  
HETATM  103  H4X POPC    1       9.973  28.539  21.168  1.00  0.00           H  
HETATM  104  H4Y POPC    1       8.950  27.399  22.061  1.00  0.00           H  
HETATM  105  H5X POPC    1      10.903  26.126  20.102  1.00  0.00           H  
HETATM  106  H5Y POPC    1       9.690  27.226  19.391  1.00  0.00           H  
HETATM  107  H6X POPC    1       7.869  25.995  20.497  1.00  0.00           H  
HETATM  108  H6Y POPC    1       9.022  24.807  21.173  1.00  0.00           H  
HETATM  109  H7X POPC    1       7.809  24.010  19.099  1.00  0.00           H  
HETATM  110  H7Y POPC    1       9.587  24.023  18.883  1.00  0.00           H  
HETATM  111  H8X POPC    1       9.479  26.051  17.511  1.00  0.00           H  
HETATM  112  H8Y POPC    1       7.794  26.375  18.053  1.00  0.00           H  
HETATM  113  H9X POPC    1       7.742  25.631  15.743  1.00  0.00           H  
HETATM  114  H9Y POPC    1       6.976  24.395  16.804  1.00  0.00           H  
HETATM  115 H10X POPC    1       8.927  22.962  16.609  1.00  0.00           H  
HETATM  116 H10Y POPC    1       9.920  24.256  15.872  1.00  0.00           H  
HETATM  117 H11X POPC    1       8.454  24.297  13.838  1.00  0.00           H  
HETATM  118 H11Y POPC    1       7.352  23.118  14.580  1.00  0.00           H  
HETATM  119 H12X POPC    1       9.197  21.387  14.616  1.00  0.00           H  
HETATM  120 H12Y POPC    1      10.287  22.567  13.796  1.00  0.00           H  
HETATM  121 H13X POPC    1       8.781  22.701  11.862  1.00  0.00           H  
HETATM  122 H13Y POPC    1       7.599  21.627  12.644  1.00  0.00           H  
HETATM  123 H14X POPC    1       9.328  19.767  12.705  1.00  0.00           H  
HETATM  124 H14Y POPC    1      10.482  20.837  11.851  1.00  0.00           H  
HETATM  125 H15X POPC    1       7.725  19.947  10.763  1.00  0.00           H  
HETATM  126 H15Y POPC    1       9.305  19.218  10.340  1.00  0.00           H  
HETATM  127 H16X POPC    1       8.566  20.803   8.536  1.00  0.00           H  
HETATM  128 H16Y POPC    1      10.035  21.445   9.337  1.00  0.00           H  
HETATM  129 H16Z POPC    1       8.419  22.121   9.750  1.00  0.00           H  
HETATM  130 H17R POPC    1       6.253  19.492   7.449  1.00  0.00           H  
HETATM  131 H17S POPC    1       5.374  20.960   8.007  1.00  0.00           H  
HETATM  132 H18R POPC    1       6.508  21.328   5.790  1.00  0.00           H  
HETATM  133 H18S POPC    1       4.708  21.473   5.650  1.00  0.00           H  
HETATM  134 H18T POPC    1       5.550  19.982   5.096  1.00  0.00           H  
HETATM  135  C11 POPC    2      23.008 -20.281  18.057  1.00  0.00           C  
HETATM  136  C14 POPC    2      23.975 -18.254  17.147  1.00  0.00           C  
HETATM  137  C13 POPC    2      23.068 -19.956  15.615  1.00  0.00           C  
HETATM  138    N POPC    2      22.906 -19.277  16.948  1.00  0.00           N1+
HETATM  139  C15 POPC    2      21.570 -18.568  16.954  1.00  0.00           C  
HETATM  140  C12 POPC    2      20.297 -19.448  16.877  1.00  0.00           C  
HETATM  141   O1 POPC    2      20.062 -20.141  18.103  1.00  0.00           O  
HETATM  142   P1 POPC    2      18.942 -21.252  18.122  1.00  0.00           P  
HETATM  143   O4 POPC    2      19.408 -22.381  17.279  1.00  0.00           O  
HETATM  144   O3 POPC    2      18.580 -21.562  19.523  1.00  0.00           O1-
HETATM  145   O2 POPC    2      17.725 -20.540  17.436  1.00  0.00           O  
HETATM  146   C1 POPC    2      16.924 -21.259  16.490  1.00  0.00           C  
HETATM  147   C2 POPC    2      17.312 -20.904  15.035  1.00  0.00           C  
HETATM  148  O21 POPC    2      16.713 -19.637  14.700  1.00  0.00           O  
HETATM  149  C21 POPC    2      17.466 -18.797  14.017  1.00  0.00           C  
HETATM  150  O22 POPC    2      18.616 -18.995  13.677  1.00  0.00           O  
HETATM  151  C22 POPC    2      16.624 -17.561  13.722  1.00  0.00           C  
HETATM  152  C23 POPC    2      17.138 -16.706  12.532  1.00  0.00           C  
HETATM  153  C24 POPC    2      17.234 -17.467  11.186  1.00  0.00           C  
HETATM  154  C25 POPC    2      15.958 -18.195  10.740  1.00  0.00           C  
HETATM  155  C26 POPC    2      14.717 -17.308  10.546  1.00  0.00           C  
HETATM  156  C27 POPC    2      14.917 -16.178   9.537  1.00  0.00           C  
HETATM  157  C28 POPC    2      13.588 -15.562   9.061  1.00  0.00           C  
HETATM  158  C29 POPC    2      12.875 -14.817  10.158  1.00  0.00           C  
HETATM  159 C210 POPC    2      11.689 -15.100  10.729  1.00  0.00           C  
HETATM  160 C211 POPC    2      10.781 -16.266  10.378  1.00  0.00           C  
HETATM  161 C212 POPC    2       9.430 -15.813   9.802  1.00  0.00           C  
HETATM  162 C213 POPC    2       8.491 -15.123  10.808  1.00  0.00           C  
HETATM  163 C214 POPC    2       8.004 -16.032  11.941  1.00  0.00           C  
HETATM  164 C215 POPC    2       6.914 -15.383  12.805  1.00  0.00           C  
HETATM  165 C216 POPC    2       6.474 -16.316  13.945  1.00  0.00           C  
HETATM  166   C3 POPC    2      16.810 -21.979  14.026  1.00  0.00           C  
HETATM  167  O31 POPC    2      17.231 -21.702  12.680  1.00  0.00           O  
HETATM  168  C31 POPC    2      18.486 -22.030  12.383  1.00  0.00           C  
HETATM  169  O32 POPC    2      19.270 -22.552  13.158  1.00  0.00           O  
HETATM  170  C32 POPC    2      18.799 -21.643  10.948  1.00  0.00           C  
HETATM  171  C33 POPC    2      17.825 -22.337   9.955  1.00  0.00           C  
HETATM  172  C34 POPC    2      18.173 -22.113   8.469  1.00  0.00           C  
HETATM  173  C35 POPC    2      19.620 -22.494   8.107  1.00  0.00           C  
HETATM  174  C36 POPC    2      20.032 -23.913   8.517  1.00  0.00           C  
HETATM  175  C37 POPC    2      21.502 -24.261   8.206  1.00  0.00           C  
HETATM  176  C38 POPC    2      21.838 -24.284   6.712  1.00  0.00           C  
HETATM  177  C39 POPC    2      23.290 -24.723   6.447  1.00  0.00           C  
HETATM  178 C310 POPC    2      23.600 -24.745   4.941  1.00  0.00           C  
HETATM  179 C311 POPC    2      25.064 -25.052   4.612  1.00  0.00           C  
HETATM  180 C312 POPC    2      25.321 -25.236   3.098  1.00  0.00           C  
HETATM  181 C313 POPC    2      25.025 -23.985   2.259  1.00  0.00           C  
HETATM  182 C314 POPC    2      25.273 -24.218   0.781  1.00  0.00           C  
HETATM  183 C315 POPC    2      25.011 -22.977  -0.076  1.00  0.00           C  
HETATM  184 C316 POPC    2      25.235 -23.224  -1.574  1.00  0.00           C  
HETATM  185 C217 POPC    2       5.404 -15.678  14.833  1.00  0.00           C  
HETATM  186 C218 POPC    2       5.126 -16.516  16.087  1.00  0.00           C  
HETATM  187  H21 POPC    2      23.115 -19.802  19.019  1.00  0.00           H  
HETATM  188  H22 POPC    2      23.876 -20.917  17.964  1.00  0.00           H  
HETATM  189  H23 POPC    2      22.109 -20.878  18.087  1.00  0.00           H  
HETATM  190  H41 POPC    2      23.804 -17.739  18.081  1.00  0.00           H  
HETATM  191  H42 POPC    2      24.949 -18.715  17.215  1.00  0.00           H  
HETATM  192  H43 POPC    2      24.002 -17.535  16.341  1.00  0.00           H  
HETATM  193  H31 POPC    2      22.318 -20.725  15.505  1.00  0.00           H  
HETATM  194  H32 POPC    2      22.895 -19.243  14.823  1.00  0.00           H  
HETATM  195  H33 POPC    2      24.035 -20.423  15.495  1.00  0.00           H  
HETATM  196  H11 POPC    2      21.504 -17.936  17.827  1.00  0.00           H  
HETATM  197  H12 POPC    2      21.559 -17.926  16.086  1.00  0.00           H  
HETATM  198  H52 POPC    2      20.413 -20.156  16.029  1.00  0.00           H  
HETATM  199  H51 POPC    2      19.456 -18.761  16.639  1.00  0.00           H  
HETATM  200   HA POPC    2      15.861 -20.976  16.650  1.00  0.00           H  
HETATM  201   HB POPC    2      16.986 -22.358  16.641  1.00  0.00           H  
HETATM  202   HS POPC    2      18.422 -20.888  14.975  1.00  0.00           H  
HETATM  203  H2R POPC    2      16.620 -16.952  14.651  1.00  0.00           H  
HETATM  204  H2S POPC    2      15.581 -17.887  13.520  1.00  0.00           H  
HETATM  205  H3R POPC    2      18.144 -16.295  12.764  1.00  0.00           H  
HETATM  206  H3S POPC    2      16.440 -15.855  12.383  1.00  0.00           H  
HETATM  207  H4R POPC    2      18.068 -18.196  11.270  1.00  0.00           H  
HETATM  208  H4S POPC    2      17.536 -16.750  10.392  1.00  0.00           H  
HETATM  209  H5R POPC    2      15.717 -19.005  11.461  1.00  0.00           H  
HETATM  210  H5S POPC    2      16.182 -18.672   9.762  1.00  0.00           H  
HETATM  211  H6R POPC    2      14.395 -16.850  11.505  1.00  0.00           H  
HETATM  212  H6S POPC    2      13.911 -17.983  10.186  1.00  0.00           H  
HETATM  213  H7R POPC    2      15.433 -16.607   8.651  1.00  0.00           H  
HETATM  214  H7S POPC    2      15.573 -15.393   9.970  1.00  0.00           H  
HETATM  215  H8R POPC    2      12.971 -16.391   8.653  1.00  0.00           H  
HETATM  216  H8S POPC    2      13.787 -14.881   8.207  1.00  0.00           H  
HETATM  217  H91 POPC    2      13.417 -13.916  10.478  1.00  0.00           H  
HETATM  218 H101 POPC    2      11.326 -14.454  11.543  1.00  0.00           H  
HETATM  219 H11R POPC    2      10.608 -16.883  11.286  1.00  0.00           H  
HETATM  220 H11S POPC    2      11.270 -16.942   9.644  1.00  0.00           H  
HETATM  221 H12R POPC    2       8.903 -16.704   9.399  1.00  0.00           H  
HETATM  222 H12S POPC    2       9.620 -15.136   8.942  1.00  0.00           H  
HETATM  223 H13R POPC    2       7.606 -14.750  10.250  1.00  0.00           H  
HETATM  224 H13S POPC    2       9.011 -14.247  11.253  1.00  0.00           H  
HETATM  225 H14R POPC    2       8.850 -16.339  12.592  1.00  0.00           H  
HETATM  226 H14S POPC    2       7.589 -16.961  11.496  1.00  0.00           H  
HETATM  227 H15R POPC    2       6.026 -15.138  12.185  1.00  0.00           H  
HETATM  228 H15S POPC    2       7.318 -14.450  13.251  1.00  0.00           H  
HETATM  229 H16R POPC    2       7.375 -16.555  14.549  1.00  0.00           H  
HETATM  230 H16S POPC    2       6.103 -17.272  13.517  1.00  0.00           H  
HETATM  231   HX POPC    2      15.700 -22.008  14.067  1.00  0.00           H  
HETATM  232   HY POPC    2      17.171 -22.972  14.367  1.00  0.00           H  
HETATM  233  H2X POPC    2      19.837 -21.993  10.763  1.00  0.00           H  
HETATM  234  H2Y POPC    2      18.753 -20.540  10.825  1.00  0.00           H  
HETATM  235  H3X POPC    2      16.793 -21.964  10.127  1.00  0.00           H  
HETATM  236  H3Y POPC    2      17.799 -23.431  10.147  1.00  0.00           H  
HETATM  237  H4X POPC    2      18.000 -21.047   8.210  1.00  0.00           H  
HETATM  238  H4Y POPC    2      17.458 -22.713   7.866  1.00  0.00           H  
HETATM  239  H5X POPC    2      20.297 -21.766   8.602  1.00  0.00           H  
HETATM  240  H5Y POPC    2      19.739 -22.390   7.007  1.00  0.00           H  
HETATM  241  H6X POPC    2      19.365 -24.623   7.982  1.00  0.00           H  
HETATM  242  H6Y POPC    2      19.864 -24.055   9.606  1.00  0.00           H  
HETATM  243  H7X POPC    2      21.710 -25.270   8.620  1.00  0.00           H  
HETATM  244  H7Y POPC    2      22.161 -23.543   8.739  1.00  0.00           H  
HETATM  245  H8X POPC    2      21.681 -23.275   6.275  1.00  0.00           H  
HETATM  246  H8Y POPC    2      21.159 -25.007   6.211  1.00  0.00           H  
HETATM  247  H9X POPC    2      23.471 -25.734   6.872  1.00  0.00           H  
HETATM  248  H9Y POPC    2      23.961 -24.016   6.981  1.00  0.00           H  
HETATM  249 H10X POPC    2      23.318 -23.765   4.499  1.00  0.00           H  
HETATM  250 H10Y POPC    2      22.961 -25.516   4.459  1.00  0.00           H  
HETATM  251 H11X POPC    2      25.382 -25.983   5.129  1.00  0.00           H  
HETATM  252 H11Y POPC    2      25.715 -24.247   5.016  1.00  0.00           H  
HETATM  253 H12X POPC    2      24.685 -26.069   2.728  1.00  0.00           H  
HETATM  254 H12Y POPC    2      26.386 -25.517   2.950  1.00  0.00           H  
HETATM  255 H13X POPC    2      25.650 -23.134   2.605  1.00  0.00           H  
HETATM  256 H13Y POPC    2      23.960 -23.707   2.411  1.00  0.00           H  
HETATM  257 H14X POPC    2      24.616 -25.052   0.452  1.00  0.00           H  
HETATM  258 H14Y POPC    2      26.318 -24.564   0.638  1.00  0.00           H  
HETATM  259 H15X POPC    2      25.674 -22.156   0.274  1.00  0.00           H  
HETATM  260 H15Y POPC    2      23.968 -22.643   0.108  1.00  0.00           H  
HETATM  261 H16X POPC    2      26.293 -23.471  -1.805  1.00  0.00           H  
HETATM  262 H16Y POPC    2      24.961 -22.314  -2.150  1.00  0.00           H  
HETATM  263 H16Z POPC    2      24.603 -24.072  -1.917  1.00  0.00           H  
HETATM  264 H17R POPC    2       4.482 -15.556  14.224  1.00  0.00           H  
HETATM  265 H17S POPC    2       5.726 -14.658  15.132  1.00  0.00           H  
HETATM  266 H18R POPC    2       4.315 -16.049  16.686  1.00  0.00           H  
HETATM  267 H18S POPC    2       6.038 -16.617  16.713  1.00  0.00           H  
HETATM  268 H18T POPC    2       4.817 -17.548  15.818  1.00  0.00           H  
HETATM  269  C11 POPC    3      16.209  -5.980  23.801  1.00  0.00           C  
HETATM  270  C14 POPC    3      18.402  -4.937  23.547  1.00  0.00           C  
HETATM  271  C13 POPC    3      17.765  -6.849  22.145  1.00  0.00           C  
HETATM  272    N POPC    3      17.265  -5.606  22.809  1.00  0.00           N1+
HETATM  273  C15 POPC    3      16.664  -4.653  21.778  1.00  0.00           C  
HETATM  274  C12 POPC    3      17.633  -3.937  20.809  1.00  0.00           C  
HETATM  275   O1 POPC    3      18.514  -4.848  20.166  1.00  0.00           O  
HETATM  276   P1 POPC    3      20.056  -4.532  20.079  1.00  0.00           P  
HETATM  277   O4 POPC    3      20.553  -4.075  21.395  1.00  0.00           O  
HETATM  278   O3 POPC    3      20.722  -5.719  19.515  1.00  0.00           O1-
HETATM  279   O2 POPC    3      20.138  -3.320  19.078  1.00  0.00           O  
HETATM  280   C1 POPC    3      19.434  -3.337  17.835  1.00  0.00           C  
HETATM  281   C2 POPC    3      20.385  -3.390  16.605  1.00  0.00           C  
HETATM  282  O21 POPC    3      21.197  -4.567  16.608  1.00  0.00           O  
HETATM  283  C21 POPC    3      20.576  -5.689  16.277  1.00  0.00           C  
HETATM  284  O22 POPC    3      19.406  -5.798  15.962  1.00  0.00           O  
HETATM  285  C22 POPC    3      21.585  -6.841  16.310  1.00  0.00           C  
HETATM  286  C23 POPC    3      21.702  -7.572  14.956  1.00  0.00           C  
HETATM  287  C24 POPC    3      22.522  -6.769  13.926  1.00  0.00           C  
HETATM  288  C25 POPC    3      22.667  -7.512  12.585  1.00  0.00           C  
HETATM  289  C26 POPC    3      23.420  -6.735  11.500  1.00  0.00           C  
HETATM  290  C27 POPC    3      24.899  -6.496  11.812  1.00  0.00           C  
HETATM  291  C28 POPC    3      25.580  -5.564  10.792  1.00  0.00           C  
HETATM  292  C29 POPC    3      27.002  -5.250  11.175  1.00  0.00           C  
HETATM  293 C210 POPC    3      28.065  -5.211  10.347  1.00  0.00           C  
HETATM  294 C211 POPC    3      28.083  -5.466   8.857  1.00  0.00           C  
HETATM  295 C212 POPC    3      28.992  -6.661   8.546  1.00  0.00           C  
HETATM  296 C213 POPC    3      28.959  -7.100   7.070  1.00  0.00           C  
HETATM  297 C214 POPC    3      29.498  -6.068   6.068  1.00  0.00           C  
HETATM  298 C215 POPC    3      29.362  -6.570   4.626  1.00  0.00           C  
HETATM  299 C216 POPC    3      29.952  -5.602   3.593  1.00  0.00           C  
HETATM  300   C3 POPC    3      21.348  -2.182  16.550  1.00  0.00           C  
HETATM  301  O31 POPC    3      20.638  -0.935  16.421  1.00  0.00           O  
HETATM  302  C31 POPC    3      21.403   0.126  16.669  1.00  0.00           C  
HETATM  303  O32 POPC    3      22.561   0.081  17.048  1.00  0.00           O  
HETATM  304  C32 POPC    3      20.617   1.402  16.398  1.00  0.00           C  
HETATM  305  C33 POPC    3      21.315   2.354  15.395  1.00  0.00           C  
HETATM  306  C34 POPC    3      21.321   1.788  13.958  1.00  0.00           C  
HETATM  307  C35 POPC    3      21.939   2.805  12.973  1.00  0.00           C  
HETATM  308  C36 POPC    3      21.981   2.327  11.504  1.00  0.00           C  
HETATM  309  C37 POPC    3      22.643   3.368  10.590  1.00  0.00           C  
HETATM  310  C38 POPC    3      22.636   3.018   9.086  1.00  0.00           C  
HETATM  311  C39 POPC    3      23.382   4.087   8.270  1.00  0.00           C  
HETATM  312 C310 POPC    3      23.363   3.860   6.748  1.00  0.00           C  
HETATM  313 C311 POPC    3      24.037   5.009   5.980  1.00  0.00           C  
HETATM  314 C312 POPC    3      23.874   4.892   4.469  1.00  0.00           C  
HETATM  315 C313 POPC    3      24.647   3.724   3.835  1.00  0.00           C  
HETATM  316 C314 POPC    3      24.665   3.766   2.287  1.00  0.00           C  
HETATM  317 C315 POPC    3      23.266   3.729   1.656  1.00  0.00           C  
HETATM  318 C316 POPC    3      23.300   3.652   0.121  1.00  0.00           C  
HETATM  319 C217 POPC    3      29.889  -6.141   2.149  1.00  0.00           C  
HETATM  320 C218 POPC    3      28.478  -6.438   1.635  1.00  0.00           C  
HETATM  321  H21 POPC    3      16.558  -6.730  24.494  1.00  0.00           H  
HETATM  322  H22 POPC    3      15.329  -6.377  23.318  1.00  0.00           H  
HETATM  323  H23 POPC    3      15.906  -5.128  24.392  1.00  0.00           H  
HETATM  324  H41 POPC    3      19.144  -4.589  22.844  1.00  0.00           H  
HETATM  325  H42 POPC    3      18.052  -4.064  24.079  1.00  0.00           H  
HETATM  326  H43 POPC    3      18.876  -5.604  24.251  1.00  0.00           H  
HETATM  327  H31 POPC    3      18.225  -7.527  22.849  1.00  0.00           H  
HETATM  328  H32 POPC    3      16.989  -7.382  21.616  1.00  0.00           H  
HETATM  329  H33 POPC    3      18.521  -6.573  21.424  1.00  0.00           H  
HETATM  330  H11 POPC    3      15.908  -5.188  21.222  1.00  0.00           H  
HETATM  331  H12 POPC    3      16.142  -3.884  22.328  1.00  0.00           H  
HETATM  332  H52 POPC    3      18.177  -3.185  21.420  1.00  0.00           H  
HETATM  333  H51 POPC    3      17.054  -3.363  20.054  1.00  0.00           H  
HETATM  334   HA POPC    3      18.841  -2.400  17.757  1.00  0.00           H  
HETATM  335   HB POPC    3      18.718  -4.183  17.756  1.00  0.00           H  
HETATM  336   HS POPC    3      19.757  -3.334  15.690  1.00  0.00           H  
HETATM  337  H2R POPC    3      21.242  -7.533  17.108  1.00  0.00           H  
HETATM  338  H2S POPC    3      22.577  -6.442  16.614  1.00  0.00           H  
HETATM  339  H3R POPC    3      20.692  -7.777  14.541  1.00  0.00           H  
HETATM  340  H3S POPC    3      22.201  -8.552  15.113  1.00  0.00           H  
HETATM  341  H4R POPC    3      23.534  -6.571  14.340  1.00  0.00           H  
HETATM  342  H4S POPC    3      22.030  -5.797  13.712  1.00  0.00           H  
HETATM  343  H5R POPC    3      21.652  -7.731  12.189  1.00  0.00           H  
HETATM  344  H5S POPC    3      23.163  -8.493  12.740  1.00  0.00           H  
HETATM  345  H6R POPC    3      22.928  -5.750  11.353  1.00  0.00           H  
HETATM  346  H6S POPC    3      23.336  -7.294  10.543  1.00  0.00           H  
HETATM  347  H7R POPC    3      25.437  -7.468  11.827  1.00  0.00           H  
HETATM  348  H7S POPC    3      25.009  -6.059  12.827  1.00  0.00           H  
HETATM  349  H8R POPC    3      25.002  -4.618  10.716  1.00  0.00           H  
HETATM  350  H8S POPC    3      25.540  -6.055   9.797  1.00  0.00           H  
HETATM  351  H91 POPC    3      27.161  -5.039  12.242  1.00  0.00           H  
HETATM  352 H101 POPC    3      29.051  -4.958  10.764  1.00  0.00           H  
HETATM  353 H11R POPC    3      28.451  -4.568   8.317  1.00  0.00           H  
HETATM  354 H11S POPC    3      27.067  -5.666   8.454  1.00  0.00           H  
HETATM  355 H12R POPC    3      28.662  -7.527   9.159  1.00  0.00           H  
HETATM  356 H12S POPC    3      30.033  -6.403   8.834  1.00  0.00           H  
HETATM  357 H13R POPC    3      27.913  -7.345   6.788  1.00  0.00           H  
HETATM  358 H13S POPC    3      29.552  -8.034   6.965  1.00  0.00           H  
HETATM  359 H14R POPC    3      30.564  -5.858   6.301  1.00  0.00           H  
HETATM  360 H14S POPC    3      28.946  -5.107   6.150  1.00  0.00           H  
HETATM  361 H15R POPC    3      28.283  -6.727   4.409  1.00  0.00           H  
HETATM  362 H15S POPC    3      29.862  -7.559   4.539  1.00  0.00           H  
HETATM  363 H16R POPC    3      31.005  -5.384   3.871  1.00  0.00           H  
HETATM  364 H16S POPC    3      29.391  -4.643   3.623  1.00  0.00           H  
HETATM  365   HX POPC    3      22.017  -2.310  15.672  1.00  0.00           H  
HETATM  366   HY POPC    3      21.948  -2.231  17.484  1.00  0.00           H  
HETATM  367  H2X POPC    3      20.470   1.905  17.378  1.00  0.00           H  
HETATM  368  H2Y POPC    3      19.604   1.132  16.029  1.00  0.00           H  
HETATM  369  H3X POPC    3      22.358   2.547  15.725  1.00  0.00           H  
HETATM  370  H3Y POPC    3      20.803   3.340  15.391  1.00  0.00           H  
HETATM  371  H4X POPC    3      20.280   1.561  13.646  1.00  0.00           H  
HETATM  372  H4Y POPC    3      21.895   0.837  13.923  1.00  0.00           H  
HETATM  373  H5X POPC    3      22.975   3.028  13.309  1.00  0.00           H  
HETATM  374  H5Y POPC    3      21.341   3.740  13.011  1.00  0.00           H  
HETATM  375  H6X POPC    3      20.944   2.160  11.142  1.00  0.00           H  
HETATM  376  H6Y POPC    3      22.547   1.376  11.405  1.00  0.00           H  
HETATM  377  H7X POPC    3      23.701   3.503  10.901  1.00  0.00           H  
HETATM  378  H7Y POPC    3      22.115   4.336  10.732  1.00  0.00           H  
HETATM  379  H8X POPC    3      21.590   2.940   8.719  1.00  0.00           H  
HETATM  380  H8Y POPC    3      23.129   2.039   8.907  1.00  0.00           H  
HETATM  381  H9X POPC    3      24.442   4.130   8.600  1.00  0.00           H  
HETATM  382  H9Y POPC    3      22.915   5.073   8.481  1.00  0.00           H  
HETATM  383 H10X POPC    3      22.307   3.761   6.415  1.00  0.00           H  
HETATM  384 H10Y POPC    3      23.883   2.904   6.523  1.00  0.00           H  
HETATM  385 H11X POPC    3      25.116   5.077   6.234  1.00  0.00           H  
HETATM  386 H11Y POPC    3      23.543   5.955   6.292  1.00  0.00           H  
HETATM  387 H12X POPC    3      24.208   5.841   3.997  1.00  0.00           H  
HETATM  388 H12Y POPC    3      22.797   4.773   4.223  1.00  0.00           H  
HETATM  389 H13X POPC    3      24.220   2.760   4.185  1.00  0.00           H  
HETATM  390 H13Y POPC    3      25.702   3.769   4.180  1.00  0.00           H  
HETATM  391 H14X POPC    3      25.229   2.883   1.918  1.00  0.00           H  
HETATM  392 H14Y POPC    3      25.186   4.689   1.955  1.00  0.00           H  
HETATM  393 H15X POPC    3      22.711   4.646   1.948  1.00  0.00           H  
HETATM  394 H15Y POPC    3      22.733   2.838   2.050  1.00  0.00           H  
HETATM  395 H16X POPC    3      23.846   2.736  -0.192  1.00  0.00           H  
HETATM  396 H16Y POPC    3      23.810   4.532  -0.325  1.00  0.00           H  
HETATM  397 H16Z POPC    3      22.262   3.605  -0.274  1.00  0.00           H  
HETATM  398 H17R POPC    3      30.487  -7.075   2.087  1.00  0.00           H  
HETATM  399 H17S POPC    3      30.374  -5.396   1.483  1.00  0.00           H  
HETATM  400 H18R POPC    3      27.862  -5.514   1.636  1.00  0.00           H  
HETATM  401 H18S POPC    3      27.976  -7.207   2.261  1.00  0.00           H  
HETATM  402 H18T POPC    3      28.505  -6.834   0.597  1.00  0.00           H  
HETATM  403  C11 POPC    4     -26.247 -15.779  21.398  1.00  0.00           C  
HETATM  404  C14 POPC    4     -26.291 -13.461  22.150  1.00  0.00           C  
HETATM  405  C13 POPC    4     -24.353 -14.352  20.942  1.00  0.00           C  
HETATM  406    N POPC    4     -25.842 -14.388  21.050  1.00  0.00           N1+
HETATM  407  C15 POPC    4     -26.506 -13.922  19.756  1.00  0.00           C  
HETATM  408  C12 POPC    4     -26.060 -14.601  18.431  1.00  0.00           C  
HETATM  409   O1 POPC    4     -26.314 -16.007  18.435  1.00  0.00           O  
HETATM  410   P1 POPC    4     -27.821 -16.484  18.308  1.00  0.00           P  
HETATM  411   O4 POPC    4     -28.045 -17.534  19.314  1.00  0.00           O  
HETATM  412   O3 POPC    4     -28.729 -15.320  18.361  1.00  0.00           O1-
HETATM  413   O2 POPC    4     -27.880 -17.122  16.867  1.00  0.00           O  
HETATM  414   C1 POPC    4     -26.923 -18.108  16.464  1.00  0.00           C  
HETATM  415   C2 POPC    4     -26.751 -18.085  14.913  1.00  0.00           C  
HETATM  416  O21 POPC    4     -26.829 -16.731  14.431  1.00  0.00           O  
HETATM  417  C21 POPC    4     -25.823 -15.965  14.815  1.00  0.00           C  
HETATM  418  O22 POPC    4     -24.767 -16.357  15.295  1.00  0.00           O  
HETATM  419  C22 POPC    4     -26.212 -14.507  14.612  1.00  0.00           C  
HETATM  420  C23 POPC    4     -26.383 -14.125  13.119  1.00  0.00           C  
HETATM  421  C24 POPC    4     -27.153 -12.811  12.896  1.00  0.00           C  
HETATM  422  C25 POPC    4     -27.257 -12.437  11.406  1.00  0.00           C  
HETATM  423  C26 POPC    4     -28.247 -11.307  11.125  1.00  0.00           C  
HETATM  424  C27 POPC    4     -28.074 -10.720   9.718  1.00  0.00           C  
HETATM  425  C28 POPC    4     -29.198  -9.759   9.304  1.00  0.00           C  
HETATM  426  C29 POPC    4     -28.931  -9.086   7.973  1.00  0.00           C  
HETATM  427 C210 POPC    4     -28.998  -9.658   6.750  1.00  0.00           C  
HETATM  428 C211 POPC    4     -29.370 -11.097   6.455  1.00  0.00           C  
HETATM  429 C212 POPC    4     -30.493 -11.238   5.410  1.00  0.00           C  
HETATM  430 C213 POPC    4     -30.052 -10.841   3.997  1.00  0.00           C  
HETATM  431 C214 POPC    4     -31.135 -11.115   2.951  1.00  0.00           C  
HETATM  432 C215 POPC    4     -30.710 -10.806   1.503  1.00  0.00           C  
HETATM  433 C216 POPC    4     -30.378  -9.343   1.259  1.00  0.00           C  
HETATM  434   C3 POPC    4     -27.823 -18.942  14.191  1.00  0.00           C  
HETATM  435  O31 POPC    4     -27.713 -18.797  12.760  1.00  0.00           O  
HETATM  436  C31 POPC    4     -28.458 -17.823  12.217  1.00  0.00           C  
HETATM  437  O32 POPC    4     -29.257 -17.126  12.811  1.00  0.00           O  
HETATM  438  C32 POPC    4     -28.111 -17.668  10.738  1.00  0.00           C  
HETATM  439  C33 POPC    4     -28.560 -16.312  10.153  1.00  0.00           C  
HETATM  440  C34 POPC    4     -27.941 -16.004   8.782  1.00  0.00           C  
HETATM  441  C35 POPC    4     -28.090 -17.152   7.780  1.00  0.00           C  
HETATM  442  C36 POPC    4     -27.898 -16.741   6.308  1.00  0.00           C  
HETATM  443  C37 POPC    4     -26.570 -16.012   6.015  1.00  0.00           C  
HETATM  444  C38 POPC    4     -26.267 -15.990   4.507  1.00  0.00           C  
HETATM  445  C39 POPC    4     -25.051 -15.137   4.118  1.00  0.00           C  
HETATM  446 C310 POPC    4     -24.719 -15.313   2.633  1.00  0.00           C  
HETATM  447 C311 POPC    4     -23.652 -14.340   2.122  1.00  0.00           C  
HETATM  448 C312 POPC    4     -23.357 -14.498   0.618  1.00  0.00           C  
HETATM  449 C313 POPC    4     -22.542 -15.765   0.272  1.00  0.00           C  
HETATM  450 C314 POPC    4     -21.071 -15.730   0.740  1.00  0.00           C  
HETATM  451 C315 POPC    4     -20.266 -14.569   0.131  1.00  0.00           C  
HETATM  452 C316 POPC    4     -18.789 -14.602   0.499  1.00  0.00           C  
HETATM  453 C217 POPC    4     -30.304  -8.964  -0.233  1.00  0.00           C  
HETATM  454 C218 POPC    4     -29.190  -9.679  -0.997  1.00  0.00           C  
HETATM  455  H21 POPC    4     -27.312 -15.824  21.571  1.00  0.00           H  
HETATM  456  H22 POPC    4     -25.717 -16.145  22.265  1.00  0.00           H  
HETATM  457  H23 POPC    4     -26.027 -16.435  20.569  1.00  0.00           H  
HETATM  458  H41 POPC    4     -27.365 -13.467  22.264  1.00  0.00           H  
HETATM  459  H42 POPC    4     -25.853 -13.748  23.095  1.00  0.00           H  
HETATM  460  H43 POPC    4     -26.030 -12.428  21.974  1.00  0.00           H  
HETATM  461  H31 POPC    4     -23.908 -14.641  21.882  1.00  0.00           H  
HETATM  462  H32 POPC    4     -24.003 -15.062  20.207  1.00  0.00           H  
HETATM  463  H33 POPC    4     -23.985 -13.367  20.695  1.00  0.00           H  
HETATM  464  H11 POPC    4     -27.578 -14.024  19.839  1.00  0.00           H  
HETATM  465  H12 POPC    4     -26.320 -12.864  19.646  1.00  0.00           H  
HETATM  466  H52 POPC    4     -24.971 -14.437  18.286  1.00  0.00           H  
HETATM  467  H51 POPC    4     -26.546 -14.092  17.571  1.00  0.00           H  
HETATM  468   HA POPC    4     -27.246 -19.122  16.782  1.00  0.00           H  
HETATM  469   HB POPC    4     -25.929 -17.918  16.923  1.00  0.00           H  
HETATM  470   HS POPC    4     -25.763 -18.536  14.678  1.00  0.00           H  
HETATM  471  H2R POPC    4     -25.441 -13.861  15.083  1.00  0.00           H  
HETATM  472  H2S POPC    4     -27.179 -14.353  15.136  1.00  0.00           H  
HETATM  473  H3R POPC    4     -26.948 -14.939  12.617  1.00  0.00           H  
HETATM  474  H3S POPC    4     -25.380 -14.066  12.643  1.00  0.00           H  
HETATM  475  H4R POPC    4     -26.649 -11.985  13.441  1.00  0.00           H  
HETATM  476  H4S POPC    4     -28.177 -12.922  13.312  1.00  0.00           H  
HETATM  477  H5R POPC    4     -27.546 -13.334  10.817  1.00  0.00           H  
HETATM  478  H5S POPC    4     -26.248 -12.110  11.076  1.00  0.00           H  
HETATM  479  H6R POPC    4     -28.152 -10.489  11.872  1.00  0.00           H  
HETATM  480  H6S POPC    4     -29.283 -11.697  11.226  1.00  0.00           H  
HETATM  481  H7R POPC    4     -28.021 -11.563   8.997  1.00  0.00           H  
HETATM  482  H7S POPC    4     -27.103 -10.180   9.687  1.00  0.00           H  
HETATM  483  H8R POPC    4     -29.324  -8.997  10.103  1.00  0.00           H  
HETATM  484  H8S POPC    4     -30.158 -10.316   9.264  1.00  0.00           H  
HETATM  485  H91 POPC    4     -28.653  -8.023   8.034  1.00  0.00           H  
HETATM  486 H101 POPC    4     -28.770  -9.045   5.866  1.00  0.00           H  
HETATM  487 H11R POPC    4     -29.708 -11.598   7.387  1.00  0.00           H  
HETATM  488 H11S POPC    4     -28.483 -11.663   6.100  1.00  0.00           H  
HETATM  489 H12R POPC    4     -31.369 -10.624   5.710  1.00  0.00           H  
HETATM  490 H12S POPC    4     -30.825 -12.298   5.395  1.00  0.00           H  
HETATM  491 H13R POPC    4     -29.146 -11.416   3.709  1.00  0.00           H  
HETATM  492 H13S POPC    4     -29.796  -9.760   3.973  1.00  0.00           H  
HETATM  493 H14R POPC    4     -32.044 -10.536   3.220  1.00  0.00           H  
HETATM  494 H14S POPC    4     -31.419 -12.187   3.007  1.00  0.00           H  
HETATM  495 H15R POPC    4     -31.544 -11.117   0.838  1.00  0.00           H  
HETATM  496 H15S POPC    4     -29.831 -11.435   1.243  1.00  0.00           H  
HETATM  497 H16R POPC    4     -29.424  -9.080   1.764  1.00  0.00           H  
HETATM  498 H16S POPC    4     -31.181  -8.731   1.721  1.00  0.00           H  
HETATM  499   HX POPC    4     -28.837 -18.702  14.576  1.00  0.00           H  
HETATM  500   HY POPC    4     -27.630 -20.004  14.456  1.00  0.00           H  
HETATM  501  H2X POPC    4     -28.603 -18.512  10.209  1.00  0.00           H  
HETATM  502  H2Y POPC    4     -27.011 -17.792  10.648  1.00  0.00           H  
HETATM  503  H3X POPC    4     -28.293 -15.486  10.847  1.00  0.00           H  
HETATM  504  H3Y POPC    4     -29.666 -16.288  10.044  1.00  0.00           H  
HETATM  505  H4X POPC    4     -26.867 -15.747   8.903  1.00  0.00           H  
HETATM  506  H4Y POPC    4     -28.458 -15.096   8.404  1.00  0.00           H  
HETATM  507  H5X POPC    4     -29.108 -17.588   7.867  1.00  0.00           H  
HETATM  508  H5Y POPC    4     -27.355 -17.944   8.036  1.00  0.00           H  
HETATM  509  H6X POPC    4     -28.736 -16.081   5.996  1.00  0.00           H  
HETATM  510  H6Y POPC    4     -27.930 -17.667   5.695  1.00  0.00           H  
HETATM  511  H7X POPC    4     -25.733 -16.505   6.555  1.00  0.00           H  
HETATM  512  H7Y POPC    4     -26.631 -14.970   6.396  1.00  0.00           H  
HETATM  513  H8X POPC    4     -27.147 -15.621   3.938  1.00  0.00           H  
HETATM  514  H8Y POPC    4     -26.096 -17.037   4.178  1.00  0.00           H  
HETATM  515  H9X POPC    4     -24.174 -15.445   4.727  1.00  0.00           H  
HETATM  516  H9Y POPC    4     -25.271 -14.071   4.340  1.00  0.00           H  
HETATM  517 H10X POPC    4     -25.641 -15.161   2.032  1.00  0.00           H  
HETATM  518 H10Y POPC    4     -24.386 -16.360   2.466  1.00  0.00           H  
HETATM  519 H11X POPC    4     -22.722 -14.446   2.720  1.00  0.00           H  
HETATM  520 H11Y POPC    4     -24.035 -13.311   2.296  1.00  0.00           H  
HETATM  521 H12X POPC    4     -22.798 -13.599   0.282  1.00  0.00           H  
HETATM  522 H12Y POPC    4     -24.315 -14.507   0.056  1.00  0.00           H  
HETATM  523 H13X POPC    4     -22.514 -15.887  -0.832  1.00  0.00           H  
HETATM  524 H13Y POPC    4     -23.035 -16.659   0.709  1.00  0.00           H  
HETATM  525 H14X POPC    4     -20.602 -16.686   0.423  1.00  0.00           H  
HETATM  526 H14Y POPC    4     -21.044 -15.687   1.850  1.00  0.00           H  
HETATM  527 H15X POPC    4     -20.695 -13.609   0.487  1.00  0.00           H  
HETATM  528 H15Y POPC    4     -20.363 -14.614  -0.975  1.00  0.00           H  
HETATM  529 H16X POPC    4     -18.240 -13.794  -0.031  1.00  0.00           H  
HETATM  530 H16Y POPC    4     -18.361 -15.587   0.217  1.00  0.00           H  
HETATM  531 H16Z POPC    4     -18.664 -14.492   1.597  1.00  0.00           H  
HETATM  532 H17R POPC    4     -30.204  -7.861  -0.322  1.00  0.00           H  
HETATM  533 H17S POPC    4     -31.278  -9.214  -0.705  1.00  0.00           H  
HETATM  534 H18R POPC    4     -29.193  -9.356  -2.060  1.00  0.00           H  
HETATM  535 H18S POPC    4     -29.372 -10.775  -0.954  1.00  0.00           H  
HETATM  536 H18T POPC    4     -28.199  -9.448  -0.551  1.00  0.00           H  
HETATM  537  C11 POPC    5     -16.617  -5.418  23.423  1.00  0.00           C  
HETATM  538  C14 POPC    5     -17.249  -7.350  24.764  1.00  0.00           C  
HETATM  539  C13 POPC    5     -18.742  -5.444  24.626  1.00  0.00           C  
HETATM  540    N POPC    5     -17.776  -6.286  23.857  1.00  0.00           N1+
HETATM  541  C15 POPC    5     -18.435  -6.904  22.636  1.00  0.00           C  
HETATM  542  C12 POPC    5     -19.477  -8.025  22.859  1.00  0.00           C  
HETATM  543   O1 POPC    5     -18.836  -9.203  23.336  1.00  0.00           O  
HETATM  544   P1 POPC    5     -19.422 -10.631  23.079  1.00  0.00           P  
HETATM  545   O4 POPC    5     -18.366 -11.602  23.441  1.00  0.00           O  
HETATM  546   O3 POPC    5     -20.738 -10.760  23.766  1.00  0.00           O1-
HETATM  547   O2 POPC    5     -19.652 -10.707  21.525  1.00  0.00           O  
HETATM  548   C1 POPC    5     -18.518 -10.629  20.645  1.00  0.00           C  
HETATM  549   C2 POPC    5     -18.830  -9.944  19.269  1.00  0.00           C  
HETATM  550  O21 POPC    5     -19.999 -10.558  18.690  1.00  0.00           O  
HETATM  551  C21 POPC    5     -21.153 -10.005  19.046  1.00  0.00           C  
HETATM  552  O22 POPC    5     -21.289  -8.958  19.657  1.00  0.00           O  
HETATM  553  C22 POPC    5     -22.310 -10.918  18.617  1.00  0.00           C  
HETATM  554  C23 POPC    5     -23.167 -10.379  17.445  1.00  0.00           C  
HETATM  555  C24 POPC    5     -22.632 -10.748  16.053  1.00  0.00           C  
HETATM  556  C25 POPC    5     -21.392  -9.933  15.603  1.00  0.00           C  
HETATM  557  C26 POPC    5     -21.720  -8.483  15.236  1.00  0.00           C  
HETATM  558  C27 POPC    5     -20.470  -7.627  15.010  1.00  0.00           C  
HETATM  559  C28 POPC    5     -20.826  -6.250  14.435  1.00  0.00           C  
HETATM  560  C29 POPC    5     -19.645  -5.317  14.515  1.00  0.00           C  
HETATM  561 C210 POPC    5     -18.841  -4.960  13.511  1.00  0.00           C  
HETATM  562 C211 POPC    5     -18.937  -5.404  12.077  1.00  0.00           C  
HETATM  563 C212 POPC    5     -19.649  -4.335  11.234  1.00  0.00           C  
HETATM  564 C213 POPC    5     -19.583  -4.583   9.720  1.00  0.00           C  
HETATM  565 C214 POPC    5     -20.410  -5.793   9.269  1.00  0.00           C  
HETATM  566 C215 POPC    5     -20.421  -5.974   7.750  1.00  0.00           C  
HETATM  567 C216 POPC    5     -21.221  -7.204   7.271  1.00  0.00           C  
HETATM  568   C3 POPC    5     -17.603 -10.081  18.318  1.00  0.00           C  
HETATM  569  O31 POPC    5     -17.643  -9.134  17.222  1.00  0.00           O  
HETATM  570  C31 POPC    5     -16.464  -9.028  16.605  1.00  0.00           C  
HETATM  571  O32 POPC    5     -15.465  -9.687  16.872  1.00  0.00           O  
HETATM  572  C32 POPC    5     -16.534  -7.923  15.557  1.00  0.00           C  
HETATM  573  C33 POPC    5     -15.402  -8.008  14.503  1.00  0.00           C  
HETATM  574  C34 POPC    5     -15.633  -9.071  13.420  1.00  0.00           C  
HETATM  575  C35 POPC    5     -16.866  -8.822  12.549  1.00  0.00           C  
HETATM  576  C36 POPC    5     -16.950  -9.742  11.320  1.00  0.00           C  
HETATM  577  C37 POPC    5     -18.250  -9.529  10.519  1.00  0.00           C  
HETATM  578  C38 POPC    5     -18.425 -10.500   9.341  1.00  0.00           C  
HETATM  579  C39 POPC    5     -17.368 -10.372   8.230  1.00  0.00           C  
HETATM  580 C310 POPC    5     -17.485  -9.053   7.444  1.00  0.00           C  
HETATM  581 C311 POPC    5     -16.478  -8.947   6.291  1.00  0.00           C  
HETATM  582 C312 POPC    5     -16.642  -7.655   5.480  1.00  0.00           C  
HETATM  583 C313 POPC    5     -15.690  -7.639   4.271  1.00  0.00           C  
HETATM  584 C314 POPC    5     -15.674  -6.322   3.479  1.00  0.00           C  
HETATM  585 C315 POPC    5     -17.028  -5.980   2.830  1.00  0.00           C  
HETATM  586 C316 POPC    5     -16.954  -4.733   1.941  1.00  0.00           C  
HETATM  587 C217 POPC    5     -21.211  -7.347   5.744  1.00  0.00           C  
HETATM  588 C218 POPC    5     -22.035  -8.533   5.252  1.00  0.00           C  
HETATM  589  H21 POPC    5     -16.093  -4.993  24.266  1.00  0.00           H  
HETATM  590  H22 POPC    5     -16.963  -4.606  22.800  1.00  0.00           H  
HETATM  591  H23 POPC    5     -15.889  -6.013  22.891  1.00  0.00           H  
HETATM  592  H41 POPC    5     -16.461  -7.921  24.296  1.00  0.00           H  
HETATM  593  H42 POPC    5     -16.836  -6.949  25.678  1.00  0.00           H  
HETATM  594  H43 POPC    5     -18.039  -8.035  25.031  1.00  0.00           H  
HETATM  595  H31 POPC    5     -19.489  -6.058  25.107  1.00  0.00           H  
HETATM  596  H32 POPC    5     -18.225  -4.886  25.393  1.00  0.00           H  
HETATM  597  H33 POPC    5     -19.214  -4.726  23.971  1.00  0.00           H  
HETATM  598  H11 POPC    5     -18.875  -6.121  22.036  1.00  0.00           H  
HETATM  599  H12 POPC    5     -17.662  -7.333  22.016  1.00  0.00           H  
HETATM  600  H52 POPC    5     -19.992  -8.188  21.888  1.00  0.00           H  
HETATM  601  H51 POPC    5     -20.244  -7.683  23.586  1.00  0.00           H  
HETATM  602   HA POPC    5     -18.153 -11.655  20.427  1.00  0.00           H  
HETATM  603   HB POPC    5     -17.694 -10.034  21.094  1.00  0.00           H  
HETATM  604   HS POPC    5     -18.993  -8.860  19.449  1.00  0.00           H  
HETATM  605  H2R POPC    5     -22.960 -11.002  19.514  1.00  0.00           H  
HETATM  606  H2S POPC    5     -21.928 -11.940  18.406  1.00  0.00           H  
HETATM  607  H3R POPC    5     -23.286  -9.279  17.548  1.00  0.00           H  
HETATM  608  H3S POPC    5     -24.183 -10.824  17.520  1.00  0.00           H  
HETATM  609  H4R POPC    5     -23.434 -10.622  15.294  1.00  0.00           H  
HETATM  610  H4S POPC    5     -22.357 -11.824  16.051  1.00  0.00           H  
HETATM  611  H5R POPC    5     -20.959 -10.416  14.702  1.00  0.00           H  
HETATM  612  H5S POPC    5     -20.619  -9.958  16.401  1.00  0.00           H  
HETATM  613  H6R POPC    5     -22.334  -8.005  16.030  1.00  0.00           H  
HETATM  614  H6S POPC    5     -22.350  -8.463  14.321  1.00  0.00           H  
HETATM  615  H7R POPC    5     -19.788  -8.157  14.312  1.00  0.00           H  
HETATM  616  H7S POPC    5     -19.934  -7.527  15.978  1.00  0.00           H  
HETATM  617  H8R POPC    5     -21.659  -5.817  15.027  1.00  0.00           H  
HETATM  618  H8S POPC    5     -21.219  -6.384  13.404  1.00  0.00           H  
HETATM  619  H91 POPC    5     -19.484  -4.891  15.517  1.00  0.00           H  
HETATM  620 H101 POPC    5     -18.031  -4.250  13.733  1.00  0.00           H  
HETATM  621 H11R POPC    5     -19.505  -6.355  11.996  1.00  0.00           H  
HETATM  622 H11S POPC    5     -17.921  -5.598  11.670  1.00  0.00           H  
HETATM  623 H12R POPC    5     -19.168  -3.352  11.421  1.00  0.00           H  
HETATM  624 H12S POPC    5     -20.706  -4.242  11.563  1.00  0.00           H  
HETATM  625 H13R POPC    5     -18.523  -4.709   9.413  1.00  0.00           H  
HETATM  626 H13S POPC    5     -19.953  -3.678   9.192  1.00  0.00           H  
HETATM  627 H14R POPC    5     -21.452  -5.654   9.630  1.00  0.00           H  
HETATM  628 H14S POPC    5     -20.005  -6.707   9.753  1.00  0.00           H  
HETATM  629 H15R POPC    5     -19.373  -6.051   7.390  1.00  0.00           H  
HETATM  630 H15S POPC    5     -20.859  -5.069   7.277  1.00  0.00           H  
HETATM  631 H16R POPC    5     -22.276  -7.107   7.605  1.00  0.00           H  
HETATM  632 H16S POPC    5     -20.784  -8.118   7.727  1.00  0.00           H  
HETATM  633   HX POPC    5     -17.535 -11.131  17.961  1.00  0.00           H  
HETATM  634   HY POPC    5     -16.712  -9.897  18.955  1.00  0.00           H  
HETATM  635  H2X POPC    5     -16.426  -6.953  16.088  1.00  0.00           H  
HETATM  636  H2Y POPC    5     -17.542  -7.940  15.089  1.00  0.00           H  
HETATM  637  H3X POPC    5     -14.411  -8.170  14.978  1.00  0.00           H  
HETATM  638  H3Y POPC    5     -15.331  -7.037  13.968  1.00  0.00           H  
HETATM  639  H4X POPC    5     -15.702 -10.081  13.879  1.00  0.00           H  
HETATM  640  H4Y POPC    5     -14.744  -9.089  12.755  1.00  0.00           H  
HETATM  641  H5X POPC    5     -16.843  -7.774  12.184  1.00  0.00           H  
HETATM  642  H5Y POPC    5     -17.777  -8.952  13.173  1.00  0.00           H  
HETATM  643  H6X POPC    5     -16.916 -10.796  11.669  1.00  0.00           H  
HETATM  644  H6Y POPC    5     -16.078  -9.580  10.650  1.00  0.00           H  
HETATM  645  H7X POPC    5     -18.289  -8.477  10.162  1.00  0.00           H  
HETATM  646  H7Y POPC    5     -19.118  -9.665  11.199  1.00  0.00           H  
HETATM  647  H8X POPC    5     -19.424 -10.337   8.885  1.00  0.00           H  
HETATM  648  H8Y POPC    5     -18.398 -11.534   9.747  1.00  0.00           H  
HETATM  649  H9X POPC    5     -17.519 -11.212   7.520  1.00  0.00           H  
HETATM  650  H9Y POPC    5     -16.356 -10.464   8.678  1.00  0.00           H  
HETATM  651 H10X POPC    5     -17.304  -8.199   8.131  1.00  0.00           H  
HETATM  652 H10Y POPC    5     -18.509  -8.973   7.020  1.00  0.00           H  
HETATM  653 H11X POPC    5     -16.606  -9.831   5.631  1.00  0.00           H  
HETATM  654 H11Y POPC    5     -15.458  -8.981   6.731  1.00  0.00           H  
HETATM  655 H12X POPC    5     -16.467  -6.756   6.109  1.00  0.00           H  
HETATM  656 H12Y POPC    5     -17.690  -7.602   5.114  1.00  0.00           H  
HETATM  657 H13X POPC    5     -15.947  -8.466   3.575  1.00  0.00           H  
HETATM  658 H13Y POPC    5     -14.664  -7.837   4.646  1.00  0.00           H  
HETATM  659 H14X POPC    5     -14.910  -6.397   2.676  1.00  0.00           H  
HETATM  660 H14Y POPC    5     -15.363  -5.510   4.171  1.00  0.00           H  
HETATM  661 H15X POPC    5     -17.774  -5.815   3.637  1.00  0.00           H  
HETATM  662 H15Y POPC    5     -17.373  -6.845   2.224  1.00  0.00           H  
HETATM  663 H16X POPC    5     -16.611  -3.846   2.516  1.00  0.00           H  
HETATM  664 H16Y POPC    5     -17.960  -4.510   1.527  1.00  0.00           H  
HETATM  665 H16Z POPC    5     -16.258  -4.896   1.091  1.00  0.00           H  
HETATM  666 H17R POPC    5     -20.168  -7.455   5.378  1.00  0.00           H  
HETATM  667 H17S POPC    5     -21.626  -6.422   5.290  1.00  0.00           H  
HETATM  668 H18R POPC    5     -23.094  -8.409   5.565  1.00  0.00           H  
HETATM  669 H18S POPC    5     -21.671  -9.481   5.703  1.00  0.00           H  
HETATM  670 H18T POPC    5     -21.999  -8.611   4.145  1.00  0.00           H  
HETATM  671  C11 POPC    6      -3.837  30.100  29.196  1.00  0.00           C  
HETATM  672  C14 POPC    6      -2.119  29.524  30.824  1.00  0.00           C  
HETATM  673  C13 POPC    6      -4.282  28.394  30.875  1.00  0.00           C  
HETATM  674    N POPC    6      -3.238  28.980  29.988  1.00  0.00           N1+
HETATM  675  C15 POPC    6      -2.742  27.895  29.045  1.00  0.00           C  
HETATM  676  C12 POPC    6      -1.810  28.315  27.870  1.00  0.00           C  
HETATM  677   O1 POPC    6      -0.603  28.922  28.333  1.00  0.00           O  
HETATM  678   P1 POPC    6       0.720  28.042  28.421  1.00  0.00           P  
HETATM  679   O4 POPC    6       1.843  28.876  28.892  1.00  0.00           O  
HETATM  680   O3 POPC    6       0.455  26.806  29.196  1.00  0.00           O1-
HETATM  681   O2 POPC    6       1.005  27.647  26.915  1.00  0.00           O  
HETATM  682   C1 POPC    6       1.065  28.676  25.924  1.00  0.00           C  
HETATM  683   C2 POPC    6       2.372  28.553  25.079  1.00  0.00           C  
HETATM  684  O21 POPC    6       2.241  27.505  24.097  1.00  0.00           O  
HETATM  685  C21 POPC    6       1.913  27.893  22.894  1.00  0.00           C  
HETATM  686  O22 POPC    6       1.518  29.009  22.585  1.00  0.00           O  
HETATM  687  C22 POPC    6       2.198  26.740  21.918  1.00  0.00           C  
HETATM  688  C23 POPC    6       1.749  26.988  20.455  1.00  0.00           C  
HETATM  689  C24 POPC    6       0.245  26.731  20.238  1.00  0.00           C  
HETATM  690  C25 POPC    6      -0.183  26.791  18.762  1.00  0.00           C  
HETATM  691  C26 POPC    6       0.470  25.719  17.891  1.00  0.00           C  
HETATM  692  C27 POPC    6      -0.284  25.491  16.576  1.00  0.00           C  
HETATM  693  C28 POPC    6      -0.265  26.701  15.634  1.00  0.00           C  
HETATM  694  C29 POPC    6      -1.060  26.435  14.375  1.00  0.00           C  
HETATM  695 C210 POPC    6      -0.564  26.243  13.140  1.00  0.00           C  
HETATM  696 C211 POPC    6       0.892  26.185  12.751  1.00  0.00           C  
HETATM  697 C212 POPC    6       1.185  25.011  11.788  1.00  0.00           C  
HETATM  698 C213 POPC    6       0.540  25.168  10.406  1.00  0.00           C  
HETATM  699 C214 POPC    6       1.000  24.068   9.440  1.00  0.00           C  
HETATM  700 C215 POPC    6       0.461  24.272   8.013  1.00  0.00           C  
HETATM  701 C216 POPC    6       0.853  23.143   7.034  1.00  0.00           C  
HETATM  702   C3 POPC    6       3.622  28.269  25.954  1.00  0.00           C  
HETATM  703  O31 POPC    6       4.806  28.169  25.140  1.00  0.00           O  
HETATM  704  C31 POPC    6       5.423  29.315  24.927  1.00  0.00           C  
HETATM  705  O32 POPC    6       5.193  30.352  25.531  1.00  0.00           O  
HETATM  706  C32 POPC    6       6.476  29.160  23.837  1.00  0.00           C  
HETATM  707  C33 POPC    6       6.465  30.332  22.838  1.00  0.00           C  
HETATM  708  C34 POPC    6       5.880  29.983  21.463  1.00  0.00           C  
HETATM  709  C35 POPC    6       6.806  29.114  20.607  1.00  0.00           C  
HETATM  710  C36 POPC    6       6.251  28.811  19.203  1.00  0.00           C  
HETATM  711  C37 POPC    6       5.015  27.897  19.220  1.00  0.00           C  
HETATM  712  C38 POPC    6       4.688  27.256  17.863  1.00  0.00           C  
HETATM  713  C39 POPC    6       4.300  28.260  16.767  1.00  0.00           C  
HETATM  714 C310 POPC    6       3.903  27.575  15.441  1.00  0.00           C  
HETATM  715 C311 POPC    6       5.079  26.941  14.668  1.00  0.00           C  
HETATM  716 C312 POPC    6       4.677  26.423  13.277  1.00  0.00           C  
HETATM  717 C313 POPC    6       5.878  25.844  12.497  1.00  0.00           C  
HETATM  718 C314 POPC    6       5.473  25.344  11.094  1.00  0.00           C  
HETATM  719 C315 POPC    6       6.639  24.663  10.340  1.00  0.00           C  
HETATM  720 C316 POPC    6       6.269  24.145   8.939  1.00  0.00           C  
HETATM  721 C217 POPC    6       2.368  22.905   6.902  1.00  0.00           C  
HETATM  722 C218 POPC    6       3.174  24.117   6.430  1.00  0.00           C  
HETATM  723  H21 POPC    6      -4.266  30.854  29.840  1.00  0.00           H  
HETATM  724  H22 POPC    6      -4.625  29.728  28.558  1.00  0.00           H  
HETATM  725  H23 POPC    6      -3.093  30.568  28.570  1.00  0.00           H  
HETATM  726  H41 POPC    6      -2.473  30.330  31.450  1.00  0.00           H  
HETATM  727  H42 POPC    6      -1.713  28.770  31.482  1.00  0.00           H  
HETATM  728  H43 POPC    6      -1.317  29.860  30.184  1.00  0.00           H  
HETATM  729  H31 POPC    6      -3.865  27.630  31.515  1.00  0.00           H  
HETATM  730  H32 POPC    6      -4.729  29.159  31.492  1.00  0.00           H  
HETATM  731  H33 POPC    6      -5.067  27.965  30.270  1.00  0.00           H  
HETATM  732  H11 POPC    6      -2.265  27.110  29.613  1.00  0.00           H  
HETATM  733  H12 POPC    6      -3.614  27.443  28.594  1.00  0.00           H  
HETATM  734  H52 POPC    6      -2.351  29.026  27.211  1.00  0.00           H  
HETATM  735  H51 POPC    6      -1.617  27.409  27.256  1.00  0.00           H  
HETATM  736   HA POPC    6       1.063  29.692  26.372  1.00  0.00           H  
HETATM  737   HB POPC    6       0.195  28.616  25.236  1.00  0.00           H  
HETATM  738   HS POPC    6       2.547  29.533  24.586  1.00  0.00           H  
HETATM  739  H2R POPC    6       1.759  25.805  22.326  1.00  0.00           H  
HETATM  740  H2S POPC    6       3.304  26.631  21.909  1.00  0.00           H  
HETATM  741  H3R POPC    6       2.315  26.285  19.807  1.00  0.00           H  
HETATM  742  H3S POPC    6       1.973  28.028  20.134  1.00  0.00           H  
HETATM  743  H4R POPC    6      -0.318  27.480  20.835  1.00  0.00           H  
HETATM  744  H4S POPC    6       0.006  25.718  20.628  1.00  0.00           H  
HETATM  745  H5R POPC    6       0.052  27.791  18.337  1.00  0.00           H  
HETATM  746  H5S POPC    6      -1.284  26.652  18.723  1.00  0.00           H  
HETATM  747  H6R POPC    6       0.470  24.760  18.452  1.00  0.00           H  
HETATM  748  H6S POPC    6       1.525  25.993  17.679  1.00  0.00           H  
HETATM  749  H7R POPC    6      -1.336  25.208  16.792  1.00  0.00           H  
HETATM  750  H7S POPC    6       0.177  24.628  16.050  1.00  0.00           H  
HETATM  751  H8R POPC    6       0.786  26.979  15.402  1.00  0.00           H  
HETATM  752  H8S POPC    6      -0.703  27.563  16.181  1.00  0.00           H  
HETATM  753  H91 POPC    6      -2.150  26.439  14.521  1.00  0.00           H  
HETATM  754 H101 POPC    6      -1.271  26.043  12.321  1.00  0.00           H  
HETATM  755 H11R POPC    6       1.547  26.063  13.640  1.00  0.00           H  
HETATM  756 H11S POPC    6       1.176  27.140  12.260  1.00  0.00           H  
HETATM  757 H12R POPC    6       0.847  24.061  12.255  1.00  0.00           H  
HETATM  758 H12S POPC    6       2.286  24.942  11.657  1.00  0.00           H  
HETATM  759 H13R POPC    6       0.840  26.153   9.988  1.00  0.00           H  
HETATM  760 H13S POPC    6      -0.568  25.143  10.477  1.00  0.00           H  
HETATM  761 H14R POPC    6       0.679  23.082   9.839  1.00  0.00           H  
HETATM  762 H14S POPC    6       2.111  24.091   9.417  1.00  0.00           H  
HETATM  763 H15R POPC    6       0.816  25.254   7.632  1.00  0.00           H  
HETATM  764 H15S POPC    6      -0.648  24.308   8.067  1.00  0.00           H  
HETATM  765 H16R POPC    6       0.461  23.408   6.029  1.00  0.00           H  
HETATM  766 H16S POPC    6       0.357  22.208   7.373  1.00  0.00           H  
HETATM  767   HX POPC    6       3.468  27.290  26.456  1.00  0.00           H  
HETATM  768   HY POPC    6       3.684  29.038  26.754  1.00  0.00           H  
HETATM  769  H2X POPC    6       6.289  28.201  23.307  1.00  0.00           H  
HETATM  770  H2Y POPC    6       7.460  29.132  24.353  1.00  0.00           H  
HETATM  771  H3X POPC    6       7.510  30.672  22.679  1.00  0.00           H  
HETATM  772  H3Y POPC    6       5.893  31.184  23.264  1.00  0.00           H  
HETATM  773  H4X POPC    6       5.710  30.929  20.907  1.00  0.00           H  
HETATM  774  H4Y POPC    6       4.891  29.496  21.595  1.00  0.00           H  
HETATM  775  H5X POPC    6       7.008  28.151  21.124  1.00  0.00           H  
HETATM  776  H5Y POPC    6       7.772  29.651  20.492  1.00  0.00           H  
HETATM  777  H6X POPC    6       7.061  28.317  18.624  1.00  0.00           H  
HETATM  778  H6Y POPC    6       5.999  29.756  18.678  1.00  0.00           H  
HETATM  779  H7X POPC    6       4.141  28.459  19.612  1.00  0.00           H  
HETATM  780  H7Y POPC    6       5.223  27.070  19.933  1.00  0.00           H  
HETATM  781  H8X POPC    6       3.820  26.575  17.995  1.00  0.00           H  
HETATM  782  H8Y POPC    6       5.556  26.644  17.534  1.00  0.00           H  
HETATM  783  H9X POPC    6       5.129  28.979  16.597  1.00  0.00           H  
HETATM  784  H9Y POPC    6       3.418  28.839  17.116  1.00  0.00           H  
HETATM  785 H10X POPC    6       3.427  28.322  14.771  1.00  0.00           H  
HETATM  786 H10Y POPC    6       3.117  26.817  15.646  1.00  0.00           H  
HETATM  787 H11X POPC    6       5.487  26.091  15.255  1.00  0.00           H  
HETATM  788 H11Y POPC    6       5.878  27.706  14.560  1.00  0.00           H  
HETATM  789 H12X POPC    6       4.245  27.260  12.688  1.00  0.00           H  
HETATM  790 H12Y POPC    6       3.897  25.638  13.383  1.00  0.00           H  
HETATM  791 H13X POPC    6       6.300  24.993  13.074  1.00  0.00           H  
HETATM  792 H13Y POPC    6       6.659  26.630  12.413  1.00  0.00           H  
HETATM  793 H14X POPC    6       5.114  26.215  10.505  1.00  0.00           H  
HETATM  794 H14Y POPC    6       4.643  24.612  11.197  1.00  0.00           H  
HETATM  795 H15X POPC    6       7.019  23.813  10.945  1.00  0.00           H  
HETATM  796 H15Y POPC    6       7.480  25.382  10.237  1.00  0.00           H  
HETATM  797 H16X POPC    6       5.469  23.377   9.011  1.00  0.00           H  
HETATM  798 H16Y POPC    6       7.149  23.680   8.445  1.00  0.00           H  
HETATM  799 H16Z POPC    6       5.911  24.978   8.298  1.00  0.00           H  
HETATM  800 H17R POPC    6       2.510  22.074   6.178  1.00  0.00           H  
HETATM  801 H17S POPC    6       2.770  22.541   7.872  1.00  0.00           H  
HETATM  802 H18R POPC    6       4.240  23.837   6.289  1.00  0.00           H  
HETATM  803 H18S POPC    6       3.113  24.933   7.181  1.00  0.00           H  
HETATM  804 H18T POPC    6       2.779  24.490   5.461  1.00  0.00           H  
HETATM  805  C11 POPC    7      -3.359  16.227  21.521  1.00  0.00           C  
HETATM  806  C14 POPC    7      -3.356  14.274  20.003  1.00  0.00           C  
HETATM  807  C13 POPC    7      -4.374  16.350  19.305  1.00  0.00           C  
HETATM  808    N POPC    7      -3.243  15.769  20.096  1.00  0.00           N1+
HETATM  809  C15 POPC    7      -1.897  16.227  19.568  1.00  0.00           C  
HETATM  810  C12 POPC    7      -1.806  17.690  19.082  1.00  0.00           C  
HETATM  811   O1 POPC    7      -2.274  18.614  20.071  1.00  0.00           O  
HETATM  812   P1 POPC    7      -2.840  20.026  19.598  1.00  0.00           P  
HETATM  813   O4 POPC    7      -4.286  19.913  19.319  1.00  0.00           O  
HETATM  814   O3 POPC    7      -2.454  21.041  20.611  1.00  0.00           O1-
HETATM  815   O2 POPC    7      -2.085  20.284  18.242  1.00  0.00           O  
HETATM  816   C1 POPC    7      -1.750  21.614  17.841  1.00  0.00           C  
HETATM  817   C2 POPC    7      -1.437  21.665  16.319  1.00  0.00           C  
HETATM  818  O21 POPC    7      -2.635  21.419  15.539  1.00  0.00           O  
HETATM  819  C21 POPC    7      -3.442  22.450  15.460  1.00  0.00           C  
HETATM  820  O22 POPC    7      -3.222  23.571  15.900  1.00  0.00           O  
HETATM  821  C22 POPC    7      -4.751  22.007  14.781  1.00  0.00           C  
HETATM  822  C23 POPC    7      -5.492  23.174  14.086  1.00  0.00           C  
HETATM  823  C24 POPC    7      -5.218  23.263  12.570  1.00  0.00           C  
HETATM  824  C25 POPC    7      -3.758  23.445  12.163  1.00  0.00           C  
HETATM  825  C26 POPC    7      -3.574  23.412  10.626  1.00  0.00           C  
HETATM  826  C27 POPC    7      -4.223  24.603   9.894  1.00  0.00           C  
HETATM  827  C28 POPC    7      -4.077  24.524   8.360  1.00  0.00           C  
HETATM  828  C29 POPC    7      -4.856  23.378   7.770  1.00  0.00           C  
HETATM  829 C210 POPC    7      -4.389  22.533   6.834  1.00  0.00           C  
HETATM  830 C211 POPC    7      -3.046  22.652   6.162  1.00  0.00           C  
HETATM  831 C212 POPC    7      -2.777  21.513   5.159  1.00  0.00           C  
HETATM  832 C213 POPC    7      -3.656  21.549   3.893  1.00  0.00           C  
HETATM  833 C214 POPC    7      -3.352  20.380   2.961  1.00  0.00           C  
HETATM  834 C215 POPC    7      -4.073  20.484   1.600  1.00  0.00           C  
HETATM  835 C216 POPC    7      -3.766  19.268   0.710  1.00  0.00           C  
HETATM  836   C3 POPC    7      -0.351  20.637  15.929  1.00  0.00           C  
HETATM  837  O31 POPC    7       0.013  20.787  14.540  1.00  0.00           O  
HETATM  838  C31 POPC    7      -0.508  19.906  13.704  1.00  0.00           C  
HETATM  839  O32 POPC    7      -1.059  18.868  14.009  1.00  0.00           O  
HETATM  840  C32 POPC    7      -0.284  20.400  12.287  1.00  0.00           C  
HETATM  841  C33 POPC    7      -0.561  19.330  11.215  1.00  0.00           C  
HETATM  842  C34 POPC    7      -0.529  19.938   9.806  1.00  0.00           C  
HETATM  843  C35 POPC    7      -0.595  18.851   8.714  1.00  0.00           C  
HETATM  844  C36 POPC    7      -0.323  19.405   7.298  1.00  0.00           C  
HETATM  845  C37 POPC    7      -0.332  18.303   6.213  1.00  0.00           C  
HETATM  846  C38 POPC    7      -0.049  18.821   4.797  1.00  0.00           C  
HETATM  847  C39 POPC    7       1.310  19.532   4.670  1.00  0.00           C  
HETATM  848 C310 POPC    7       1.648  19.960   3.239  1.00  0.00           C  
HETATM  849 C311 POPC    7       2.971  20.735   3.164  1.00  0.00           C  
HETATM  850 C312 POPC    7       3.271  21.244   1.758  1.00  0.00           C  
HETATM  851 C313 POPC    7       4.587  22.038   1.701  1.00  0.00           C  
HETATM  852 C314 POPC    7       4.890  22.584   0.292  1.00  0.00           C  
HETATM  853 C315 POPC    7       6.180  23.402   0.265  1.00  0.00           C  
HETATM  854 C316 POPC    7       6.567  23.906  -1.123  1.00  0.00           C  
HETATM  855 C217 POPC    7      -4.352  19.351  -0.704  1.00  0.00           C  
HETATM  856 C218 POPC    7      -3.991  18.152  -1.563  1.00  0.00           C  
HETATM  857  H21 POPC    7      -2.612  15.776  22.156  1.00  0.00           H  
HETATM  858  H22 POPC    7      -4.328  16.012  21.948  1.00  0.00           H  
HETATM  859  H23 POPC    7      -3.228  17.297  21.580  1.00  0.00           H  
HETATM  860  H41 POPC    7      -3.415  13.967  18.970  1.00  0.00           H  
HETATM  861  H42 POPC    7      -2.503  13.786  20.450  1.00  0.00           H  
HETATM  862  H43 POPC    7      -4.261  13.920  20.475  1.00  0.00           H  
HETATM  863  H31 POPC    7      -4.334  16.051  18.268  1.00  0.00           H  
HETATM  864  H32 POPC    7      -5.326  16.048  19.716  1.00  0.00           H  
HETATM  865  H33 POPC    7      -4.312  17.428  19.334  1.00  0.00           H  
HETATM  866  H11 POPC    7      -1.161  16.068  20.343  1.00  0.00           H  
HETATM  867  H12 POPC    7      -1.582  15.576  18.767  1.00  0.00           H  
HETATM  868  H52 POPC    7      -2.355  17.772  18.120  1.00  0.00           H  
HETATM  869  H51 POPC    7      -0.747  17.923  18.836  1.00  0.00           H  
HETATM  870   HA POPC    7      -0.843  21.940  18.393  1.00  0.00           H  
HETATM  871   HB POPC    7      -2.569  22.334  18.054  1.00  0.00           H  
HETATM  872   HS POPC    7      -1.020  22.664  16.070  1.00  0.00           H  
HETATM  873  H2R POPC    7      -5.402  21.595  15.581  1.00  0.00           H  
HETATM  874  H2S POPC    7      -4.561  21.184  14.060  1.00  0.00           H  
HETATM  875  H3R POPC    7      -5.307  24.148  14.587  1.00  0.00           H  
HETATM  876  H3S POPC    7      -6.583  22.977  14.161  1.00  0.00           H  
HETATM  877  H4R POPC    7      -5.833  24.105  12.187  1.00  0.00           H  
HETATM  878  H4S POPC    7      -5.606  22.345  12.078  1.00  0.00           H  
HETATM  879  H5R POPC    7      -3.154  22.617  12.592  1.00  0.00           H  
HETATM  880  H5S POPC    7      -3.348  24.398  12.562  1.00  0.00           H  
HETATM  881  H6R POPC    7      -4.045  22.486  10.231  1.00  0.00           H  
HETATM  882  H6S POPC    7      -2.490  23.368  10.384  1.00  0.00           H  
HETATM  883  H7R POPC    7      -3.760  25.543  10.262  1.00  0.00           H  
HETATM  884  H7S POPC    7      -5.305  24.639  10.144  1.00  0.00           H  
HETATM  885  H8R POPC    7      -2.997  24.446   8.111  1.00  0.00           H  
HETATM  886  H8S POPC    7      -4.432  25.480   7.919  1.00  0.00           H  
HETATM  887  H91 POPC    7      -5.865  23.229   8.183  1.00  0.00           H  
HETATM  888 H101 POPC    7      -5.010  21.708   6.455  1.00  0.00           H  
HETATM  889 H11R POPC    7      -2.236  22.620   6.922  1.00  0.00           H  
HETATM  890 H11S POPC    7      -2.954  23.629   5.641  1.00  0.00           H  
HETATM  891 H12R POPC    7      -2.918  20.531   5.658  1.00  0.00           H  
HETATM  892 H12S POPC    7      -1.714  21.564   4.840  1.00  0.00           H  
HETATM  893 H13R POPC    7      -3.412  22.494   3.363  1.00  0.00           H  
HETATM  894 H13S POPC    7      -4.728  21.563   4.185  1.00  0.00           H  
HETATM  895 H14R POPC    7      -3.673  19.432   3.443  1.00  0.00           H  
HETATM  896 H14S POPC    7      -2.255  20.336   2.786  1.00  0.00           H  
HETATM  897 H15R POPC    7      -3.748  21.414   1.087  1.00  0.00           H  
HETATM  898 H15S POPC    7      -5.173  20.542   1.751  1.00  0.00           H  
HETATM  899 H16R POPC    7      -4.150  18.356   1.216  1.00  0.00           H  
HETATM  900 H16S POPC    7      -2.663  19.163   0.630  1.00  0.00           H  
HETATM  901   HX POPC    7      -0.729  19.623  16.179  1.00  0.00           H  
HETATM  902   HY POPC    7       0.532  20.823  16.578  1.00  0.00           H  
HETATM  903  H2X POPC    7       0.756  20.775  12.187  1.00  0.00           H  
HETATM  904  H2Y POPC    7      -0.979  21.256  12.152  1.00  0.00           H  
HETATM  905  H3X POPC    7      -1.555  18.868  11.397  1.00  0.00           H  
HETATM  906  H3Y POPC    7       0.223  18.543  11.256  1.00  0.00           H  
HETATM  907  H4X POPC    7       0.397  20.533   9.658  1.00  0.00           H  
HETATM  908  H4Y POPC    7      -1.374  20.641   9.646  1.00  0.00           H  
HETATM  909  H5X POPC    7      -1.595  18.368   8.750  1.00  0.00           H  
HETATM  910  H5Y POPC    7       0.189  18.099   8.948  1.00  0.00           H  
HETATM  911  H6X POPC    7       0.665  19.913   7.304  1.00  0.00           H  
HETATM  912  H6Y POPC    7      -1.093  20.168   7.053  1.00  0.00           H  
HETATM  913  H7X POPC    7      -1.315  17.785   6.219  1.00  0.00           H  
HETATM  914  H7Y POPC    7       0.443  17.550   6.470  1.00  0.00           H  
HETATM  915  H8X POPC    7      -0.857  19.504   4.457  1.00  0.00           H  
HETATM  916  H8Y POPC    7      -0.035  17.947   4.112  1.00  0.00           H  
HETATM  917  H9X POPC    7       2.111  18.860   5.046  1.00  0.00           H  
HETATM  918  H9Y POPC    7       1.308  20.433   5.320  1.00  0.00           H  
HETATM  919 H10X POPC    7       0.840  20.624   2.862  1.00  0.00           H  
HETATM  920 H10Y POPC    7       1.662  19.064   2.583  1.00  0.00           H  
HETATM  921 H11X POPC    7       3.810  20.100   3.520  1.00  0.00           H  
HETATM  922 H11Y POPC    7       2.910  21.606   3.851  1.00  0.00           H  
HETATM  923 H12X POPC    7       2.453  21.903   1.398  1.00  0.00           H  
HETATM  924 H12Y POPC    7       3.350  20.386   1.056  1.00  0.00           H  
HETATM  925 H13X POPC    7       5.429  21.393   2.032  1.00  0.00           H  
HETATM  926 H13Y POPC    7       4.525  22.884   2.419  1.00  0.00           H  
HETATM  927 H14X POPC    7       4.066  23.244  -0.054  1.00  0.00           H  
HETATM  928 H14Y POPC    7       4.969  21.732  -0.416  1.00  0.00           H  
HETATM  929 H15X POPC    7       7.008  22.771   0.653  1.00  0.00           H  
HETATM  930 H15Y POPC    7       6.083  24.257   0.968  1.00  0.00           H  
HETATM  931 H16X POPC    7       5.767  24.560  -1.530  1.00  0.00           H  
HETATM  932 H16Y POPC    7       6.715  23.064  -1.833  1.00  0.00           H  
HETATM  933 H16Z POPC    7       7.514  24.487  -1.096  1.00  0.00           H  
HETATM  934 H17R POPC    7      -4.011  20.287  -1.196  1.00  0.00           H  
HETATM  935 H17S POPC    7      -5.456  19.434  -0.610  1.00  0.00           H  
HETATM  936 H18R POPC    7      -4.346  17.202  -1.109  1.00  0.00           H  
HETATM  937 H18S POPC    7      -2.888  18.080  -1.671  1.00  0.00           H  
HETATM  938 H18T POPC    7      -4.449  18.266  -2.569  1.00  0.00           H  
HETATM  939  C11 POPC    8     -15.449 -24.100  23.748  1.00  0.00           C  
HETATM  940  C14 POPC    8     -17.709 -23.377  23.039  1.00  0.00           C  
HETATM  941  C13 POPC    8     -16.813 -22.723  25.200  1.00  0.00           C  
HETATM  942    N POPC    8     -16.456 -22.976  23.766  1.00  0.00           N1+
HETATM  943  C15 POPC    8     -15.866 -21.744  23.142  1.00  0.00           C  
HETATM  944  C12 POPC    8     -15.870 -21.791  21.597  1.00  0.00           C  
HETATM  945   O1 POPC    8     -14.787 -21.050  21.063  1.00  0.00           O  
HETATM  946   P1 POPC    8     -13.344 -21.610  21.379  1.00  0.00           P  
HETATM  947   O4 POPC    8     -13.017 -21.301  22.791  1.00  0.00           O  
HETATM  948   O3 POPC    8     -13.211 -23.029  20.958  1.00  0.00           O1-
HETATM  949   O2 POPC    8     -12.414 -20.754  20.456  1.00  0.00           O  
HETATM  950   C1 POPC    8     -12.245 -19.367  20.732  1.00  0.00           C  
HETATM  951   C2 POPC    8     -11.366 -18.709  19.654  1.00  0.00           C  
HETATM  952  O21 POPC    8     -12.061 -18.881  18.400  1.00  0.00           O  
HETATM  953  C21 POPC    8     -11.865 -17.918  17.523  1.00  0.00           C  
HETATM  954  O22 POPC    8     -11.294 -16.864  17.758  1.00  0.00           O  
HETATM  955  C22 POPC    8     -12.517 -18.324  16.207  1.00  0.00           C  
HETATM  956  C23 POPC    8     -11.491 -18.468  15.067  1.00  0.00           C  
HETATM  957  C24 POPC    8     -12.163 -18.946  13.772  1.00  0.00           C  
HETATM  958  C25 POPC    8     -11.183 -19.093  12.608  1.00  0.00           C  
HETATM  959  C26 POPC    8     -10.622 -17.755  12.122  1.00  0.00           C  
HETATM  960  C27 POPC    8      -9.607 -17.926  10.984  1.00  0.00           C  
HETATM  961  C28 POPC    8      -9.053 -16.595  10.439  1.00  0.00           C  
HETATM  962  C29 POPC    8     -10.112 -15.762   9.761  1.00  0.00           C  
HETATM  963 C210 POPC    8     -10.551 -15.934   8.502  1.00  0.00           C  
HETATM  964 C211 POPC    8     -10.121 -17.028   7.567  1.00  0.00           C  
HETATM  965 C212 POPC    8      -9.167 -16.568   6.457  1.00  0.00           C  
HETATM  966 C213 POPC    8      -7.792 -16.144   6.999  1.00  0.00           C  
HETATM  967 C214 POPC    8      -6.752 -15.913   5.908  1.00  0.00           C  
HETATM  968 C215 POPC    8      -5.379 -15.555   6.469  1.00  0.00           C  
HETATM  969 C216 POPC    8      -4.286 -15.489   5.389  1.00  0.00           C  
HETATM  970   C3 POPC    8      -9.953 -19.367  19.628  1.00  0.00           C  
HETATM  971  O31 POPC    8      -9.143 -18.925  18.517  1.00  0.00           O  
HETATM  972  C31 POPC    8      -8.370 -17.884  18.736  1.00  0.00           C  
HETATM  973  O32 POPC    8      -8.314 -17.247  19.780  1.00  0.00           O  
HETATM  974  C32 POPC    8      -7.521 -17.664  17.485  1.00  0.00           C  
HETATM  975  C33 POPC    8      -6.459 -16.554  17.636  1.00  0.00           C  
HETATM  976  C34 POPC    8      -5.460 -16.542  16.459  1.00  0.00           C  
HETATM  977  C35 POPC    8      -6.091 -16.377  15.078  1.00  0.00           C  
HETATM  978  C36 POPC    8      -5.051 -16.365  13.934  1.00  0.00           C  
HETATM  979  C37 POPC    8      -5.726 -16.191  12.570  1.00  0.00           C  
HETATM  980  C38 POPC    8      -4.732 -16.183  11.391  1.00  0.00           C  
HETATM  981  C39 POPC    8      -3.853 -14.917  11.348  1.00  0.00           C  
HETATM  982 C310 POPC    8      -2.871 -14.921  10.165  1.00  0.00           C  
HETATM  983 C311 POPC    8      -1.759 -15.961  10.300  1.00  0.00           C  
HETATM  984 C312 POPC    8      -0.724 -15.903   9.167  1.00  0.00           C  
HETATM  985 C313 POPC    8      -1.253 -16.432   7.827  1.00  0.00           C  
HETATM  986 C314 POPC    8      -0.255 -16.305   6.671  1.00  0.00           C  
HETATM  987 C315 POPC    8      -0.096 -14.859   6.160  1.00  0.00           C  
HETATM  988 C316 POPC    8       0.826 -14.716   4.939  1.00  0.00           C  
HETATM  989 C217 POPC    8      -4.530 -14.422   4.323  1.00  0.00           C  
HETATM  990 C218 POPC    8      -3.389 -14.324   3.309  1.00  0.00           C  
HETATM  991  H21 POPC    8     -15.846 -25.013  24.166  1.00  0.00           H  
HETATM  992  H22 POPC    8     -14.577 -23.846  24.334  1.00  0.00           H  
HETATM  993  H23 POPC    8     -15.112 -24.300  22.741  1.00  0.00           H  
HETATM  994  H41 POPC    8     -17.481 -23.787  22.066  1.00  0.00           H  
HETATM  995  H42 POPC    8     -18.246 -24.128  23.600  1.00  0.00           H  
HETATM  996  H43 POPC    8     -18.371 -22.531  22.932  1.00  0.00           H  
HETATM  997  H31 POPC    8     -17.568 -21.956  25.289  1.00  0.00           H  
HETATM  998  H32 POPC    8     -17.173 -23.616  25.688  1.00  0.00           H  
HETATM  999  H33 POPC    8     -15.933 -22.417  25.746  1.00  0.00           H  
HETATM 1000  H11 POPC    8     -16.382 -20.859  23.484  1.00  0.00           H  
HETATM 1001  H12 POPC    8     -14.846 -21.641  23.481  1.00  0.00           H  
HETATM 1002  H52 POPC    8     -16.826 -21.345  21.250  1.00  0.00           H  
HETATM 1003  H51 POPC    8     -15.844 -22.839  21.231  1.00  0.00           H  
HETATM 1004   HA POPC    8     -11.798 -19.218  21.739  1.00  0.00           H  
HETATM 1005   HB POPC    8     -13.223 -18.840  20.736  1.00  0.00           H  
HETATM 1006   HS POPC    8     -11.261 -17.639  19.934  1.00  0.00           H  
HETATM 1007  H2R POPC    8     -13.258 -17.540  15.940  1.00  0.00           H  
HETATM 1008  H2S POPC    8     -13.046 -19.292  16.337  1.00  0.00           H  
HETATM 1009  H3R POPC    8     -10.716 -19.205  15.368  1.00  0.00           H  
HETATM 1010  H3S POPC    8     -11.001 -17.487  14.886  1.00  0.00           H  
HETATM 1011  H4R POPC    8     -12.949 -18.208  13.502  1.00  0.00           H  
HETATM 1012  H4S POPC    8     -12.673 -19.918  13.943  1.00  0.00           H  
HETATM 1013  H5R POPC    8     -11.710 -19.592  11.767  1.00  0.00           H  
HETATM 1014  H5S POPC    8     -10.362 -19.769  12.931  1.00  0.00           H  
HETATM 1015  H6R POPC    8     -10.138 -17.196  12.951  1.00  0.00           H  
HETATM 1016  H6S POPC    8     -11.468 -17.142  11.745  1.00  0.00           H  
HETATM 1017  H7R POPC    8     -10.089 -18.492  10.159  1.00  0.00           H  
HETATM 1018  H7S POPC    8      -8.759 -18.545  11.349  1.00  0.00           H  
HETATM 1019  H8R POPC    8      -8.238 -16.854   9.730  1.00  0.00           H  
HETATM 1020  H8S POPC    8      -8.569 -16.025  11.261  1.00  0.00           H  
HETATM 1021  H91 POPC    8     -10.530 -14.959  10.385  1.00  0.00           H  
HETATM 1022 H101 POPC    8     -11.329 -15.271   8.095  1.00  0.00           H  
HETATM 1023 H11R POPC    8     -11.022 -17.476   7.095  1.00  0.00           H  
HETATM 1024 H11S POPC    8      -9.625 -17.850   8.125  1.00  0.00           H  
HETATM 1025 H12R POPC    8      -9.618 -15.735   5.876  1.00  0.00           H  
HETATM 1026 H12S POPC    8      -9.016 -17.408   5.746  1.00  0.00           H  
HETATM 1027 H13R POPC    8      -7.437 -16.939   7.690  1.00  0.00           H  
HETATM 1028 H13S POPC    8      -7.934 -15.223   7.603  1.00  0.00           H  
HETATM 1029 H14R POPC    8      -7.123 -15.113   5.233  1.00  0.00           H  
HETATM 1030 H14S POPC    8      -6.675 -16.845   5.308  1.00  0.00           H  
HETATM 1031 H15R POPC    8      -5.088 -16.316   7.224  1.00  0.00           H  
HETATM 1032 H15S POPC    8      -5.447 -14.576   6.990  1.00  0.00           H  
HETATM 1033 H16R POPC    8      -4.181 -16.490   4.919  1.00  0.00           H  
HETATM 1034 H16S POPC    8      -3.315 -15.263   5.878  1.00  0.00           H  
HETATM 1035   HX POPC    8     -10.099 -20.463  19.519  1.00  0.00           H  
HETATM 1036   HY POPC    8      -9.457 -19.216  20.611  1.00  0.00           H  
HETATM 1037  H2X POPC    8      -8.200 -17.444  16.634  1.00  0.00           H  
HETATM 1038  H2Y POPC    8      -7.006 -18.626  17.279  1.00  0.00           H  
HETATM 1039  H3X POPC    8      -5.884 -16.714  18.573  1.00  0.00           H  
HETATM 1040  H3Y POPC    8      -6.966 -15.568  17.716  1.00  0.00           H  
HETATM 1041  H4X POPC    8      -4.921 -17.514  16.470  1.00  0.00           H  
HETATM 1042  H4Y POPC    8      -4.710 -15.739  16.625  1.00  0.00           H  
HETATM 1043  H5X POPC    8      -6.672 -15.432  15.028  1.00  0.00           H  
HETATM 1044  H5Y POPC    8      -6.796 -17.216  14.893  1.00  0.00           H  
HETATM 1045  H6X POPC    8      -4.480 -17.318  13.945  1.00  0.00           H  
HETATM 1046  H6Y POPC    8      -4.324 -15.542  14.101  1.00  0.00           H  
HETATM 1047  H7X POPC    8      -6.298 -15.239  12.589  1.00  0.00           H  
HETATM 1048  H7Y POPC    8      -6.449 -17.021  12.419  1.00  0.00           H  
HETATM 1049  H8X POPC    8      -5.306 -16.262  10.443  1.00  0.00           H  
HETATM 1050  H8Y POPC    8      -4.086 -17.085  11.451  1.00  0.00           H  
HETATM 1051  H9X POPC    8      -3.289 -14.821  12.300  1.00  0.00           H  
HETATM 1052  H9Y POPC    8      -4.516 -14.029  11.272  1.00  0.00           H  
HETATM 1053 H10X POPC    8      -2.432 -13.905  10.068  1.00  0.00           H  
HETATM 1054 H10Y POPC    8      -3.457 -15.114   9.241  1.00  0.00           H  
HETATM 1055 H11X POPC    8      -2.187 -16.986  10.326  1.00  0.00           H  
HETATM 1056 H11Y POPC    8      -1.244 -15.788  11.269  1.00  0.00           H  
HETATM 1057 H12X POPC    8       0.163 -16.491   9.486  1.00  0.00           H  
HETATM 1058 H12Y POPC    8      -0.401 -14.850   9.020  1.00  0.00           H  
HETATM 1059 H13X POPC    8      -2.188 -15.894   7.563  1.00  0.00           H  
HETATM 1060 H13Y POPC    8      -1.510 -17.505   7.962  1.00  0.00           H  
HETATM 1061 H14X POPC    8      -0.609 -16.923   5.818  1.00  0.00           H  
HETATM 1062 H14Y POPC    8       0.731 -16.704   6.991  1.00  0.00           H  
HETATM 1063 H15X POPC    8       0.293 -14.231   6.990  1.00  0.00           H  
HETATM 1064 H15Y POPC    8      -1.106 -14.479   5.895  1.00  0.00           H  
HETATM 1065 H16X POPC    8       0.452 -15.291   4.066  1.00  0.00           H  
HETATM 1066 H16Y POPC    8       1.846 -15.081   5.186  1.00  0.00           H  
HETATM 1067 H16Z POPC    8       0.901 -13.647   4.644  1.00  0.00           H  
HETATM 1068 H17R POPC    8      -4.667 -13.438   4.820  1.00  0.00           H  
HETATM 1069 H17S POPC    8      -5.489 -14.631   3.803  1.00  0.00           H  
HETATM 1070 H18R POPC    8      -2.436 -14.074   3.824  1.00  0.00           H  
HETATM 1071 H18S POPC    8      -3.597 -13.543   2.546  1.00  0.00           H  
HETATM 1072 H18T POPC    8      -3.276 -15.295   2.781  1.00  0.00           H  
HETATM 1073  C11 POPC    9     -14.619  22.630  16.503  1.00  0.00           C  
HETATM 1074  C14 POPC    9     -12.580  22.378  17.832  1.00  0.00           C  
HETATM 1075  C13 POPC    9     -14.099  20.499  17.585  1.00  0.00           C  
HETATM 1076    N POPC    9     -13.523  21.700  16.896  1.00  0.00           N1+
HETATM 1077  C15 POPC    9     -12.769  21.287  15.650  1.00  0.00           C  
HETATM 1078  C12 POPC    9     -11.586  20.287  15.784  1.00  0.00           C  
HETATM 1079   O1 POPC    9     -10.546  20.773  16.620  1.00  0.00           O  
HETATM 1080   P1 POPC    9      -9.291  19.845  16.863  1.00  0.00           P  
HETATM 1081   O4 POPC    9      -8.247  20.625  17.573  1.00  0.00           O  
HETATM 1082   O3 POPC    9      -9.748  18.612  17.536  1.00  0.00           O1-
HETATM 1083   O2 POPC    9      -8.819  19.485  15.386  1.00  0.00           O  
HETATM 1084   C1 POPC    9      -8.321  20.563  14.588  1.00  0.00           C  
HETATM 1085   C2 POPC    9      -7.675  20.056  13.267  1.00  0.00           C  
HETATM 1086  O21 POPC    9      -8.717  19.740  12.321  1.00  0.00           O  
HETATM 1087  C21 POPC    9      -8.652  20.368  11.161  1.00  0.00           C  
HETATM 1088  O22 POPC    9      -7.775  21.136  10.816  1.00  0.00           O  
HETATM 1089  C22 POPC    9      -9.897  20.032  10.355  1.00  0.00           C  
HETATM 1090  C23 POPC    9      -9.845  18.578   9.817  1.00  0.00           C  
HETATM 1091  C24 POPC    9      -8.812  18.361   8.700  1.00  0.00           C  
HETATM 1092  C25 POPC    9      -9.043  19.269   7.487  1.00  0.00           C  
HETATM 1093  C26 POPC    9      -8.213  18.919   6.252  1.00  0.00           C  
HETATM 1094  C27 POPC    9      -8.524  19.869   5.082  1.00  0.00           C  
HETATM 1095  C28 POPC    9      -7.603  19.652   3.872  1.00  0.00           C  
HETATM 1096  C29 POPC    9      -7.830  18.307   3.216  1.00  0.00           C  
HETATM 1097 C210 POPC    9      -8.471  18.087   2.060  1.00  0.00           C  
HETATM 1098 C211 POPC    9      -9.126  19.126   1.177  1.00  0.00           C  
HETATM 1099 C212 POPC    9      -8.130  19.694   0.157  1.00  0.00           C  
HETATM 1100 C213 POPC    9      -8.766  20.690  -0.834  1.00  0.00           C  
HETATM 1101 C214 POPC    9      -9.725  20.031  -1.853  1.00  0.00           C  
HETATM 1102 C215 POPC    9     -10.258  21.019  -2.896  1.00  0.00           C  
HETATM 1103 C216 POPC    9     -11.130  20.385  -3.994  1.00  0.00           C  
HETATM 1104   C3 POPC    9      -6.798  18.795  13.530  1.00  0.00           C  
HETATM 1105  O31 POPC    9      -5.871  18.524  12.457  1.00  0.00           O  
HETATM 1106  C31 POPC    9      -5.971  17.355  11.845  1.00  0.00           C  
HETATM 1107  O32 POPC    9      -6.869  16.538  11.990  1.00  0.00           O  
HETATM 1108  C32 POPC    9      -4.797  17.163  10.892  1.00  0.00           C  
HETATM 1109  C33 POPC    9      -4.972  15.938   9.969  1.00  0.00           C  
HETATM 1110  C34 POPC    9      -3.828  15.774   8.967  1.00  0.00           C  
HETATM 1111  C35 POPC    9      -2.468  15.490   9.625  1.00  0.00           C  
HETATM 1112  C36 POPC    9      -1.386  15.092   8.600  1.00  0.00           C  
HETATM 1113  C37 POPC    9      -0.001  14.835   9.228  1.00  0.00           C  
HETATM 1114  C38 POPC    9       1.034  14.210   8.275  1.00  0.00           C  
HETATM 1115  C39 POPC    9       1.365  15.086   7.068  1.00  0.00           C  
HETATM 1116 C310 POPC    9       2.381  14.461   6.079  1.00  0.00           C  
HETATM 1117 C311 POPC    9       2.679  15.400   4.900  1.00  0.00           C  
HETATM 1118 C312 POPC    9       3.670  14.819   3.886  1.00  0.00           C  
HETATM 1119 C313 POPC    9       3.772  15.633   2.577  1.00  0.00           C  
HETATM 1120 C314 POPC    9       4.187  17.110   2.755  1.00  0.00           C  
HETATM 1121 C315 POPC    9       5.618  17.312   3.243  1.00  0.00           C  
HETATM 1122 C316 POPC    9       6.699  16.780   2.290  1.00  0.00           C  
HETATM 1123 C217 POPC    9     -12.349  19.625  -3.443  1.00  0.00           C  
HETATM 1124 C218 POPC    9     -13.367  19.238  -4.516  1.00  0.00           C  
HETATM 1125  H21 POPC    9     -15.332  22.152  15.847  1.00  0.00           H  
HETATM 1126  H22 POPC    9     -14.243  23.505  15.994  1.00  0.00           H  
HETATM 1127  H23 POPC    9     -15.167  22.967  17.371  1.00  0.00           H  
HETATM 1128  H41 POPC    9     -12.273  23.336  17.440  1.00  0.00           H  
HETATM 1129  H42 POPC    9     -13.000  22.549  18.812  1.00  0.00           H  
HETATM 1130  H43 POPC    9     -11.693  21.770  17.932  1.00  0.00           H  
HETATM 1131  H31 POPC    9     -13.299  19.869  17.946  1.00  0.00           H  
HETATM 1132  H32 POPC    9     -14.730  20.764  18.420  1.00  0.00           H  
HETATM 1133  H33 POPC    9     -14.680  19.904  16.895  1.00  0.00           H  
HETATM 1134  H11 POPC    9     -13.484  20.862  14.961  1.00  0.00           H  
HETATM 1135  H12 POPC    9     -12.381  22.182  15.186  1.00  0.00           H  
HETATM 1136  H52 POPC    9     -11.198  20.129  14.754  1.00  0.00           H  
HETATM 1137  H51 POPC    9     -11.993  19.334  16.183  1.00  0.00           H  
HETATM 1138   HA POPC    9      -7.542  21.128  15.144  1.00  0.00           H  
HETATM 1139   HB POPC    9      -9.136  21.271  14.328  1.00  0.00           H  
HETATM 1140   HS POPC    9      -6.990  20.861  12.925  1.00  0.00           H  
HETATM 1141  H2R POPC    9     -10.000  20.782   9.541  1.00  0.00           H  
HETATM 1142  H2S POPC    9     -10.777  20.133  11.025  1.00  0.00           H  
HETATM 1143  H3R POPC    9     -10.841  18.319   9.399  1.00  0.00           H  
HETATM 1144  H3S POPC    9      -9.652  17.868  10.649  1.00  0.00           H  
HETATM 1145  H4R POPC    9      -7.781  18.537   9.075  1.00  0.00           H  
HETATM 1146  H4S POPC    9      -8.874  17.305   8.361  1.00  0.00           H  
HETATM 1147  H5R POPC    9      -8.826  20.322   7.766  1.00  0.00           H  
HETATM 1148  H5S POPC    9     -10.119  19.198   7.222  1.00  0.00           H  
HETATM 1149  H6R POPC    9      -8.420  17.872   5.940  1.00  0.00           H  
HETATM 1150  H6S POPC    9      -7.136  18.981   6.514  1.00  0.00           H  
HETATM 1151  H7R POPC    9      -8.369  20.900   5.466  1.00  0.00           H  
HETATM 1152  H7S POPC    9      -9.596  19.784   4.804  1.00  0.00           H  
HETATM 1153  H8R POPC    9      -6.537  19.740   4.173  1.00  0.00           H  
HETATM 1154  H8S POPC    9      -7.808  20.463   3.140  1.00  0.00           H  
HETATM 1155  H91 POPC    9      -7.434  17.452   3.783  1.00  0.00           H  
HETATM 1156 H101 POPC    9      -8.570  17.050   1.706  1.00  0.00           H  
HETATM 1157 H11R POPC    9      -9.529  19.973   1.773  1.00  0.00           H  
HETATM 1158 H11S POPC    9      -9.972  18.663   0.625  1.00  0.00           H  
HETATM 1159 H12R POPC    9      -7.647  18.876  -0.419  1.00  0.00           H  
HETATM 1160 H12S POPC    9      -7.333  20.236   0.710  1.00  0.00           H  
HETATM 1161 H13R POPC    9      -7.940  21.182  -1.391  1.00  0.00           H  
HETATM 1162 H13S POPC    9      -9.294  21.476  -0.253  1.00  0.00           H  
HETATM 1163 H14R POPC    9     -10.603  19.611  -1.316  1.00  0.00           H  
HETATM 1164 H14S POPC    9      -9.179  19.199  -2.347  1.00  0.00           H  
HETATM 1165 H15R POPC    9      -9.393  21.542  -3.356  1.00  0.00           H  
HETATM 1166 H15S POPC    9     -10.832  21.798  -2.350  1.00  0.00           H  
HETATM 1167 H16R POPC    9     -10.514  19.702  -4.617  1.00  0.00           H  
HETATM 1168 H16S POPC    9     -11.481  21.190  -4.674  1.00  0.00           H  
HETATM 1169   HX POPC    9      -7.462  17.942  13.786  1.00  0.00           H  
HETATM 1170   HY POPC    9      -6.223  19.027  14.452  1.00  0.00           H  
HETATM 1171  H2X POPC    9      -3.887  17.026  11.514  1.00  0.00           H  
HETATM 1172  H2Y POPC    9      -4.690  18.093  10.293  1.00  0.00           H  
HETATM 1173  H3X POPC    9      -5.917  16.067   9.399  1.00  0.00           H  
HETATM 1174  H3Y POPC    9      -5.072  15.005  10.565  1.00  0.00           H  
HETATM 1175  H4X POPC    9      -3.759  16.672   8.317  1.00  0.00           H  
HETATM 1176  H4Y POPC    9      -4.073  14.921   8.299  1.00  0.00           H  
HETATM 1177  H5X POPC    9      -2.588  14.663  10.358  1.00  0.00           H  
HETATM 1178  H5Y POPC    9      -2.148  16.401  10.176  1.00  0.00           H  
HETATM 1179  H6X POPC    9      -1.308  15.905   7.848  1.00  0.00           H  
HETATM 1180  H6Y POPC    9      -1.719  14.181   8.057  1.00  0.00           H  
HETATM 1181  H7X POPC    9      -0.129  14.153  10.095  1.00  0.00           H  
HETATM 1182  H7Y POPC    9       0.411  15.799   9.597  1.00  0.00           H  
HETATM 1183  H8X POPC    9       0.650  13.233   7.912  1.00  0.00           H  
HETATM 1184  H8Y POPC    9       1.956  14.033   8.868  1.00  0.00           H  
HETATM 1185  H9X POPC    9       1.795  16.051   7.411  1.00  0.00           H  
HETATM 1186  H9Y POPC    9       0.437  15.307   6.499  1.00  0.00           H  
HETATM 1187 H10X POPC    9       1.975  13.492   5.718  1.00  0.00           H  
HETATM 1188 H10Y POPC    9       3.330  14.243   6.614  1.00  0.00           H  
HETATM 1189 H11X POPC    9       3.072  16.361   5.295  1.00  0.00           H  
HETATM 1190 H11Y POPC    9       1.728  15.610   4.365  1.00  0.00           H  
HETATM 1191 H12X POPC    9       3.368  13.779   3.640  1.00  0.00           H  
HETATM 1192 H12Y POPC    9       4.675  14.763   4.358  1.00  0.00           H  
HETATM 1193 H13X POPC    9       2.765  15.631   2.108  1.00  0.00           H  
HETATM 1194 H13Y POPC    9       4.474  15.141   1.871  1.00  0.00           H  
HETATM 1195 H14X POPC    9       3.505  17.620   3.467  1.00  0.00           H  
HETATM 1196 H14Y POPC    9       4.088  17.631   1.779  1.00  0.00           H  
HETATM 1197 H15X POPC    9       5.746  16.828   4.235  1.00  0.00           H  
HETATM 1198 H15Y POPC    9       5.785  18.402   3.377  1.00  0.00           H  
HETATM 1199 H16X POPC    9       6.592  17.251   1.290  1.00  0.00           H  
HETATM 1200 H16Y POPC    9       6.612  15.678   2.176  1.00  0.00           H  
HETATM 1201 H16Z POPC    9       7.705  17.026   2.693  1.00  0.00           H  
HETATM 1202 H17R POPC    9     -12.860  20.265  -2.693  1.00  0.00           H  
HETATM 1203 H17S POPC    9     -12.008  18.708  -2.917  1.00  0.00           H  
HETATM 1204 H18R POPC    9     -12.868  18.587  -5.265  1.00  0.00           H  
HETATM 1205 H18S POPC    9     -13.763  20.133  -5.042  1.00  0.00           H  
HETATM 1206 H18T POPC    9     -14.215  18.682  -4.062  1.00  0.00           H  
HETATM 1207  C11 POPC   10      24.822   2.428  20.721  1.00  0.00           C  
HETATM 1208  C14 POPC   10      22.793   3.218  21.780  1.00  0.00           C  
HETATM 1209  C13 POPC   10      22.969   3.165  19.353  1.00  0.00           C  
HETATM 1210    N POPC   10      23.328   2.447  20.611  1.00  0.00           N1+
HETATM 1211  C15 POPC   10      22.771   1.027  20.597  1.00  0.00           C  
HETATM 1212  C12 POPC   10      22.777   0.233  21.926  1.00  0.00           C  
HETATM 1213   O1 POPC   10      24.091   0.112  22.489  1.00  0.00           O  
HETATM 1214   P1 POPC   10      25.038  -1.053  21.997  1.00  0.00           P  
HETATM 1215   O4 POPC   10      26.393  -0.504  21.815  1.00  0.00           O  
HETATM 1216   O3 POPC   10      24.861  -2.189  22.933  1.00  0.00           O1-
HETATM 1217   O2 POPC   10      24.456  -1.432  20.583  1.00  0.00           O  
HETATM 1218   C1 POPC   10      23.741  -2.647  20.331  1.00  0.00           C  
HETATM 1219   C2 POPC   10      24.617  -3.688  19.599  1.00  0.00           C  
HETATM 1220  O21 POPC   10      25.133  -3.060  18.411  1.00  0.00           O  
HETATM 1221  C21 POPC   10      26.276  -3.540  17.978  1.00  0.00           C  
HETATM 1222  O22 POPC   10      27.011  -4.302  18.563  1.00  0.00           O  
HETATM 1223  C22 POPC   10      26.499  -2.987  16.574  1.00  0.00           C  
HETATM 1224  C23 POPC   10      25.510  -3.568  15.537  1.00  0.00           C  
HETATM 1225  C24 POPC   10      25.082  -2.560  14.459  1.00  0.00           C  
HETATM 1226  C25 POPC   10      23.948  -3.105  13.576  1.00  0.00           C  
HETATM 1227  C26 POPC   10      23.304  -2.040  12.672  1.00  0.00           C  
HETATM 1228  C27 POPC   10      22.108  -2.588  11.856  1.00  0.00           C  
HETATM 1229  C28 POPC   10      20.859  -2.827  12.717  1.00  0.00           C  
HETATM 1230  C29 POPC   10      19.809  -3.655  12.037  1.00  0.00           C  
HETATM 1231 C210 POPC   10      18.696  -3.224  11.424  1.00  0.00           C  
HETATM 1232 C211 POPC   10      18.240  -1.798  11.251  1.00  0.00           C  
HETATM 1233 C212 POPC   10      16.975  -1.504  12.103  1.00  0.00           C  
HETATM 1234 C213 POPC   10      17.267  -1.490  13.613  1.00  0.00           C  
HETATM 1235 C214 POPC   10      16.021  -1.240  14.462  1.00  0.00           C  
HETATM 1236 C215 POPC   10      16.350  -1.206  15.954  1.00  0.00           C  
HETATM 1237 C216 POPC   10      15.112  -1.369  16.844  1.00  0.00           C  
HETATM 1238   C3 POPC   10      23.793  -4.961  19.211  1.00  0.00           C  
HETATM 1239  O31 POPC   10      24.520  -5.866  18.374  1.00  0.00           O  
HETATM 1240  C31 POPC   10      25.087  -6.909  18.933  1.00  0.00           C  
HETATM 1241  O32 POPC   10      25.030  -7.192  20.125  1.00  0.00           O  
HETATM 1242  C32 POPC   10      25.812  -7.739  17.864  1.00  0.00           C  
HETATM 1243  C33 POPC   10      25.130  -7.659  16.484  1.00  0.00           C  
HETATM 1244  C34 POPC   10      25.826  -8.473  15.394  1.00  0.00           C  
HETATM 1245  C35 POPC   10      27.292  -8.072  15.145  1.00  0.00           C  
HETATM 1246  C36 POPC   10      27.765  -8.614  13.783  1.00  0.00           C  
HETATM 1247  C37 POPC   10      29.238  -8.349  13.464  1.00  0.00           C  
HETATM 1248  C38 POPC   10      29.533  -8.697  12.010  1.00  0.00           C  
HETATM 1249  C39 POPC   10      31.031  -8.773  11.692  1.00  0.00           C  
HETATM 1250 C310 POPC   10      31.292  -9.129  10.226  1.00  0.00           C  
HETATM 1251 C311 POPC   10      32.678  -9.728   9.943  1.00  0.00           C  
HETATM 1252 C312 POPC   10      33.017 -11.001  10.747  1.00  0.00           C  
HETATM 1253 C313 POPC   10      31.979 -12.137  10.602  1.00  0.00           C  
HETATM 1254 C314 POPC   10      32.232 -13.319  11.527  1.00  0.00           C  
HETATM 1255 C315 POPC   10      32.136 -12.980  13.016  1.00  0.00           C  
HETATM 1256 C316 POPC   10      32.250 -14.218  13.917  1.00  0.00           C  
HETATM 1257 C217 POPC   10      15.475  -1.371  18.334  1.00  0.00           C  
HETATM 1258 C218 POPC   10      14.332  -1.767  19.274  1.00  0.00           C  
HETATM 1259  H21 POPC   10      25.223   3.430  20.766  1.00  0.00           H  
HETATM 1260  H22 POPC   10      25.259   1.892  19.892  1.00  0.00           H  
HETATM 1261  H23 POPC   10      25.097   1.900  21.622  1.00  0.00           H  
HETATM 1262  H41 POPC   10      23.154   4.235  21.738  1.00  0.00           H  
HETATM 1263  H42 POPC   10      21.714   3.267  21.753  1.00  0.00           H  
HETATM 1264  H43 POPC   10      23.084   2.779  22.723  1.00  0.00           H  
HETATM 1265  H31 POPC   10      23.322   4.184  19.411  1.00  0.00           H  
HETATM 1266  H32 POPC   10      23.437   2.718  18.488  1.00  0.00           H  
HETATM 1267  H33 POPC   10      21.898   3.179  19.216  1.00  0.00           H  
HETATM 1268  H11 POPC   10      21.758   1.022  20.222  1.00  0.00           H  
HETATM 1269  H12 POPC   10      23.338   0.453  19.880  1.00  0.00           H  
HETATM 1270  H52 POPC   10      22.302  -0.757  21.760  1.00  0.00           H  
HETATM 1271  H51 POPC   10      22.119   0.774  22.640  1.00  0.00           H  
HETATM 1272   HA POPC   10      22.880  -2.418  19.667  1.00  0.00           H  
HETATM 1273   HB POPC   10      23.309  -3.103  21.247  1.00  0.00           H  
HETATM 1274   HS POPC   10      25.435  -3.999  20.283  1.00  0.00           H  
HETATM 1275  H2R POPC   10      27.549  -3.207  16.286  1.00  0.00           H  
HETATM 1276  H2S POPC   10      26.367  -1.885  16.629  1.00  0.00           H  
HETATM 1277  H3R POPC   10      24.581  -3.863  16.069  1.00  0.00           H  
HETATM 1278  H3S POPC   10      25.945  -4.477  15.070  1.00  0.00           H  
HETATM 1279  H4R POPC   10      25.954  -2.259  13.839  1.00  0.00           H  
HETATM 1280  H4S POPC   10      24.730  -1.646  14.983  1.00  0.00           H  
HETATM 1281  H5R POPC   10      23.167  -3.555  14.226  1.00  0.00           H  
HETATM 1282  H5S POPC   10      24.322  -3.947  12.956  1.00  0.00           H  
HETATM 1283  H6R POPC   10      24.084  -1.668  11.974  1.00  0.00           H  
HETATM 1284  H6S POPC   10      22.969  -1.184  13.296  1.00  0.00           H  
HETATM 1285  H7R POPC   10      22.423  -3.532  11.361  1.00  0.00           H  
HETATM 1286  H7S POPC   10      21.850  -1.858  11.060  1.00  0.00           H  
HETATM 1287  H8R POPC   10      20.463  -1.834  13.021  1.00  0.00           H  
HETATM 1288  H8S POPC   10      21.123  -3.349  13.661  1.00  0.00           H  
HETATM 1289  H91 POPC   10      20.008  -4.737  12.050  1.00  0.00           H  
HETATM 1290 H101 POPC   10      17.994  -3.973  11.031  1.00  0.00           H  
HETATM 1291 H11R POPC   10      17.999  -1.615  10.182  1.00  0.00           H  
HETATM 1292 H11S POPC   10      19.039  -1.083  11.543  1.00  0.00           H  
HETATM 1293 H12R POPC   10      16.188  -2.260  11.897  1.00  0.00           H  
HETATM 1294 H12S POPC   10      16.558  -0.513  11.821  1.00  0.00           H  
HETATM 1295 H13R POPC   10      18.028  -0.714  13.843  1.00  0.00           H  
HETATM 1296 H13S POPC   10      17.709  -2.462  13.919  1.00  0.00           H  
HETATM 1297 H14R POPC   10      15.301  -2.067  14.280  1.00  0.00           H  
HETATM 1298 H14S POPC   10      15.545  -0.282  14.161  1.00  0.00           H  
HETATM 1299 H15R POPC   10      16.839  -0.233  16.178  1.00  0.00           H  
HETATM 1300 H15S POPC   10      17.074  -2.019  16.174  1.00  0.00           H  
HETATM 1301 H16R POPC   10      14.632  -2.342  16.603  1.00  0.00           H  
HETATM 1302 H16S POPC   10      14.386  -0.551  16.648  1.00  0.00           H  
HETATM 1303   HX POPC   10      22.919  -4.605  18.625  1.00  0.00           H  
HETATM 1304   HY POPC   10      23.405  -5.435  20.138  1.00  0.00           H  
HETATM 1305  H2X POPC   10      25.837  -8.792  18.219  1.00  0.00           H  
HETATM 1306  H2Y POPC   10      26.859  -7.375  17.797  1.00  0.00           H  
HETATM 1307  H3X POPC   10      25.075  -6.598  16.156  1.00  0.00           H  
HETATM 1308  H3Y POPC   10      24.098  -8.053  16.598  1.00  0.00           H  
HETATM 1309  H4X POPC   10      25.244  -8.352  14.456  1.00  0.00           H  
HETATM 1310  H4Y POPC   10      25.802  -9.552  15.658  1.00  0.00           H  
HETATM 1311  H5X POPC   10      27.925  -8.470  15.966  1.00  0.00           H  
HETATM 1312  H5Y POPC   10      27.390  -6.966  15.159  1.00  0.00           H  
HETATM 1313  H6X POPC   10      27.127  -8.152  12.999  1.00  0.00           H  
HETATM 1314  H6Y POPC   10      27.582  -9.710  13.756  1.00  0.00           H  
HETATM 1315  H7X POPC   10      29.862  -8.975  14.138  1.00  0.00           H  
HETATM 1316  H7Y POPC   10      29.492  -7.284  13.654  1.00  0.00           H  
HETATM 1317  H8X POPC   10      29.028  -7.944  11.370  1.00  0.00           H  
HETATM 1318  H8Y POPC   10      29.082  -9.686  11.778  1.00  0.00           H  
HETATM 1319  H9X POPC   10      31.451  -9.550  12.366  1.00  0.00           H  
HETATM 1320  H9Y POPC   10      31.546  -7.820  11.935  1.00  0.00           H  
HETATM 1321 H10X POPC   10      31.174  -8.222   9.595  1.00  0.00           H  
HETATM 1322 H10Y POPC   10      30.522  -9.857   9.893  1.00  0.00           H  
HETATM 1323 H11X POPC   10      33.455  -8.962  10.148  1.00  0.00           H  
HETATM 1324 H11Y POPC   10      32.736  -9.951   8.856  1.00  0.00           H  
HETATM 1325 H12X POPC   10      33.130 -10.737  11.821  1.00  0.00           H  
HETATM 1326 H12Y POPC   10      34.000 -11.419  10.441  1.00  0.00           H  
HETATM 1327 H13X POPC   10      31.990 -12.490   9.549  1.00  0.00           H  
HETATM 1328 H13Y POPC   10      30.958 -11.762  10.832  1.00  0.00           H  
HETATM 1329 H14X POPC   10      33.250 -13.714  11.324  1.00  0.00           H  
HETATM 1330 H14Y POPC   10      31.513 -14.137  11.308  1.00  0.00           H  
HETATM 1331 H15X POPC   10      31.164 -12.479  13.209  1.00  0.00           H  
HETATM 1332 H15Y POPC   10      32.932 -12.263  13.306  1.00  0.00           H  
HETATM 1333 H16X POPC   10      31.444 -14.947  13.685  1.00  0.00           H  
HETATM 1334 H16Y POPC   10      32.147 -13.936  14.987  1.00  0.00           H  
HETATM 1335 H16Z POPC   10      33.229 -14.723  13.775  1.00  0.00           H  
HETATM 1336 H17R POPC   10      15.848  -0.363  18.614  1.00  0.00           H  
HETATM 1337 H17S POPC   10      16.326  -2.069  18.485  1.00  0.00           H  
HETATM 1338 H18R POPC   10      14.621  -1.557  20.326  1.00  0.00           H  
HETATM 1339 H18S POPC   10      14.109  -2.852  19.179  1.00  0.00           H  
HETATM 1340 H18T POPC   10      13.406  -1.201  19.037  1.00  0.00           H  
HETATM 1341  C11 POPC   11     -23.087   4.147  18.799  1.00  0.00           C  
HETATM 1342  C14 POPC   11     -24.433   6.128  18.313  1.00  0.00           C  
HETATM 1343  C13 POPC   11     -24.179   4.371  16.631  1.00  0.00           C  
HETATM 1344    N POPC   11     -24.328   4.644  18.105  1.00  0.00           N1+
HETATM 1345  C15 POPC   11     -25.541   3.915  18.640  1.00  0.00           C  
HETATM 1346  C12 POPC   11     -25.819   4.009  20.156  1.00  0.00           C  
HETATM 1347   O1 POPC   11     -26.205   5.326  20.555  1.00  0.00           O  
HETATM 1348   P1 POPC   11     -27.672   5.830  20.309  1.00  0.00           P  
HETATM 1349   O4 POPC   11     -28.544   5.270  21.373  1.00  0.00           O  
HETATM 1350   O3 POPC   11     -27.625   7.296  20.144  1.00  0.00           O1-
HETATM 1351   O2 POPC   11     -28.044   5.153  18.936  1.00  0.00           O  
HETATM 1352   C1 POPC   11     -29.156   5.623  18.177  1.00  0.00           C  
HETATM 1353   C2 POPC   11     -28.887   5.451  16.653  1.00  0.00           C  
HETATM 1354  O21 POPC   11     -28.272   4.181  16.375  1.00  0.00           O  
HETATM 1355  C21 POPC   11     -29.055   3.142  16.567  1.00  0.00           C  
HETATM 1356  O22 POPC   11     -30.256   3.191  16.765  1.00  0.00           O  
HETATM 1357  C22 POPC   11     -28.242   1.855  16.513  1.00  0.00           C  
HETATM 1358  C23 POPC   11     -26.969   1.893  15.636  1.00  0.00           C  
HETATM 1359  C24 POPC   11     -27.245   1.841  14.115  1.00  0.00           C  
HETATM 1360  C25 POPC   11     -27.930   0.529  13.661  1.00  0.00           C  
HETATM 1361  C26 POPC   11     -27.970   0.352  12.137  1.00  0.00           C  
HETATM 1362  C27 POPC   11     -28.766   1.442  11.398  1.00  0.00           C  
HETATM 1363  C28 POPC   11     -28.873   1.206   9.873  1.00  0.00           C  
HETATM 1364  C29 POPC   11     -29.716   0.005   9.531  1.00  0.00           C  
HETATM 1365 C210 POPC   11     -29.295  -1.142   8.966  1.00  0.00           C  
HETATM 1366 C211 POPC   11     -27.890  -1.512   8.555  1.00  0.00           C  
HETATM 1367 C212 POPC   11     -27.679  -1.548   7.019  1.00  0.00           C  
HETATM 1368 C213 POPC   11     -28.594  -2.549   6.287  1.00  0.00           C  
HETATM 1369 C214 POPC   11     -28.399  -2.533   4.762  1.00  0.00           C  
HETATM 1370 C215 POPC   11     -29.402  -3.435   4.028  1.00  0.00           C  
HETATM 1371 C216 POPC   11     -29.255  -3.361   2.493  1.00  0.00           C  
HETATM 1372   C3 POPC   11     -27.966   6.562  16.118  1.00  0.00           C  
HETATM 1373  O31 POPC   11     -28.001   6.607  14.681  1.00  0.00           O  
HETATM 1374  C31 POPC   11     -27.045   5.912  14.066  1.00  0.00           C  
HETATM 1375  O32 POPC   11     -26.116   5.347  14.611  1.00  0.00           O  
HETATM 1376  C32 POPC   11     -27.330   5.936  12.571  1.00  0.00           C  
HETATM 1377  C33 POPC   11     -26.398   5.040  11.733  1.00  0.00           C  
HETATM 1378  C34 POPC   11     -26.867   4.955  10.264  1.00  0.00           C  
HETATM 1379  C35 POPC   11     -26.032   3.966   9.414  1.00  0.00           C  
HETATM 1380  C36 POPC   11     -26.610   3.844   8.006  1.00  0.00           C  
HETATM 1381  C37 POPC   11     -25.819   2.905   7.089  1.00  0.00           C  
HETATM 1382  C38 POPC   11     -26.407   2.778   5.673  1.00  0.00           C  
HETATM 1383  C39 POPC   11     -25.580   1.854   4.779  1.00  0.00           C  
HETATM 1384 C310 POPC   11     -26.172   1.629   3.386  1.00  0.00           C  
HETATM 1385 C311 POPC   11     -26.244   2.939   2.560  1.00  0.00           C  
HETATM 1386 C312 POPC   11     -26.621   2.675   1.087  1.00  0.00           C  
HETATM 1387 C313 POPC   11     -26.838   3.968   0.283  1.00  0.00           C  
HETATM 1388 C314 POPC   11     -27.294   3.711  -1.156  1.00  0.00           C  
HETATM 1389 C315 POPC   11     -26.272   2.957  -2.025  1.00  0.00           C  
HETATM 1390 C316 POPC   11     -26.706   2.824  -3.491  1.00  0.00           C  
HETATM 1391 C217 POPC   11     -30.322  -4.175   1.742  1.00  0.00           C  
HETATM 1392 C218 POPC   11     -30.319  -5.685   2.030  1.00  0.00           C  
HETATM 1393  H21 POPC   11     -22.938   3.100  18.577  1.00  0.00           H  
HETATM 1394  H22 POPC   11     -23.167   4.316  19.862  1.00  0.00           H  
HETATM 1395  H23 POPC   11     -22.229   4.689  18.431  1.00  0.00           H  
HETATM 1396  H41 POPC   11     -24.456   6.343  19.371  1.00  0.00           H  
HETATM 1397  H42 POPC   11     -23.587   6.650  17.892  1.00  0.00           H  
HETATM 1398  H43 POPC   11     -25.326   6.551  17.878  1.00  0.00           H  
HETATM 1399  H31 POPC   11     -25.038   4.720  16.078  1.00  0.00           H  
HETATM 1400  H32 POPC   11     -23.302   4.877  16.255  1.00  0.00           H  
HETATM 1401  H33 POPC   11     -24.051   3.310  16.478  1.00  0.00           H  
HETATM 1402  H11 POPC   11     -26.430   4.286  18.154  1.00  0.00           H  
HETATM 1403  H12 POPC   11     -25.441   2.864  18.412  1.00  0.00           H  
HETATM 1404  H52 POPC   11     -24.908   3.699  20.711  1.00  0.00           H  
HETATM 1405  H51 POPC   11     -26.594   3.256  20.413  1.00  0.00           H  
HETATM 1406   HA POPC   11     -29.391   6.690  18.377  1.00  0.00           H  
HETATM 1407   HB POPC   11     -30.059   5.026  18.431  1.00  0.00           H  
HETATM 1408   HS POPC   11     -29.845   5.545  16.097  1.00  0.00           H  
HETATM 1409  H2R POPC   11     -28.930   1.036  16.212  1.00  0.00           H  
HETATM 1410  H2S POPC   11     -27.924   1.668  17.561  1.00  0.00           H  
HETATM 1411  H3R POPC   11     -26.341   1.010  15.878  1.00  0.00           H  
HETATM 1412  H3S POPC   11     -26.379   2.805  15.870  1.00  0.00           H  
HETATM 1413  H4R POPC   11     -26.264   1.940  13.603  1.00  0.00           H  
HETATM 1414  H4S POPC   11     -27.870   2.713  13.826  1.00  0.00           H  
HETATM 1415  H5R POPC   11     -28.972   0.500  14.045  1.00  0.00           H  
HETATM 1416  H5S POPC   11     -27.376  -0.333  14.091  1.00  0.00           H  
HETATM 1417  H6R POPC   11     -28.443  -0.630  11.925  1.00  0.00           H  
HETATM 1418  H6S POPC   11     -26.935   0.328  11.736  1.00  0.00           H  
HETATM 1419  H7R POPC   11     -28.268   2.420  11.573  1.00  0.00           H  
HETATM 1420  H7S POPC   11     -29.788   1.518  11.827  1.00  0.00           H  
HETATM 1421  H8R POPC   11     -27.840   1.101   9.477  1.00  0.00           H  
HETATM 1422  H8S POPC   11     -29.306   2.113   9.401  1.00  0.00           H  
HETATM 1423  H91 POPC   11     -30.785   0.101   9.771  1.00  0.00           H  
HETATM 1424 H101 POPC   11     -30.028  -1.946   8.802  1.00  0.00           H  
HETATM 1425 H11R POPC   11     -27.648  -2.516   8.964  1.00  0.00           H  
HETATM 1426 H11S POPC   11     -27.117  -0.842   8.988  1.00  0.00           H  
HETATM 1427 H12R POPC   11     -26.622  -1.832   6.833  1.00  0.00           H  
HETATM 1428 H12S POPC   11     -27.842  -0.529   6.606  1.00  0.00           H  
HETATM 1429 H13R POPC   11     -29.650  -2.274   6.497  1.00  0.00           H  
HETATM 1430 H13S POPC   11     -28.432  -3.568   6.698  1.00  0.00           H  
HETATM 1431 H14R POPC   11     -27.358  -2.830   4.509  1.00  0.00           H  
HETATM 1432 H14S POPC   11     -28.536  -1.489   4.408  1.00  0.00           H  
HETATM 1433 H15R POPC   11     -30.432  -3.115   4.294  1.00  0.00           H  
HETATM 1434 H15S POPC   11     -29.234  -4.484   4.353  1.00  0.00           H  
HETATM 1435 H16R POPC   11     -28.242  -3.728   2.220  1.00  0.00           H  
HETATM 1436 H16S POPC   11     -29.330  -2.294   2.194  1.00  0.00           H  
HETATM 1437   HX POPC   11     -26.943   6.422  16.526  1.00  0.00           H  
HETATM 1438   HY POPC   11     -28.338   7.537  16.500  1.00  0.00           H  
HETATM 1439  H2X POPC   11     -27.242   6.988  12.226  1.00  0.00           H  
HETATM 1440  H2Y POPC   11     -28.376   5.597  12.414  1.00  0.00           H  
HETATM 1441  H3X POPC   11     -26.407   4.011  12.153  1.00  0.00           H  
HETATM 1442  H3Y POPC   11     -25.355   5.421  11.766  1.00  0.00           H  
HETATM 1443  H4X POPC   11     -26.790   5.969   9.816  1.00  0.00           H  
HETATM 1444  H4Y POPC   11     -27.928   4.627  10.254  1.00  0.00           H  
HETATM 1445  H5X POPC   11     -26.054   2.960   9.886  1.00  0.00           H  
HETATM 1446  H5Y POPC   11     -24.987   4.340   9.365  1.00  0.00           H  
HETATM 1447  H6X POPC   11     -26.640   4.854   7.543  1.00  0.00           H  
HETATM 1448  H6Y POPC   11     -27.656   3.478   8.077  1.00  0.00           H  
HETATM 1449  H7X POPC   11     -25.772   1.897   7.555  1.00  0.00           H  
HETATM 1450  H7Y POPC   11     -24.775   3.279   7.018  1.00  0.00           H  
HETATM 1451  H8X POPC   11     -26.476   3.780   5.199  1.00  0.00           H  
HETATM 1452  H8Y POPC   11     -27.434   2.357   5.720  1.00  0.00           H  
HETATM 1453  H9X POPC   11     -25.459   0.862   5.265  1.00  0.00           H  
HETATM 1454  H9Y POPC   11     -24.565   2.287   4.655  1.00  0.00           H  
HETATM 1455 H10X POPC   11     -27.183   1.175   3.464  1.00  0.00           H  
HETATM 1456 H10Y POPC   11     -25.520   0.918   2.835  1.00  0.00           H  
HETATM 1457 H11X POPC   11     -25.259   3.453   2.588  1.00  0.00           H  
HETATM 1458 H11Y POPC   11     -27.001   3.605   3.026  1.00  0.00           H  
HETATM 1459 H12X POPC   11     -27.570   2.099   1.059  1.00  0.00           H  
HETATM 1460 H12Y POPC   11     -25.830   2.050   0.620  1.00  0.00           H  
HETATM 1461 H13X POPC   11     -25.893   4.553   0.278  1.00  0.00           H  
HETATM 1462 H13Y POPC   11     -27.607   4.574   0.808  1.00  0.00           H  
HETATM 1463 H14X POPC   11     -27.551   4.677  -1.642  1.00  0.00           H  
HETATM 1464 H14Y POPC   11     -28.232   3.115  -1.137  1.00  0.00           H  
HETATM 1465 H15X POPC   11     -26.122   1.936  -1.614  1.00  0.00           H  
HETATM 1466 H15Y POPC   11     -25.294   3.483  -1.990  1.00  0.00           H  
HETATM 1467 H16X POPC   11     -25.946   2.282  -4.094  1.00  0.00           H  
HETATM 1468 H16Y POPC   11     -26.842   3.830  -3.942  1.00  0.00           H  
HETATM 1469 H16Z POPC   11     -27.658   2.257  -3.563  1.00  0.00           H  
HETATM 1470 H17R POPC   11     -30.173  -4.000   0.655  1.00  0.00           H  
HETATM 1471 H17S POPC   11     -31.325  -3.768   1.992  1.00  0.00           H  
HETATM 1472 H18R POPC   11     -29.351  -6.128   1.711  1.00  0.00           H  
HETATM 1473 H18S POPC   11     -31.149  -6.191   1.493  1.00  0.00           H  
HETATM 1474 H18T POPC   11     -30.462  -5.898   3.111  1.00  0.00           H  
HETATM 1475  C11 POPC   12      10.895 -22.422  26.903  1.00  0.00           C  
HETATM 1476  C14 POPC   12       8.471 -22.548  26.867  1.00  0.00           C  
HETATM 1477  C13 POPC   12       9.590 -20.384  26.618  1.00  0.00           C  
HETATM 1478    N POPC   12       9.663 -21.846  26.292  1.00  0.00           N1+
HETATM 1479  C15 POPC   12       9.676 -22.019  24.778  1.00  0.00           C  
HETATM 1480  C12 POPC   12      10.011 -23.428  24.227  1.00  0.00           C  
HETATM 1481   O1 POPC   12      11.385 -23.766  24.347  1.00  0.00           O  
HETATM 1482   P1 POPC   12      12.484 -22.886  23.621  1.00  0.00           P  
HETATM 1483   O4 POPC   12      12.787 -21.718  24.484  1.00  0.00           O  
HETATM 1484   O3 POPC   12      13.603 -23.782  23.254  1.00  0.00           O1-
HETATM 1485   O2 POPC   12      11.763 -22.372  22.299  1.00  0.00           O  
HETATM 1486   C1 POPC   12      11.477 -23.334  21.264  1.00  0.00           C  
HETATM 1487   C2 POPC   12      12.543 -23.332  20.125  1.00  0.00           C  
HETATM 1488  O21 POPC   12      12.413 -22.113  19.365  1.00  0.00           O  
HETATM 1489  C21 POPC   12      13.424 -21.816  18.587  1.00  0.00           C  
HETATM 1490  O22 POPC   12      14.391 -22.525  18.343  1.00  0.00           O  
HETATM 1491  C22 POPC   12      13.243 -20.400  18.064  1.00  0.00           C  
HETATM 1492  C23 POPC   12      12.537 -20.331  16.692  1.00  0.00           C  
HETATM 1493  C24 POPC   12      12.750 -18.961  16.041  1.00  0.00           C  
HETATM 1494  C25 POPC   12      11.999 -18.776  14.706  1.00  0.00           C  
HETATM 1495  C26 POPC   12      12.420 -19.786  13.625  1.00  0.00           C  
HETATM 1496  C27 POPC   12      11.985 -19.384  12.208  1.00  0.00           C  
HETATM 1497  C28 POPC   12      12.212 -20.527  11.198  1.00  0.00           C  
HETATM 1498  C29 POPC   12      11.893 -20.115   9.792  1.00  0.00           C  
HETATM 1499 C210 POPC   12      12.568 -20.519   8.700  1.00  0.00           C  
HETATM 1500 C211 POPC   12      13.726 -21.480   8.692  1.00  0.00           C  
HETATM 1501 C212 POPC   12      13.299 -22.949   8.900  1.00  0.00           C  
HETATM 1502 C213 POPC   12      14.480 -23.831   9.345  1.00  0.00           C  
HETATM 1503 C214 POPC   12      14.039 -25.237   9.785  1.00  0.00           C  
HETATM 1504 C215 POPC   12      15.167 -26.027  10.482  1.00  0.00           C  
HETATM 1505 C216 POPC   12      15.504 -25.495  11.904  1.00  0.00           C  
HETATM 1506   C3 POPC   12      12.461 -24.636  19.275  1.00  0.00           C  
HETATM 1507  O31 POPC   12      11.200 -24.776  18.574  1.00  0.00           O  
HETATM 1508  C31 POPC   12      11.227 -24.622  17.263  1.00  0.00           C  
HETATM 1509  O32 POPC   12      12.206 -24.325  16.594  1.00  0.00           O  
HETATM 1510  C32 POPC   12       9.845 -24.923  16.698  1.00  0.00           C  
HETATM 1511  C33 POPC   12       9.812 -24.832  15.160  1.00  0.00           C  
HETATM 1512  C34 POPC   12       8.428 -25.158  14.575  1.00  0.00           C  
HETATM 1513  C35 POPC   12       8.331 -24.993  13.045  1.00  0.00           C  
HETATM 1514  C36 POPC   12       9.268 -25.915  12.257  1.00  0.00           C  
HETATM 1515  C37 POPC   12       9.015 -25.906  10.740  1.00  0.00           C  
HETATM 1516  C38 POPC   12       9.308 -24.561  10.067  1.00  0.00           C  
HETATM 1517  C39 POPC   12       9.349 -24.672   8.535  1.00  0.00           C  
HETATM 1518 C310 POPC   12       7.987 -25.055   7.936  1.00  0.00           C  
HETATM 1519 C311 POPC   12       7.991 -25.225   6.413  1.00  0.00           C  
HETATM 1520 C312 POPC   12       8.368 -23.969   5.635  1.00  0.00           C  
HETATM 1521 C313 POPC   12       8.189 -24.125   4.109  1.00  0.00           C  
HETATM 1522 C314 POPC   12       8.450 -22.822   3.364  1.00  0.00           C  
HETATM 1523 C315 POPC   12       8.126 -22.887   1.861  1.00  0.00           C  
HETATM 1524 C316 POPC   12       9.073 -23.802   1.068  1.00  0.00           C  
HETATM 1525 C217 POPC   12      16.598 -26.293  12.641  1.00  0.00           C  
HETATM 1526 C218 POPC   12      17.998 -26.199  12.004  1.00  0.00           C  
HETATM 1527  H21 POPC   12      10.940 -23.482  26.700  1.00  0.00           H  
HETATM 1528  H22 POPC   12      10.911 -22.292  27.975  1.00  0.00           H  
HETATM 1529  H23 POPC   12      11.776 -21.980  26.463  1.00  0.00           H  
HETATM 1530  H41 POPC   12       7.565 -22.217  26.380  1.00  0.00           H  
HETATM 1531  H42 POPC   12       8.548 -23.617  26.729  1.00  0.00           H  
HETATM 1532  H43 POPC   12       8.386 -22.346  27.925  1.00  0.00           H  
HETATM 1533  H31 POPC   12       9.522 -20.218  27.683  1.00  0.00           H  
HETATM 1534  H32 POPC   12      10.466 -19.857  26.269  1.00  0.00           H  
HETATM 1535  H33 POPC   12       8.706 -19.950  26.175  1.00  0.00           H  
HETATM 1536  H11 POPC   12       8.718 -21.705  24.390  1.00  0.00           H  
HETATM 1537  H12 POPC   12      10.427 -21.360  24.369  1.00  0.00           H  
HETATM 1538  H52 POPC   12       9.686 -23.493  23.167  1.00  0.00           H  
HETATM 1539  H51 POPC   12       9.401 -24.174  24.781  1.00  0.00           H  
HETATM 1540   HA POPC   12      10.495 -23.104  20.799  1.00  0.00           H  
HETATM 1541   HB POPC   12      11.455 -24.377  21.645  1.00  0.00           H  
HETATM 1542   HS POPC   12      13.537 -23.354  20.621  1.00  0.00           H  
HETATM 1543  H2R POPC   12      14.274 -20.001  17.952  1.00  0.00           H  
HETATM 1544  H2S POPC   12      12.731 -19.773  18.825  1.00  0.00           H  
HETATM 1545  H3R POPC   12      11.451 -20.524  16.824  1.00  0.00           H  
HETATM 1546  H3S POPC   12      12.947 -21.117  16.022  1.00  0.00           H  
HETATM 1547  H4R POPC   12      13.834 -18.791  15.863  1.00  0.00           H  
HETATM 1548  H4S POPC   12      12.401 -18.172  16.741  1.00  0.00           H  
HETATM 1549  H5R POPC   12      12.168 -17.746  14.326  1.00  0.00           H  
HETATM 1550  H5S POPC   12      10.904 -18.870  14.870  1.00  0.00           H  
HETATM 1551  H6R POPC   12      12.018 -20.791  13.875  1.00  0.00           H  
HETATM 1552  H6S POPC   12      13.527 -19.884  13.630  1.00  0.00           H  
HETATM 1553  H7R POPC   12      12.532 -18.471  11.891  1.00  0.00           H  
HETATM 1554  H7S POPC   12      10.902 -19.133  12.229  1.00  0.00           H  
HETATM 1555  H8R POPC   12      11.581 -21.389  11.501  1.00  0.00           H  
HETATM 1556  H8S POPC   12      13.266 -20.864  11.300  1.00  0.00           H  
HETATM 1557  H91 POPC   12      11.038 -19.433   9.674  1.00  0.00           H  
HETATM 1558 H101 POPC   12      12.274 -20.142   7.709  1.00  0.00           H  
HETATM 1559 H11R POPC   12      14.444 -21.216   9.498  1.00  0.00           H  
HETATM 1560 H11S POPC   12      14.281 -21.399   7.733  1.00  0.00           H  
HETATM 1561 H12R POPC   12      12.846 -23.344   7.966  1.00  0.00           H  
HETATM 1562 H12S POPC   12      12.524 -23.007   9.693  1.00  0.00           H  
HETATM 1563 H13R POPC   12      14.958 -23.343  10.222  1.00  0.00           H  
HETATM 1564 H13S POPC   12      15.242 -23.898   8.540  1.00  0.00           H  
HETATM 1565 H14R POPC   12      13.689 -25.795   8.891  1.00  0.00           H  
HETATM 1566 H14S POPC   12      13.179 -25.176  10.486  1.00  0.00           H  
HETATM 1567 H15R POPC   12      16.083 -26.016   9.853  1.00  0.00           H  
HETATM 1568 H15S POPC   12      14.846 -27.085  10.593  1.00  0.00           H  
HETATM 1569 H16R POPC   12      14.583 -25.536  12.524  1.00  0.00           H  
HETATM 1570 H16S POPC   12      15.828 -24.435  11.833  1.00  0.00           H  
HETATM 1571   HX POPC   12      12.569 -25.503  19.962  1.00  0.00           H  
HETATM 1572   HY POPC   12      13.339 -24.702  18.599  1.00  0.00           H  
HETATM 1573  H2X POPC   12       9.122 -24.206  17.142  1.00  0.00           H  
HETATM 1574  H2Y POPC   12       9.584 -25.953  17.022  1.00  0.00           H  
HETATM 1575  H3X POPC   12      10.571 -25.532  14.751  1.00  0.00           H  
HETATM 1576  H3Y POPC   12      10.097 -23.811  14.828  1.00  0.00           H  
HETATM 1577  H4X POPC   12       7.660 -24.502  15.037  1.00  0.00           H  
HETATM 1578  H4Y POPC   12       8.165 -26.207  14.832  1.00  0.00           H  
HETATM 1579  H5X POPC   12       8.542 -23.932  12.792  1.00  0.00           H  
HETATM 1580  H5Y POPC   12       7.284 -25.216  12.748  1.00  0.00           H  
HETATM 1581  H6X POPC   12       9.121 -26.958  12.612  1.00  0.00           H  
HETATM 1582  H6Y POPC   12      10.319 -25.638  12.486  1.00  0.00           H  
HETATM 1583  H7X POPC   12       7.962 -26.197  10.536  1.00  0.00           H  
HETATM 1584  H7Y POPC   12       9.670 -26.674  10.275  1.00  0.00           H  
HETATM 1585  H8X POPC   12      10.298 -24.208  10.427  1.00  0.00           H  
HETATM 1586  H8Y POPC   12       8.540 -23.814  10.361  1.00  0.00           H  
HETATM 1587  H9X POPC   12      10.114 -25.424   8.246  1.00  0.00           H  
HETATM 1588  H9Y POPC   12       9.651 -23.686   8.120  1.00  0.00           H  
HETATM 1589 H10X POPC   12       7.264 -24.257   8.213  1.00  0.00           H  
HETATM 1590 H10Y POPC   12       7.623 -25.999   8.395  1.00  0.00           H  
HETATM 1591 H11X POPC   12       6.976 -25.549   6.098  1.00  0.00           H  
HETATM 1592 H11Y POPC   12       8.702 -26.039   6.154  1.00  0.00           H  
HETATM 1593 H12X POPC   12       9.423 -23.707   5.865  1.00  0.00           H  
HETATM 1594 H12Y POPC   12       7.718 -23.139   5.988  1.00  0.00           H  
HETATM 1595 H13X POPC   12       7.153 -24.461   3.891  1.00  0.00           H  
HETATM 1596 H13Y POPC   12       8.890 -24.896   3.722  1.00  0.00           H  
HETATM 1597 H14X POPC   12       9.519 -22.548   3.496  1.00  0.00           H  
HETATM 1598 H14Y POPC   12       7.830 -22.016   3.812  1.00  0.00           H  
HETATM 1599 H15X POPC   12       8.205 -21.862   1.440  1.00  0.00           H  
HETATM 1600 H15Y POPC   12       7.075 -23.225   1.738  1.00  0.00           H  
HETATM 1601 H16X POPC   12       8.983 -24.853   1.415  1.00  0.00           H  
HETATM 1602 H16Y POPC   12      10.117 -23.455   1.223  1.00  0.00           H  
HETATM 1603 H16Z POPC   12       8.848 -23.752  -0.019  1.00  0.00           H  
HETATM 1604 H17R POPC   12      16.273 -27.356  12.665  1.00  0.00           H  
HETATM 1605 H17S POPC   12      16.648 -25.940  13.693  1.00  0.00           H  
HETATM 1606 H18R POPC   12      18.721 -26.829  12.564  1.00  0.00           H  
HETATM 1607 H18S POPC   12      18.350 -25.146  12.039  1.00  0.00           H  
HETATM 1608 H18T POPC   12      17.995 -26.550  10.950  1.00  0.00           H  
HETATM 1609  C11 POPC   13     -15.753 -20.593  16.695  1.00  0.00           C  
HETATM 1610  C14 POPC   13     -16.548 -21.933  18.532  1.00  0.00           C  
HETATM 1611  C13 POPC   13     -17.877 -20.027  17.743  1.00  0.00           C  
HETATM 1612    N POPC   13     -16.990 -21.158  17.330  1.00  0.00           N1+
HETATM 1613  C15 POPC   13     -17.749 -22.060  16.382  1.00  0.00           C  
HETATM 1614  C12 POPC   13     -18.305 -21.396  15.097  1.00  0.00           C  
HETATM 1615   O1 POPC   13     -19.372 -20.458  15.355  1.00  0.00           O  
HETATM 1616   P1 POPC   13     -20.846 -21.016  15.486  1.00  0.00           P  
HETATM 1617   O4 POPC   13     -20.943 -21.875  16.682  1.00  0.00           O  
HETATM 1618   O3 POPC   13     -21.799 -19.890  15.379  1.00  0.00           O1-
HETATM 1619   O2 POPC   13     -20.993 -21.933  14.215  1.00  0.00           O  
HETATM 1620   C1 POPC   13     -20.589 -21.446  12.931  1.00  0.00           C  
HETATM 1621   C2 POPC   13     -21.801 -21.171  12.012  1.00  0.00           C  
HETATM 1622  O21 POPC   13     -22.568 -20.037  12.454  1.00  0.00           O  
HETATM 1623  C21 POPC   13     -21.926 -18.878  12.345  1.00  0.00           C  
HETATM 1624  O22 POPC   13     -20.781 -18.715  11.962  1.00  0.00           O  
HETATM 1625  C22 POPC   13     -22.880 -17.746  12.707  1.00  0.00           C  
HETATM 1626  C23 POPC   13     -24.215 -17.787  11.929  1.00  0.00           C  
HETATM 1627  C24 POPC   13     -24.059 -17.459  10.433  1.00  0.00           C  
HETATM 1628  C25 POPC   13     -23.622 -18.653   9.570  1.00  0.00           C  
HETATM 1629  C26 POPC   13     -24.025 -18.509   8.100  1.00  0.00           C  
HETATM 1630  C27 POPC   13     -23.764 -19.791   7.288  1.00  0.00           C  
HETATM 1631  C28 POPC   13     -24.273 -19.703   5.841  1.00  0.00           C  
HETATM 1632  C29 POPC   13     -23.543 -18.680   5.020  1.00  0.00           C  
HETATM 1633 C210 POPC   13     -22.624 -18.880   4.058  1.00  0.00           C  
HETATM 1634 C211 POPC   13     -22.088 -20.207   3.583  1.00  0.00           C  
HETATM 1635 C212 POPC   13     -22.357 -20.462   2.087  1.00  0.00           C  
HETATM 1636 C213 POPC   13     -21.578 -21.672   1.554  1.00  0.00           C  
HETATM 1637 C214 POPC   13     -21.826 -21.874   0.046  1.00  0.00           C  
HETATM 1638 C215 POPC   13     -20.925 -22.938  -0.599  1.00  0.00           C  
HETATM 1639 C216 POPC   13     -21.018 -24.333   0.040  1.00  0.00           C  
HETATM 1640   C3 POPC   13     -22.707 -22.435  11.973  1.00  0.00           C  
HETATM 1641  O31 POPC   13     -23.727 -22.350  10.967  1.00  0.00           O  
HETATM 1642  C31 POPC   13     -24.940 -22.104  11.427  1.00  0.00           C  
HETATM 1643  O32 POPC   13     -25.226 -21.768  12.568  1.00  0.00           O  
HETATM 1644  C32 POPC   13     -25.955 -22.330  10.307  1.00  0.00           C  
HETATM 1645  C33 POPC   13     -26.865 -21.100  10.084  1.00  0.00           C  
HETATM 1646  C34 POPC   13     -27.944 -21.341   9.021  1.00  0.00           C  
HETATM 1647  C35 POPC   13     -27.398 -21.555   7.604  1.00  0.00           C  
HETATM 1648  C36 POPC   13     -28.508 -21.758   6.557  1.00  0.00           C  
HETATM 1649  C37 POPC   13     -29.261 -20.474   6.167  1.00  0.00           C  
HETATM 1650  C38 POPC   13     -30.471 -20.777   5.280  1.00  0.00           C  
HETATM 1651  C39 POPC   13     -31.323 -19.532   4.967  1.00  0.00           C  
HETATM 1652 C310 POPC   13     -32.437 -19.794   3.943  1.00  0.00           C  
HETATM 1653 C311 POPC   13     -33.417 -20.883   4.368  1.00  0.00           C  
HETATM 1654 C312 POPC   13     -34.620 -21.041   3.423  1.00  0.00           C  
HETATM 1655 C313 POPC   13     -35.648 -22.055   3.935  1.00  0.00           C  
HETATM 1656 C314 POPC   13     -36.840 -22.208   2.984  1.00  0.00           C  
HETATM 1657 C315 POPC   13     -38.041 -22.918   3.612  1.00  0.00           C  
HETATM 1658 C316 POPC   13     -37.758 -24.360   4.076  1.00  0.00           C  
HETATM 1659 C217 POPC   13     -20.330 -25.463  -0.750  1.00  0.00           C  
HETATM 1660 C218 POPC   13     -20.847 -25.643  -2.188  1.00  0.00           C  
HETATM 1661  H21 POPC   13     -15.068 -21.387  16.434  1.00  0.00           H  
HETATM 1662  H22 POPC   13     -15.249 -19.935  17.387  1.00  0.00           H  
HETATM 1663  H23 POPC   13     -15.975 -20.033  15.799  1.00  0.00           H  
HETATM 1664  H41 POPC   13     -17.384 -22.440  18.991  1.00  0.00           H  
HETATM 1665  H42 POPC   13     -15.816 -22.685  18.276  1.00  0.00           H  
HETATM 1666  H43 POPC   13     -16.078 -21.309  19.278  1.00  0.00           H  
HETATM 1667  H31 POPC   13     -18.440 -19.680  16.889  1.00  0.00           H  
HETATM 1668  H32 POPC   13     -18.565 -20.323  18.521  1.00  0.00           H  
HETATM 1669  H33 POPC   13     -17.304 -19.202  18.140  1.00  0.00           H  
HETATM 1670  H11 POPC   13     -17.115 -22.894  16.117  1.00  0.00           H  
HETATM 1671  H12 POPC   13     -18.596 -22.453  16.925  1.00  0.00           H  
HETATM 1672  H52 POPC   13     -18.604 -22.223  14.419  1.00  0.00           H  
HETATM 1673  H51 POPC   13     -17.480 -20.876  14.564  1.00  0.00           H  
HETATM 1674   HA POPC   13     -19.993 -22.230  12.417  1.00  0.00           H  
HETATM 1675   HB POPC   13     -19.930 -20.555  13.003  1.00  0.00           H  
HETATM 1676   HS POPC   13     -21.422 -20.997  10.982  1.00  0.00           H  
HETATM 1677  H2R POPC   13     -22.373 -16.774  12.526  1.00  0.00           H  
HETATM 1678  H2S POPC   13     -23.104 -17.829  13.792  1.00  0.00           H  
HETATM 1679  H3R POPC   13     -24.862 -17.000  12.373  1.00  0.00           H  
HETATM 1680  H3S POPC   13     -24.748 -18.751  12.070  1.00  0.00           H  
HETATM 1681  H4R POPC   13     -23.362 -16.605  10.294  1.00  0.00           H  
HETATM 1682  H4S POPC   13     -25.047 -17.125  10.049  1.00  0.00           H  
HETATM 1683  H5R POPC   13     -24.086 -19.585   9.958  1.00  0.00           H  
HETATM 1684  H5S POPC   13     -22.520 -18.769   9.651  1.00  0.00           H  
HETATM 1685  H6R POPC   13     -23.457 -17.671   7.644  1.00  0.00           H  
HETATM 1686  H6S POPC   13     -25.111 -18.280   8.043  1.00  0.00           H  
HETATM 1687  H7R POPC   13     -24.261 -20.649   7.788  1.00  0.00           H  
HETATM 1688  H7S POPC   13     -22.673 -19.999   7.265  1.00  0.00           H  
HETATM 1689  H8R POPC   13     -25.352 -19.443   5.874  1.00  0.00           H  
HETATM 1690  H8S POPC   13     -24.187 -20.711   5.382  1.00  0.00           H  
HETATM 1691  H91 POPC   13     -23.845 -17.646   5.245  1.00  0.00           H  
HETATM 1692 H101 POPC   13     -22.192 -18.000   3.558  1.00  0.00           H  
HETATM 1693 H11R POPC   13     -22.507 -21.068   4.147  1.00  0.00           H  
HETATM 1694 H11S POPC   13     -20.991 -20.257   3.751  1.00  0.00           H  
HETATM 1695 H12R POPC   13     -22.035 -19.570   1.508  1.00  0.00           H  
HETATM 1696 H12S POPC   13     -23.448 -20.621   1.951  1.00  0.00           H  
HETATM 1697 H13R POPC   13     -21.907 -22.584   2.096  1.00  0.00           H  
HETATM 1698 H13S POPC   13     -20.492 -21.514   1.725  1.00  0.00           H  
HETATM 1699 H14R POPC   13     -21.645 -20.912  -0.480  1.00  0.00           H  
HETATM 1700 H14S POPC   13     -22.886 -22.173  -0.095  1.00  0.00           H  
HETATM 1701 H15R POPC   13     -19.871 -22.593  -0.529  1.00  0.00           H  
HETATM 1702 H15S POPC   13     -21.176 -23.011  -1.679  1.00  0.00           H  
HETATM 1703 H16R POPC   13     -22.089 -24.607   0.155  1.00  0.00           H  
HETATM 1704 H16S POPC   13     -20.589 -24.301   1.064  1.00  0.00           H  
HETATM 1705   HX POPC   13     -23.095 -22.669  12.987  1.00  0.00           H  
HETATM 1706   HY POPC   13     -22.048 -23.289  11.705  1.00  0.00           H  
HETATM 1707  H2X POPC   13     -26.590 -23.201  10.579  1.00  0.00           H  
HETATM 1708  H2Y POPC   13     -25.403 -22.582   9.377  1.00  0.00           H  
HETATM 1709  H3X POPC   13     -26.273 -20.207   9.790  1.00  0.00           H  
HETATM 1710  H3Y POPC   13     -27.365 -20.873  11.050  1.00  0.00           H  
HETATM 1711  H4X POPC   13     -28.636 -20.472   9.006  1.00  0.00           H  
HETATM 1712  H4Y POPC   13     -28.531 -22.232   9.332  1.00  0.00           H  
HETATM 1713  H5X POPC   13     -26.756 -22.461   7.597  1.00  0.00           H  
HETATM 1714  H5Y POPC   13     -26.763 -20.696   7.301  1.00  0.00           H  
HETATM 1715  H6X POPC   13     -29.243 -22.500   6.939  1.00  0.00           H  
HETATM 1716  H6Y POPC   13     -28.041 -22.174   5.639  1.00  0.00           H  
HETATM 1717  H7X POPC   13     -28.571 -19.797   5.619  1.00  0.00           H  
HETATM 1718  H7Y POPC   13     -29.623 -19.953   7.079  1.00  0.00           H  
HETATM 1719  H8X POPC   13     -31.099 -21.524   5.810  1.00  0.00           H  
HETATM 1720  H8Y POPC   13     -30.112 -21.246   4.338  1.00  0.00           H  
HETATM 1721  H9X POPC   13     -30.652 -18.742   4.567  1.00  0.00           H  
HETATM 1722  H9Y POPC   13     -31.802 -19.166   5.900  1.00  0.00           H  
HETATM 1723 H10X POPC   13     -31.994 -20.079   2.965  1.00  0.00           H  
HETATM 1724 H10Y POPC   13     -32.973 -18.837   3.768  1.00  0.00           H  
HETATM 1725 H11X POPC   13     -33.795 -20.668   5.390  1.00  0.00           H  
HETATM 1726 H11Y POPC   13     -32.884 -21.857   4.403  1.00  0.00           H  
HETATM 1727 H12X POPC   13     -34.265 -21.360   2.420  1.00  0.00           H  
HETATM 1728 H12Y POPC   13     -35.131 -20.062   3.299  1.00  0.00           H  
HETATM 1729 H13X POPC   13     -36.033 -21.698   4.914  1.00  0.00           H  
HETATM 1730 H13Y POPC   13     -35.145 -23.030   4.108  1.00  0.00           H  
HETATM 1731 H14X POPC   13     -36.506 -22.771   2.086  1.00  0.00           H  
HETATM 1732 H14Y POPC   13     -37.160 -21.195   2.658  1.00  0.00           H  
HETATM 1733 H15X POPC   13     -38.867 -22.923   2.869  1.00  0.00           H  
HETATM 1734 H15Y POPC   13     -38.401 -22.328   4.481  1.00  0.00           H  
HETATM 1735 H16X POPC   13     -36.928 -24.358   4.814  1.00  0.00           H  
HETATM 1736 H16Y POPC   13     -37.451 -24.993   3.216  1.00  0.00           H  
HETATM 1737 H16Z POPC   13     -38.654 -24.815   4.550  1.00  0.00           H  
HETATM 1738 H17R POPC   13     -20.461 -26.420  -0.201  1.00  0.00           H  
HETATM 1739 H17S POPC   13     -19.240 -25.249  -0.778  1.00  0.00           H  
HETATM 1740 H18R POPC   13     -20.608 -24.749  -2.803  1.00  0.00           H  
HETATM 1741 H18S POPC   13     -21.951 -25.758  -2.159  1.00  0.00           H  
HETATM 1742 H18T POPC   13     -20.380 -26.531  -2.664  1.00  0.00           H  
HETATM 1743  C11 POPC   14      18.862 -25.816  19.181  1.00  0.00           C  
HETATM 1744  C14 POPC   14      17.487 -27.199  17.750  1.00  0.00           C  
HETATM 1745  C13 POPC   14      16.686 -25.002  18.476  1.00  0.00           C  
HETATM 1746    N POPC   14      17.887 -25.785  18.049  1.00  0.00           N1+
HETATM 1747  C15 POPC   14      18.520 -25.110  16.847  1.00  0.00           C  
HETATM 1748  C12 POPC   14      19.688 -25.869  16.171  1.00  0.00           C  
HETATM 1749   O1 POPC   14      20.760 -26.063  17.087  1.00  0.00           O  
HETATM 1750   P1 POPC   14      21.914 -27.075  16.734  1.00  0.00           P  
HETATM 1751   O4 POPC   14      22.813 -26.447  15.751  1.00  0.00           O  
HETATM 1752   O3 POPC   14      22.510 -27.530  18.014  1.00  0.00           O1-
HETATM 1753   O2 POPC   14      21.132 -28.277  16.073  1.00  0.00           O  
HETATM 1754   C1 POPC   14      21.766 -29.068  15.052  1.00  0.00           C  
HETATM 1755   C2 POPC   14      21.093 -28.880  13.659  1.00  0.00           C  
HETATM 1756  O21 POPC   14      21.029 -27.487  13.303  1.00  0.00           O  
HETATM 1757  C21 POPC   14      22.172 -26.979  12.860  1.00  0.00           C  
HETATM 1758  O22 POPC   14      23.185 -27.620  12.606  1.00  0.00           O  
HETATM 1759  C22 POPC   14      22.013 -25.465  12.716  1.00  0.00           C  
HETATM 1760  C23 POPC   14      23.209 -24.787  12.043  1.00  0.00           C  
HETATM 1761  C24 POPC   14      23.095 -23.264  12.187  1.00  0.00           C  
HETATM 1762  C25 POPC   14      24.179 -22.496  11.413  1.00  0.00           C  
HETATM 1763  C26 POPC   14      24.249 -21.007  11.772  1.00  0.00           C  
HETATM 1764  C27 POPC   14      22.895 -20.278  11.710  1.00  0.00           C  
HETATM 1765  C28 POPC   14      22.189 -20.335  10.339  1.00  0.00           C  
HETATM 1766  C29 POPC   14      22.950 -19.629   9.251  1.00  0.00           C  
HETATM 1767 C210 POPC   14      22.953 -18.300   9.052  1.00  0.00           C  
HETATM 1768 C211 POPC   14      22.225 -17.267   9.870  1.00  0.00           C  
HETATM 1769 C212 POPC   14      21.156 -16.537   9.039  1.00  0.00           C  
HETATM 1770 C213 POPC   14      21.720 -15.669   7.894  1.00  0.00           C  
HETATM 1771 C214 POPC   14      20.609 -14.877   7.192  1.00  0.00           C  
HETATM 1772 C215 POPC   14      21.145 -13.894   6.129  1.00  0.00           C  
HETATM 1773 C216 POPC   14      20.016 -13.146   5.429  1.00  0.00           C  
HETATM 1774   C3 POPC   14      19.652 -29.475  13.650  1.00  0.00           C  
HETATM 1775  O31 POPC   14      19.159 -29.614  12.302  1.00  0.00           O  
HETATM 1776  C31 POPC   14      17.853 -29.722  12.186  1.00  0.00           C  
HETATM 1777  O32 POPC   14      17.059 -29.744  13.111  1.00  0.00           O  
HETATM 1778  C32 POPC   14      17.488 -29.742  10.698  1.00  0.00           C  
HETATM 1779  C33 POPC   14      16.123 -30.420  10.426  1.00  0.00           C  
HETATM 1780  C34 POPC   14      15.786 -30.445   8.931  1.00  0.00           C  
HETATM 1781  C35 POPC   14      14.664 -31.427   8.596  1.00  0.00           C  
HETATM 1782  C36 POPC   14      14.531 -31.724   7.095  1.00  0.00           C  
HETATM 1783  C37 POPC   14      13.461 -32.788   6.810  1.00  0.00           C  
HETATM 1784  C38 POPC   14      13.598 -33.454   5.425  1.00  0.00           C  
HETATM 1785  C39 POPC   14      13.272 -32.520   4.248  1.00  0.00           C  
HETATM 1786 C310 POPC   14      13.653 -33.162   2.906  1.00  0.00           C  
HETATM 1787 C311 POPC   14      13.237 -32.353   1.650  1.00  0.00           C  
HETATM 1788 C312 POPC   14      11.792 -32.591   1.217  1.00  0.00           C  
HETATM 1789 C313 POPC   14      11.421 -31.883  -0.095  1.00  0.00           C  
HETATM 1790 C314 POPC   14      10.001 -32.203  -0.610  1.00  0.00           C  
HETATM 1791 C315 POPC   14       9.851 -33.621  -1.147  1.00  0.00           C  
HETATM 1792 C316 POPC   14       8.448 -33.896  -1.703  1.00  0.00           C  
HETATM 1793 C217 POPC   14      20.501 -12.199   4.330  1.00  0.00           C  
HETATM 1794 C218 POPC   14      19.338 -11.539   3.607  1.00  0.00           C  
HETATM 1795  H21 POPC   14      19.078 -24.831  19.566  1.00  0.00           H  
HETATM 1796  H22 POPC   14      19.787 -26.256  18.838  1.00  0.00           H  
HETATM 1797  H23 POPC   14      18.495 -26.401  20.012  1.00  0.00           H  
HETATM 1798  H41 POPC   14      18.341 -27.792  17.459  1.00  0.00           H  
HETATM 1799  H42 POPC   14      17.045 -27.651  18.625  1.00  0.00           H  
HETATM 1800  H43 POPC   14      16.781 -27.255  16.934  1.00  0.00           H  
HETATM 1801  H31 POPC   14      16.226 -25.471  19.333  1.00  0.00           H  
HETATM 1802  H32 POPC   14      16.959 -23.996  18.759  1.00  0.00           H  
HETATM 1803  H33 POPC   14      15.948 -24.944  17.689  1.00  0.00           H  
HETATM 1804  H11 POPC   14      17.745 -24.953  16.111  1.00  0.00           H  
HETATM 1805  H12 POPC   14      18.872 -24.131  17.136  1.00  0.00           H  
HETATM 1806  H52 POPC   14      20.024 -25.269  15.298  1.00  0.00           H  
HETATM 1807  H51 POPC   14      19.300 -26.839  15.793  1.00  0.00           H  
HETATM 1808   HA POPC   14      21.694 -30.145  15.312  1.00  0.00           H  
HETATM 1809   HB POPC   14      22.851 -28.845  14.961  1.00  0.00           H  
HETATM 1810   HS POPC   14      21.672 -29.450  12.900  1.00  0.00           H  
HETATM 1811  H2R POPC   14      21.918 -25.046  13.741  1.00  0.00           H  
HETATM 1812  H2S POPC   14      21.077 -25.266  12.152  1.00  0.00           H  
HETATM 1813  H3R POPC   14      23.243 -25.032  10.960  1.00  0.00           H  
HETATM 1814  H3S POPC   14      24.161 -25.104  12.520  1.00  0.00           H  
HETATM 1815  H4R POPC   14      23.185 -23.010  13.265  1.00  0.00           H  
HETATM 1816  H4S POPC   14      22.095 -22.926  11.842  1.00  0.00           H  
HETATM 1817  H5R POPC   14      24.012 -22.617  10.321  1.00  0.00           H  
HETATM 1818  H5S POPC   14      25.153 -22.962  11.676  1.00  0.00           H  
HETATM 1819  H6R POPC   14      24.959 -20.497  11.087  1.00  0.00           H  
HETATM 1820  H6S POPC   14      24.640 -20.920  12.808  1.00  0.00           H  
HETATM 1821  H7R POPC   14      23.043 -19.215  11.997  1.00  0.00           H  
HETATM 1822  H7S POPC   14      22.206 -20.698  12.474  1.00  0.00           H  
HETATM 1823  H8R POPC   14      21.174 -19.898  10.452  1.00  0.00           H  
HETATM 1824  H8S POPC   14      22.034 -21.399  10.058  1.00  0.00           H  
HETATM 1825  H91 POPC   14      23.546 -20.265   8.580  1.00  0.00           H  
HETATM 1826 H101 POPC   14      23.541 -17.880   8.223  1.00  0.00           H  
HETATM 1827 H11R POPC   14      22.937 -16.520  10.280  1.00  0.00           H  
HETATM 1828 H11S POPC   14      21.728 -17.726  10.751  1.00  0.00           H  
HETATM 1829 H12R POPC   14      20.587 -15.871   9.723  1.00  0.00           H  
HETATM 1830 H12S POPC   14      20.457 -17.294   8.623  1.00  0.00           H  
HETATM 1831 H13R POPC   14      22.229 -16.321   7.152  1.00  0.00           H  
HETATM 1832 H13S POPC   14      22.471 -14.962   8.306  1.00  0.00           H  
HETATM 1833 H14R POPC   14      20.030 -14.301   7.945  1.00  0.00           H  
HETATM 1834 H14S POPC   14      19.909 -15.584   6.697  1.00  0.00           H  
HETATM 1835 H15R POPC   14      21.733 -14.462   5.376  1.00  0.00           H  
HETATM 1836 H15S POPC   14      21.837 -13.167   6.606  1.00  0.00           H  
HETATM 1837 H16R POPC   14      19.433 -12.568   6.177  1.00  0.00           H  
HETATM 1838 H16S POPC   14      19.332 -13.878   4.948  1.00  0.00           H  
HETATM 1839   HX POPC   14      19.010 -28.803  14.260  1.00  0.00           H  
HETATM 1840   HY POPC   14      19.684 -30.471  14.142  1.00  0.00           H  
HETATM 1841  H2X POPC   14      18.295 -30.260  10.137  1.00  0.00           H  
HETATM 1842  H2Y POPC   14      17.447 -28.686  10.356  1.00  0.00           H  
HETATM 1843  H3X POPC   14      15.323 -29.919  11.012  1.00  0.00           H  
HETATM 1844  H3Y POPC   14      16.175 -31.472  10.778  1.00  0.00           H  
HETATM 1845  H4X POPC   14      16.686 -30.731   8.346  1.00  0.00           H  
HETATM 1846  H4Y POPC   14      15.514 -29.419   8.603  1.00  0.00           H  
HETATM 1847  H5X POPC   14      13.691 -31.068   8.997  1.00  0.00           H  
HETATM 1848  H5Y POPC   14      14.893 -32.394   9.092  1.00  0.00           H  
HETATM 1849  H6X POPC   14      15.517 -32.085   6.732  1.00  0.00           H  
HETATM 1850  H6Y POPC   14      14.314 -30.785   6.542  1.00  0.00           H  
HETATM 1851  H7X POPC   14      12.446 -32.350   6.925  1.00  0.00           H  
HETATM 1852  H7Y POPC   14      13.555 -33.608   7.553  1.00  0.00           H  
HETATM 1853  H8X POPC   14      12.889 -34.309   5.386  1.00  0.00           H  
HETATM 1854  H8Y POPC   14      14.636 -33.840   5.333  1.00  0.00           H  
HETATM 1855  H9X POPC   14      13.815 -31.557   4.359  1.00  0.00           H  
HETATM 1856  H9Y POPC   14      12.181 -32.310   4.243  1.00  0.00           H  
HETATM 1857 H10X POPC   14      13.209 -34.178   2.851  1.00  0.00           H  
HETATM 1858 H10Y POPC   14      14.757 -33.282   2.883  1.00  0.00           H  
HETATM 1859 H11X POPC   14      13.900 -32.642   0.807  1.00  0.00           H  
HETATM 1860 H11Y POPC   14      13.383 -31.270   1.853  1.00  0.00           H  
HETATM 1861 H12X POPC   14      11.093 -32.261   2.015  1.00  0.00           H  
HETATM 1862 H12Y POPC   14      11.661 -33.683   1.059  1.00  0.00           H  
HETATM 1863 H13X POPC   14      12.166 -32.174  -0.866  1.00  0.00           H  
HETATM 1864 H13Y POPC   14      11.501 -30.784   0.046  1.00  0.00           H  
HETATM 1865 H14X POPC   14       9.763 -31.462  -1.402  1.00  0.00           H  
HETATM 1866 H14Y POPC   14       9.267 -32.048   0.210  1.00  0.00           H  
HETATM 1867 H15X POPC   14      10.040 -34.361  -0.340  1.00  0.00           H  
HETATM 1868 H15Y POPC   14      10.593 -33.785  -1.958  1.00  0.00           H  
HETATM 1869 H16X POPC   14       7.670 -33.654  -0.948  1.00  0.00           H  
HETATM 1870 H16Y POPC   14       8.328 -34.956  -2.013  1.00  0.00           H  
HETATM 1871 H16Z POPC   14       8.260 -33.271  -2.602  1.00  0.00           H  
HETATM 1872 H17R POPC   14      21.094 -12.790   3.601  1.00  0.00           H  
HETATM 1873 H17S POPC   14      21.168 -11.421   4.759  1.00  0.00           H  
HETATM 1874 H18R POPC   14      19.685 -10.880   2.783  1.00  0.00           H  
HETATM 1875 H18S POPC   14      18.722 -10.945   4.316  1.00  0.00           H  
HETATM 1876 H18T POPC   14      18.677 -12.316   3.168  1.00  0.00           H  
HETATM 1877  C11 POPC   15       2.897  23.014  23.939  1.00  0.00           C  
HETATM 1878  C14 POPC   15       4.421  21.606  25.229  1.00  0.00           C  
HETATM 1879  C13 POPC   15       2.121  21.956  25.962  1.00  0.00           C  
HETATM 1880    N POPC   15       3.012  21.777  24.775  1.00  0.00           N1+
HETATM 1881  C15 POPC   15       2.570  20.554  24.011  1.00  0.00           C  
HETATM 1882  C12 POPC   15       3.227  20.299  22.632  1.00  0.00           C  
HETATM 1883   O1 POPC   15       4.636  20.085  22.734  1.00  0.00           O  
HETATM 1884   P1 POPC   15       5.179  18.623  22.921  1.00  0.00           P  
HETATM 1885   O4 POPC   15       4.288  17.887  23.838  1.00  0.00           O  
HETATM 1886   O3 POPC   15       5.336  18.020  21.572  1.00  0.00           O1-
HETATM 1887   O2 POPC   15       6.591  18.826  23.606  1.00  0.00           O  
HETATM 1888   C1 POPC   15       7.438  19.953  23.306  1.00  0.00           C  
HETATM 1889   C2 POPC   15       8.596  19.551  22.341  1.00  0.00           C  
HETATM 1890  O21 POPC   15       8.081  19.281  21.030  1.00  0.00           O  
HETATM 1891  C21 POPC   15       7.834  20.375  20.314  1.00  0.00           C  
HETATM 1892  O22 POPC   15       8.136  21.512  20.647  1.00  0.00           O  
HETATM 1893  C22 POPC   15       7.133  19.956  19.029  1.00  0.00           C  
HETATM 1894  C23 POPC   15       7.510  20.842  17.824  1.00  0.00           C  
HETATM 1895  C24 POPC   15       6.779  20.435  16.529  1.00  0.00           C  
HETATM 1896  C25 POPC   15       7.080  19.014  16.038  1.00  0.00           C  
HETATM 1897  C26 POPC   15       6.594  18.730  14.607  1.00  0.00           C  
HETATM 1898  C27 POPC   15       7.064  17.343  14.142  1.00  0.00           C  
HETATM 1899  C28 POPC   15       6.855  17.120  12.637  1.00  0.00           C  
HETATM 1900  C29 POPC   15       7.397  15.775  12.203  1.00  0.00           C  
HETATM 1901 C210 POPC   15       6.931  14.988  11.206  1.00  0.00           C  
HETATM 1902 C211 POPC   15       5.811  15.330  10.247  1.00  0.00           C  
HETATM 1903 C212 POPC   15       6.286  15.412   8.779  1.00  0.00           C  
HETATM 1904 C213 POPC   15       7.341  16.495   8.526  1.00  0.00           C  
HETATM 1905 C214 POPC   15       7.611  16.711   7.023  1.00  0.00           C  
HETATM 1906 C215 POPC   15       8.692  17.772   6.741  1.00  0.00           C  
HETATM 1907 C216 POPC   15       8.843  18.079   5.248  1.00  0.00           C  
HETATM 1908   C3 POPC   15       9.386  18.314  22.864  1.00  0.00           C  
HETATM 1909  O31 POPC   15      10.556  18.076  22.054  1.00  0.00           O  
HETATM 1910  C31 POPC   15      10.419  17.225  21.063  1.00  0.00           C  
HETATM 1911  O32 POPC   15       9.460  16.493  20.877  1.00  0.00           O  
HETATM 1912  C32 POPC   15      11.692  17.288  20.219  1.00  0.00           C  
HETATM 1913  C33 POPC   15      11.509  16.666  18.822  1.00  0.00           C  
HETATM 1914  C34 POPC   15      10.659  17.547  17.887  1.00  0.00           C  
HETATM 1915  C35 POPC   15      10.520  16.929  16.485  1.00  0.00           C  
HETATM 1916  C36 POPC   15      11.802  16.959  15.659  1.00  0.00           C  
HETATM 1917  C37 POPC   15      11.563  16.413  14.239  1.00  0.00           C  
HETATM 1918  C38 POPC   15      12.784  16.546  13.326  1.00  0.00           C  
HETATM 1919  C39 POPC   15      12.598  15.890  11.948  1.00  0.00           C  
HETATM 1920 C310 POPC   15      11.430  16.485  11.149  1.00  0.00           C  
HETATM 1921 C311 POPC   15      11.399  16.063   9.666  1.00  0.00           C  
HETATM 1922 C312 POPC   15      11.272  14.544   9.438  1.00  0.00           C  
HETATM 1923 C313 POPC   15      11.368  14.171   7.956  1.00  0.00           C  
HETATM 1924 C314 POPC   15      11.326  12.644   7.690  1.00  0.00           C  
HETATM 1925 C315 POPC   15       9.977  12.030   8.077  1.00  0.00           C  
HETATM 1926 C316 POPC   15       9.863  10.545   7.690  1.00  0.00           C  
HETATM 1927 C217 POPC   15       9.946  19.114   4.974  1.00  0.00           C  
HETATM 1928 C218 POPC   15      10.096  19.452   3.484  1.00  0.00           C  
HETATM 1929  H21 POPC   15       3.488  22.913  23.041  1.00  0.00           H  
HETATM 1930  H22 POPC   15       3.213  23.884  24.495  1.00  0.00           H  
HETATM 1931  H23 POPC   15       1.871  23.195  23.655  1.00  0.00           H  
HETATM 1932  H41 POPC   15       5.046  21.411  24.370  1.00  0.00           H  
HETATM 1933  H42 POPC   15       4.782  22.489  25.733  1.00  0.00           H  
HETATM 1934  H43 POPC   15       4.536  20.771  25.904  1.00  0.00           H  
HETATM 1935  H31 POPC   15       1.094  22.084  25.652  1.00  0.00           H  
HETATM 1936  H32 POPC   15       2.172  21.097  26.614  1.00  0.00           H  
HETATM 1937  H33 POPC   15       2.426  22.828  26.522  1.00  0.00           H  
HETATM 1938  H11 POPC   15       2.709  19.666  24.611  1.00  0.00           H  
HETATM 1939  H12 POPC   15       1.500  20.603  23.873  1.00  0.00           H  
HETATM 1940  H52 POPC   15       3.038  21.163  21.959  1.00  0.00           H  
HETATM 1941  H51 POPC   15       2.722  19.422  22.173  1.00  0.00           H  
HETATM 1942   HA POPC   15       7.921  20.344  24.227  1.00  0.00           H  
HETATM 1943   HB POPC   15       6.880  20.809  22.871  1.00  0.00           H  
HETATM 1944   HS POPC   15       9.342  20.374  22.312  1.00  0.00           H  
HETATM 1945  H2R POPC   15       6.039  19.994  19.215  1.00  0.00           H  
HETATM 1946  H2S POPC   15       7.395  18.899  18.805  1.00  0.00           H  
HETATM 1947  H3R POPC   15       8.606  20.799  17.649  1.00  0.00           H  
HETATM 1948  H3S POPC   15       7.262  21.905  18.031  1.00  0.00           H  
HETATM 1949  H4R POPC   15       7.071  21.150  15.731  1.00  0.00           H  
HETATM 1950  H4S POPC   15       5.683  20.548  16.675  1.00  0.00           H  
HETATM 1951  H5R POPC   15       6.631  18.273  16.734  1.00  0.00           H  
HETATM 1952  H5S POPC   15       8.183  18.881  16.055  1.00  0.00           H  
HETATM 1953  H6R POPC   15       7.010  19.505  13.929  1.00  0.00           H  
HETATM 1954  H6S POPC   15       5.486  18.800  14.566  1.00  0.00           H  
HETATM 1955  H7R POPC   15       6.531  16.554  14.714  1.00  0.00           H  
HETATM 1956  H7S POPC   15       8.143  17.248  14.389  1.00  0.00           H  
HETATM 1957  H8R POPC   15       7.390  17.933  12.102  1.00  0.00           H  
HETATM 1958  H8S POPC   15       5.779  17.227  12.383  1.00  0.00           H  
HETATM 1959  H91 POPC   15       8.223  15.386  12.815  1.00  0.00           H  
HETATM 1960 H101 POPC   15       7.463  14.053  10.979  1.00  0.00           H  
HETATM 1961 H11R POPC   15       5.325  16.294  10.507  1.00  0.00           H  
HETATM 1962 H11S POPC   15       5.017  14.556  10.320  1.00  0.00           H  
HETATM 1963 H12R POPC   15       5.416  15.603   8.116  1.00  0.00           H  
HETATM 1964 H12S POPC   15       6.709  14.433   8.466  1.00  0.00           H  
HETATM 1965 H13R POPC   15       8.281  16.226   9.054  1.00  0.00           H  
HETATM 1966 H13S POPC   15       6.994  17.458   8.957  1.00  0.00           H  
HETATM 1967 H14R POPC   15       6.659  17.014   6.536  1.00  0.00           H  
HETATM 1968 H14S POPC   15       7.918  15.748   6.562  1.00  0.00           H  
HETATM 1969 H15R POPC   15       9.659  17.380   7.124  1.00  0.00           H  
HETATM 1970 H15S POPC   15       8.469  18.718   7.279  1.00  0.00           H  
HETATM 1971 H16R POPC   15       7.879  18.455   4.844  1.00  0.00           H  
HETATM 1972 H16S POPC   15       9.072  17.141   4.698  1.00  0.00           H  
HETATM 1973   HX POPC   15       8.707  17.436  22.905  1.00  0.00           H  
HETATM 1974   HY POPC   15       9.704  18.537  23.904  1.00  0.00           H  
HETATM 1975  H2X POPC   15      12.479  16.735  20.776  1.00  0.00           H  
HETATM 1976  H2Y POPC   15      12.008  18.347  20.108  1.00  0.00           H  
HETATM 1977  H3X POPC   15      11.011  15.676  18.904  1.00  0.00           H  
HETATM 1978  H3Y POPC   15      12.504  16.532  18.348  1.00  0.00           H  
HETATM 1979  H4X POPC   15      11.138  18.547  17.824  1.00  0.00           H  
HETATM 1980  H4Y POPC   15       9.653  17.684  18.338  1.00  0.00           H  
HETATM 1981  H5X POPC   15       9.729  17.488  15.939  1.00  0.00           H  
HETATM 1982  H5Y POPC   15      10.165  15.883  16.602  1.00  0.00           H  
HETATM 1983  H6X POPC   15      12.588  16.346  16.150  1.00  0.00           H  
HETATM 1984  H6Y POPC   15      12.154  18.011  15.599  1.00  0.00           H  
HETATM 1985  H7X POPC   15      10.684  16.944  13.816  1.00  0.00           H  
HETATM 1986  H7Y POPC   15      11.277  15.341  14.303  1.00  0.00           H  
HETATM 1987  H8X POPC   15      13.681  16.114  13.819  1.00  0.00           H  
HETATM 1988  H8Y POPC   15      12.990  17.628  13.179  1.00  0.00           H  
HETATM 1989  H9X POPC   15      12.463  14.794  12.065  1.00  0.00           H  
HETATM 1990  H9Y POPC   15      13.524  16.067  11.361  1.00  0.00           H  
HETATM 1991 H10X POPC   15      11.508  17.592  11.192  1.00  0.00           H  
HETATM 1992 H10Y POPC   15      10.473  16.201  11.637  1.00  0.00           H  
HETATM 1993 H11X POPC   15      12.341  16.418   9.195  1.00  0.00           H  
HETATM 1994 H11Y POPC   15      10.556  16.594   9.174  1.00  0.00           H  
HETATM 1995 H12X POPC   15      10.290  14.190   9.816  1.00  0.00           H  
HETATM 1996 H12Y POPC   15      12.079  14.032  10.005  1.00  0.00           H  
HETATM 1997 H13X POPC   15      12.334  14.543   7.554  1.00  0.00           H  
HETATM 1998 H13Y POPC   15      10.549  14.658   7.384  1.00  0.00           H  
HETATM 1999 H14X POPC   15      12.171  12.152   8.217  1.00  0.00           H  
HETATM 2000 H14Y POPC   15      11.474  12.486   6.600  1.00  0.00           H  
HETATM 2001 H15X POPC   15       9.140  12.586   7.601  1.00  0.00           H  
HETATM 2002 H15Y POPC   15       9.845  12.118   9.176  1.00  0.00           H  
HETATM 2003 H16X POPC   15      10.680   9.962   8.166  1.00  0.00           H  
HETATM 2004 H16Y POPC   15       9.969  10.425   6.590  1.00  0.00           H  
HETATM 2005 H16Z POPC   15       8.891  10.116   8.015  1.00  0.00           H  
HETATM 2006 H17R POPC   15      10.899  18.719   5.387  1.00  0.00           H  
HETATM 2007 H17S POPC   15       9.715  20.048   5.529  1.00  0.00           H  
HETATM 2008 H18R POPC   15       9.147  19.865   3.081  1.00  0.00           H  
HETATM 2009 H18S POPC   15      10.366  18.528   2.929  1.00  0.00           H  
HETATM 2010 H18T POPC   15      10.908  20.195   3.338  1.00  0.00           H  
HETATM 2011  C11 POPC   16     -22.090   8.874  20.314  1.00  0.00           C  
HETATM 2012  C14 POPC   16     -22.532  11.204  19.822  1.00  0.00           C  
HETATM 2013  C13 POPC   16     -22.272  10.498  22.121  1.00  0.00           C  
HETATM 2014    N POPC   16     -21.785  10.293  20.725  1.00  0.00           N1+
HETATM 2015  C15 POPC   16     -20.288  10.574  20.623  1.00  0.00           C  
HETATM 2016  C12 POPC   16     -19.608  10.267  19.274  1.00  0.00           C  
HETATM 2017   O1 POPC   16     -20.224  10.922  18.171  1.00  0.00           O  
HETATM 2018   P1 POPC   16     -19.669  12.228  17.529  1.00  0.00           P  
HETATM 2019   O4 POPC   16     -20.394  13.395  18.089  1.00  0.00           O  
HETATM 2020   O3 POPC   16     -18.187  12.239  17.613  1.00  0.00           O1-
HETATM 2021   O2 POPC   16     -20.063  12.115  15.998  1.00  0.00           O  
HETATM 2022   C1 POPC   16     -20.564  10.890  15.460  1.00  0.00           C  
HETATM 2023   C2 POPC   16     -21.357  11.145  14.149  1.00  0.00           C  
HETATM 2024  O21 POPC   16     -20.497  11.434  13.031  1.00  0.00           O  
HETATM 2025  C21 POPC   16     -19.841  10.390  12.550  1.00  0.00           C  
HETATM 2026  O22 POPC   16     -19.915   9.245  12.957  1.00  0.00           O  
HETATM 2027  C22 POPC   16     -18.998  10.823  11.356  1.00  0.00           C  
HETATM 2028  C23 POPC   16     -18.357   9.635  10.599  1.00  0.00           C  
HETATM 2029  C24 POPC   16     -17.688  10.075   9.293  1.00  0.00           C  
HETATM 2030  C25 POPC   16     -17.100   8.896   8.513  1.00  0.00           C  
HETATM 2031  C26 POPC   16     -16.448   9.306   7.183  1.00  0.00           C  
HETATM 2032  C27 POPC   16     -15.140  10.112   7.353  1.00  0.00           C  
HETATM 2033  C28 POPC   16     -14.431  10.424   6.025  1.00  0.00           C  
HETATM 2034  C29 POPC   16     -13.819   9.200   5.376  1.00  0.00           C  
HETATM 2035 C210 POPC   16     -14.220   8.629   4.224  1.00  0.00           C  
HETATM 2036 C211 POPC   16     -15.374   9.075   3.368  1.00  0.00           C  
HETATM 2037 C212 POPC   16     -14.898  10.007   2.234  1.00  0.00           C  
HETATM 2038 C213 POPC   16     -16.041  10.556   1.371  1.00  0.00           C  
HETATM 2039 C214 POPC   16     -15.533  11.469   0.240  1.00  0.00           C  
HETATM 2040 C215 POPC   16     -16.606  11.892  -0.759  1.00  0.00           C  
HETATM 2041 C216 POPC   16     -17.754  12.693  -0.135  1.00  0.00           C  
HETATM 2042   C3 POPC   16     -22.351  12.322  14.380  1.00  0.00           C  
HETATM 2043  O31 POPC   16     -23.196  12.554  13.222  1.00  0.00           O  
HETATM 2044  C31 POPC   16     -23.766  13.761  13.273  1.00  0.00           C  
HETATM 2045  O32 POPC   16     -23.583  14.590  14.148  1.00  0.00           O  
HETATM 2046  C32 POPC   16     -24.683  13.921  12.056  1.00  0.00           C  
HETATM 2047  C33 POPC   16     -25.163  15.381  11.906  1.00  0.00           C  
HETATM 2048  C34 POPC   16     -24.045  16.301  11.393  1.00  0.00           C  
HETATM 2049  C35 POPC   16     -24.427  17.798  11.366  1.00  0.00           C  
HETATM 2050  C36 POPC   16     -25.501  18.131  10.322  1.00  0.00           C  
HETATM 2051  C37 POPC   16     -25.933  19.598  10.422  1.00  0.00           C  
HETATM 2052  C38 POPC   16     -27.202  19.953   9.635  1.00  0.00           C  
HETATM 2053  C39 POPC   16     -27.112  19.746   8.114  1.00  0.00           C  
HETATM 2054 C310 POPC   16     -26.089  20.655   7.434  1.00  0.00           C  
HETATM 2055 C311 POPC   16     -26.123  20.539   5.896  1.00  0.00           C  
HETATM 2056 C312 POPC   16     -25.716  19.143   5.375  1.00  0.00           C  
HETATM 2057 C313 POPC   16     -25.814  18.988   3.847  1.00  0.00           C  
HETATM 2058 C314 POPC   16     -27.237  19.098   3.278  1.00  0.00           C  
HETATM 2059 C315 POPC   16     -28.206  18.048   3.832  1.00  0.00           C  
HETATM 2060 C316 POPC   16     -29.574  18.068   3.113  1.00  0.00           C  
HETATM 2061 C217 POPC   16     -18.821  13.074  -1.159  1.00  0.00           C  
HETATM 2062 C218 POPC   16     -19.943  13.942  -0.571  1.00  0.00           C  
HETATM 2063  H21 POPC   16     -23.144   8.660  20.413  1.00  0.00           H  
HETATM 2064  H22 POPC   16     -21.532   8.181  20.927  1.00  0.00           H  
HETATM 2065  H23 POPC   16     -21.827   8.723  19.278  1.00  0.00           H  
HETATM 2066  H41 POPC   16     -22.420  12.231  20.137  1.00  0.00           H  
HETATM 2067  H42 POPC   16     -22.131  11.100  18.825  1.00  0.00           H  
HETATM 2068  H43 POPC   16     -23.588  10.977  19.825  1.00  0.00           H  
HETATM 2069  H31 POPC   16     -21.884   9.762  22.809  1.00  0.00           H  
HETATM 2070  H32 POPC   16     -22.040  11.486  22.488  1.00  0.00           H  
HETATM 2071  H33 POPC   16     -23.349  10.417  22.128  1.00  0.00           H  
HETATM 2072  H11 POPC   16     -20.108  11.611  20.867  1.00  0.00           H  
HETATM 2073  H12 POPC   16     -19.801   9.985  21.385  1.00  0.00           H  
HETATM 2074  H52 POPC   16     -19.639   9.168  19.112  1.00  0.00           H  
HETATM 2075  H51 POPC   16     -18.532  10.531  19.365  1.00  0.00           H  
HETATM 2076   HA POPC   16     -21.265  10.381  16.155  1.00  0.00           H  
HETATM 2077   HB POPC   16     -19.720  10.194  15.266  1.00  0.00           H  
HETATM 2078   HS POPC   16     -21.951  10.231  13.934  1.00  0.00           H  
HETATM 2079  H2R POPC   16     -18.196  11.487  11.742  1.00  0.00           H  
HETATM 2080  H2S POPC   16     -19.648  11.414  10.676  1.00  0.00           H  
HETATM 2081  H3R POPC   16     -19.142   8.889  10.348  1.00  0.00           H  
HETATM 2082  H3S POPC   16     -17.616   9.138  11.261  1.00  0.00           H  
HETATM 2083  H4R POPC   16     -16.893  10.819   9.514  1.00  0.00           H  
HETATM 2084  H4S POPC   16     -18.431  10.584   8.644  1.00  0.00           H  
HETATM 2085  H5R POPC   16     -17.918   8.177   8.294  1.00  0.00           H  
HETATM 2086  H5S POPC   16     -16.359   8.376   9.159  1.00  0.00           H  
HETATM 2087  H6R POPC   16     -17.151   9.908   6.568  1.00  0.00           H  
HETATM 2088  H6S POPC   16     -16.213   8.376   6.622  1.00  0.00           H  
HETATM 2089  H7R POPC   16     -14.435   9.571   8.020  1.00  0.00           H  
HETATM 2090  H7S POPC   16     -15.383  11.080   7.841  1.00  0.00           H  
HETATM 2091  H8R POPC   16     -13.625  11.164   6.222  1.00  0.00           H  
HETATM 2092  H8S POPC   16     -15.164  10.920   5.354  1.00  0.00           H  
HETATM 2093  H91 POPC   16     -12.965   8.774   5.923  1.00  0.00           H  
HETATM 2094 H101 POPC   16     -13.662   7.766   3.832  1.00  0.00           H  
HETATM 2095 H11R POPC   16     -16.136   9.621   3.964  1.00  0.00           H  
HETATM 2096 H11S POPC   16     -15.883   8.185   2.941  1.00  0.00           H  
HETATM 2097 H12R POPC   16     -14.164   9.464   1.601  1.00  0.00           H  
HETATM 2098 H12S POPC   16     -14.351  10.874   2.662  1.00  0.00           H  
HETATM 2099 H13R POPC   16     -16.758  11.111   2.014  1.00  0.00           H  
HETATM 2100 H13S POPC   16     -16.589   9.700   0.924  1.00  0.00           H  
HETATM 2101 H14R POPC   16     -14.738  10.919  -0.307  1.00  0.00           H  
HETATM 2102 H14S POPC   16     -15.064  12.372   0.688  1.00  0.00           H  
HETATM 2103 H15R POPC   16     -17.021  10.977  -1.235  1.00  0.00           H  
HETATM 2104 H15S POPC   16     -16.133  12.486  -1.570  1.00  0.00           H  
HETATM 2105 H16R POPC   16     -17.362  13.628   0.319  1.00  0.00           H  
HETATM 2106 H16S POPC   16     -18.249  12.107   0.669  1.00  0.00           H  
HETATM 2107   HX POPC   16     -21.717  13.212  14.581  1.00  0.00           H  
HETATM 2108   HY POPC   16     -22.956  12.095  15.284  1.00  0.00           H  
HETATM 2109  H2X POPC   16     -25.545  13.237  12.211  1.00  0.00           H  
HETATM 2110  H2Y POPC   16     -24.120  13.581  11.161  1.00  0.00           H  
HETATM 2111  H3X POPC   16     -25.537  15.757  12.882  1.00  0.00           H  
HETATM 2112  H3Y POPC   16     -26.004  15.385  11.179  1.00  0.00           H  
HETATM 2113  H4X POPC   16     -23.727  15.972  10.380  1.00  0.00           H  
HETATM 2114  H4Y POPC   16     -23.168  16.222  12.071  1.00  0.00           H  
HETATM 2115  H5X POPC   16     -23.524  18.418  11.182  1.00  0.00           H  
HETATM 2116  H5Y POPC   16     -24.818  18.072  12.370  1.00  0.00           H  
HETATM 2117  H6X POPC   16     -26.389  17.487  10.503  1.00  0.00           H  
HETATM 2118  H6Y POPC   16     -25.106  17.927   9.304  1.00  0.00           H  
HETATM 2119  H7X POPC   16     -25.084  20.243  10.111  1.00  0.00           H  
HETATM 2120  H7Y POPC   16     -26.130  19.823  11.492  1.00  0.00           H  
HETATM 2121  H8X POPC   16     -27.453  21.013   9.851  1.00  0.00           H  
HETATM 2122  H8Y POPC   16     -28.038  19.332  10.022  1.00  0.00           H  
HETATM 2123  H9X POPC   16     -28.126  19.926   7.695  1.00  0.00           H  
HETATM 2124  H9Y POPC   16     -26.860  18.685   7.901  1.00  0.00           H  
HETATM 2125 H10X POPC   16     -25.065  20.424   7.798  1.00  0.00           H  
HETATM 2126 H10Y POPC   16     -26.290  21.711   7.714  1.00  0.00           H  
HETATM 2127 H11X POPC   16     -25.440  21.299   5.459  1.00  0.00           H  
HETATM 2128 H11Y POPC   16     -27.166  20.763   5.583  1.00  0.00           H  
HETATM 2129 H12X POPC   16     -26.355  18.366   5.845  1.00  0.00           H  
HETATM 2130 H12Y POPC   16     -24.670  18.941   5.689  1.00  0.00           H  
HETATM 2131 H13X POPC   16     -25.380  18.006   3.564  1.00  0.00           H  
HETATM 2132 H13Y POPC   16     -25.182  19.771   3.375  1.00  0.00           H  
HETATM 2133 H14X POPC   16     -27.221  18.955   2.176  1.00  0.00           H  
HETATM 2134 H14Y POPC   16     -27.630  20.122   3.449  1.00  0.00           H  
HETATM 2135 H15X POPC   16     -28.359  18.230   4.917  1.00  0.00           H  
HETATM 2136 H15Y POPC   16     -27.746  17.044   3.714  1.00  0.00           H  
HETATM 2137 H16X POPC   16     -29.476  17.789   2.042  1.00  0.00           H  
HETATM 2138 H16Y POPC   16     -30.049  19.069   3.196  1.00  0.00           H  
HETATM 2139 H16Z POPC   16     -30.256  17.316   3.565  1.00  0.00           H  
HETATM 2140 H17R POPC   16     -19.270  12.150  -1.583  1.00  0.00           H  
HETATM 2141 H17S POPC   16     -18.321  13.614  -1.991  1.00  0.00           H  
HETATM 2142 H18R POPC   16     -20.406  13.444   0.308  1.00  0.00           H  
HETATM 2143 H18S POPC   16     -20.726  14.126  -1.337  1.00  0.00           H  
HETATM 2144 H18T POPC   16     -19.539  14.923  -0.243  1.00  0.00           H  
HETATM 2145  C11 POPC   17      26.942  21.189  22.660  1.00  0.00           C  
HETATM 2146  C14 POPC   17      28.010  20.560  20.571  1.00  0.00           C  
HETATM 2147  C13 POPC   17      25.911  21.854  20.574  1.00  0.00           C  
HETATM 2148    N POPC   17      27.238  21.633  21.266  1.00  0.00           N1+
HETATM 2149  C15 POPC   17      28.060  22.909  21.260  1.00  0.00           C  
HETATM 2150  C12 POPC   17      28.457  23.551  19.889  1.00  0.00           C  
HETATM 2151   O1 POPC   17      29.297  22.666  19.136  1.00  0.00           O  
HETATM 2152   P1 POPC   17      29.573  22.833  17.602  1.00  0.00           P  
HETATM 2153   O4 POPC   17      29.350  24.222  17.133  1.00  0.00           O  
HETATM 2154   O3 POPC   17      30.891  22.216  17.300  1.00  0.00           O1-
HETATM 2155   O2 POPC   17      28.497  21.877  16.961  1.00  0.00           O  
HETATM 2156   C1 POPC   17      27.110  22.053  17.178  1.00  0.00           C  
HETATM 2157   C2 POPC   17      26.303  21.592  15.933  1.00  0.00           C  
HETATM 2158  O21 POPC   17      26.572  22.499  14.850  1.00  0.00           O  
HETATM 2159  C21 POPC   17      27.621  22.199  14.091  1.00  0.00           C  
HETATM 2160  O22 POPC   17      28.290  21.181  14.159  1.00  0.00           O  
HETATM 2161  C22 POPC   17      27.844  23.322  13.083  1.00  0.00           C  
HETATM 2162  C23 POPC   17      28.948  23.012  12.050  1.00  0.00           C  
HETATM 2163  C24 POPC   17      29.123  24.083  10.978  1.00  0.00           C  
HETATM 2164  C25 POPC   17      27.862  24.298  10.133  1.00  0.00           C  
HETATM 2165  C26 POPC   17      28.068  25.320   9.008  1.00  0.00           C  
HETATM 2166  C27 POPC   17      26.785  25.635   8.217  1.00  0.00           C  
HETATM 2167  C28 POPC   17      25.623  26.243   9.051  1.00  0.00           C  
HETATM 2168  C29 POPC   17      25.922  27.456   9.905  1.00  0.00           C  
HETATM 2169 C210 POPC   17      26.440  28.623   9.500  1.00  0.00           C  
HETATM 2170 C211 POPC   17      26.823  29.020   8.093  1.00  0.00           C  
HETATM 2171 C212 POPC   17      28.342  28.908   7.864  1.00  0.00           C  
HETATM 2172 C213 POPC   17      28.761  29.096   6.403  1.00  0.00           C  
HETATM 2173 C214 POPC   17      30.129  28.451   6.129  1.00  0.00           C  
HETATM 2174 C215 POPC   17      30.659  28.673   4.707  1.00  0.00           C  
HETATM 2175 C216 POPC   17      31.971  27.919   4.462  1.00  0.00           C  
HETATM 2176   C3 POPC   17      24.784  21.601  16.207  1.00  0.00           C  
HETATM 2177  O31 POPC   17      24.063  21.044  15.100  1.00  0.00           O  
HETATM 2178  C31 POPC   17      23.583  21.895  14.201  1.00  0.00           C  
HETATM 2179  O32 POPC   17      23.727  23.109  14.202  1.00  0.00           O  
HETATM 2180  C32 POPC   17      22.837  21.082  13.151  1.00  0.00           C  
HETATM 2181  C33 POPC   17      22.342  21.948  11.976  1.00  0.00           C  
HETATM 2182  C34 POPC   17      23.449  22.387  11.015  1.00  0.00           C  
HETATM 2183  C35 POPC   17      22.910  22.955   9.690  1.00  0.00           C  
HETATM 2184  C36 POPC   17      22.070  24.244   9.874  1.00  0.00           C  
HETATM 2185  C37 POPC   17      21.562  24.804   8.542  1.00  0.00           C  
HETATM 2186  C38 POPC   17      20.701  26.061   8.732  1.00  0.00           C  
HETATM 2187  C39 POPC   17      20.204  26.675   7.406  1.00  0.00           C  
HETATM 2188 C310 POPC   17      19.304  25.749   6.567  1.00  0.00           C  
HETATM 2189 C311 POPC   17      18.632  26.511   5.410  1.00  0.00           C  
HETATM 2190 C312 POPC   17      17.702  25.630   4.564  1.00  0.00           C  
HETATM 2191 C313 POPC   17      16.968  26.446   3.494  1.00  0.00           C  
HETATM 2192 C314 POPC   17      16.087  25.603   2.574  1.00  0.00           C  
HETATM 2193 C315 POPC   17      15.366  26.475   1.532  1.00  0.00           C  
HETATM 2194 C316 POPC   17      14.573  25.701   0.482  1.00  0.00           C  
HETATM 2195 C217 POPC   17      32.679  28.283   3.154  1.00  0.00           C  
HETATM 2196 C218 POPC   17      34.026  27.558   3.013  1.00  0.00           C  
HETATM 2197  H21 POPC   17      27.843  20.889  23.175  1.00  0.00           H  
HETATM 2198  H22 POPC   17      26.293  20.326  22.667  1.00  0.00           H  
HETATM 2199  H23 POPC   17      26.441  21.953  23.236  1.00  0.00           H  
HETATM 2200  H41 POPC   17      27.390  19.694  20.390  1.00  0.00           H  
HETATM 2201  H42 POPC   17      28.364  20.918  19.616  1.00  0.00           H  
HETATM 2202  H43 POPC   17      28.874  20.247  21.139  1.00  0.00           H  
HETATM 2203  H31 POPC   17      25.333  20.943  20.523  1.00  0.00           H  
HETATM 2204  H32 POPC   17      25.328  22.597  21.098  1.00  0.00           H  
HETATM 2205  H33 POPC   17      26.070  22.206  19.565  1.00  0.00           H  
HETATM 2206  H11 POPC   17      27.535  23.663  21.827  1.00  0.00           H  
HETATM 2207  H12 POPC   17      28.974  22.715  21.802  1.00  0.00           H  
HETATM 2208  H52 POPC   17      29.000  24.498  20.094  1.00  0.00           H  
HETATM 2209  H51 POPC   17      27.539  23.803  19.317  1.00  0.00           H  
HETATM 2210   HA POPC   17      26.824  23.106  17.390  1.00  0.00           H  
HETATM 2211   HB POPC   17      26.812  21.437  18.053  1.00  0.00           H  
HETATM 2212   HS POPC   17      26.579  20.546  15.679  1.00  0.00           H  
HETATM 2213  H2R POPC   17      28.103  24.249  13.639  1.00  0.00           H  
HETATM 2214  H2S POPC   17      26.880  23.466  12.548  1.00  0.00           H  
HETATM 2215  H3R POPC   17      28.713  22.056  11.534  1.00  0.00           H  
HETATM 2216  H3S POPC   17      29.924  22.869  12.561  1.00  0.00           H  
HETATM 2217  H4R POPC   17      29.952  23.808  10.292  1.00  0.00           H  
HETATM 2218  H4S POPC   17      29.378  25.045  11.472  1.00  0.00           H  
HETATM 2219  H5R POPC   17      27.018  24.641  10.769  1.00  0.00           H  
HETATM 2220  H5S POPC   17      27.568  23.326   9.681  1.00  0.00           H  
HETATM 2221  H6R POPC   17      28.847  24.942   8.311  1.00  0.00           H  
HETATM 2222  H6S POPC   17      28.457  26.253   9.469  1.00  0.00           H  
HETATM 2223  H7R POPC   17      26.432  24.687   7.757  1.00  0.00           H  
HETATM 2224  H7S POPC   17      27.025  26.319   7.375  1.00  0.00           H  
HETATM 2225  H8R POPC   17      25.223  25.459   9.729  1.00  0.00           H  
HETATM 2226  H8S POPC   17      24.797  26.503   8.356  1.00  0.00           H  
HETATM 2227  H91 POPC   17      25.698  27.329  10.975  1.00  0.00           H  
HETATM 2228 H101 POPC   17      26.619  29.404  10.254  1.00  0.00           H  
HETATM 2229 H11R POPC   17      26.507  30.065   7.886  1.00  0.00           H  
HETATM 2230 H11S POPC   17      26.294  28.378   7.357  1.00  0.00           H  
HETATM 2231 H12R POPC   17      28.636  27.874   8.145  1.00  0.00           H  
HETATM 2232 H12S POPC   17      28.902  29.614   8.513  1.00  0.00           H  
HETATM 2233 H13R POPC   17      28.770  30.170   6.118  1.00  0.00           H  
HETATM 2234 H13S POPC   17      28.009  28.584   5.765  1.00  0.00           H  
HETATM 2235 H14R POPC   17      30.051  27.359   6.320  1.00  0.00           H  
HETATM 2236 H14S POPC   17      30.877  28.857   6.843  1.00  0.00           H  
HETATM 2237 H15R POPC   17      30.831  29.759   4.544  1.00  0.00           H  
HETATM 2238 H15S POPC   17      29.872  28.353   3.991  1.00  0.00           H  
HETATM 2239 H16R POPC   17      31.750  26.831   4.497  1.00  0.00           H  
HETATM 2240 H16S POPC   17      32.671  28.125   5.299  1.00  0.00           H  
HETATM 2241   HX POPC   17      24.438  22.623  16.470  1.00  0.00           H  
HETATM 2242   HY POPC   17      24.602  20.982  17.111  1.00  0.00           H  
HETATM 2243  H2X POPC   17      21.959  20.626  13.655  1.00  0.00           H  
HETATM 2244  H2Y POPC   17      23.479  20.257  12.776  1.00  0.00           H  
HETATM 2245  H3X POPC   17      21.787  22.836  12.346  1.00  0.00           H  
HETATM 2246  H3Y POPC   17      21.639  21.321  11.386  1.00  0.00           H  
HETATM 2247  H4X POPC   17      24.085  21.512  10.758  1.00  0.00           H  
HETATM 2248  H4Y POPC   17      24.109  23.147  11.486  1.00  0.00           H  
HETATM 2249  H5X POPC   17      22.290  22.177   9.196  1.00  0.00           H  
HETATM 2250  H5Y POPC   17      23.776  23.177   9.031  1.00  0.00           H  
HETATM 2251  H6X POPC   17      22.685  25.010  10.392  1.00  0.00           H  
HETATM 2252  H6Y POPC   17      21.180  24.025  10.503  1.00  0.00           H  
HETATM 2253  H7X POPC   17      20.965  24.031   8.012  1.00  0.00           H  
HETATM 2254  H7Y POPC   17      22.431  25.059   7.898  1.00  0.00           H  
HETATM 2255  H8X POPC   17      21.283  26.820   9.297  1.00  0.00           H  
HETATM 2256  H8Y POPC   17      19.827  25.770   9.352  1.00  0.00           H  
HETATM 2257  H9X POPC   17      21.079  27.005   6.806  1.00  0.00           H  
HETATM 2258  H9Y POPC   17      19.606  27.570   7.682  1.00  0.00           H  
HETATM 2259 H10X POPC   17      18.524  25.304   7.220  1.00  0.00           H  
HETATM 2260 H10Y POPC   17      19.922  24.910   6.181  1.00  0.00           H  
HETATM 2261 H11X POPC   17      19.401  26.976   4.756  1.00  0.00           H  
HETATM 2262 H11Y POPC   17      18.035  27.338   5.851  1.00  0.00           H  
HETATM 2263 H12X POPC   17      16.958  25.163   5.244  1.00  0.00           H  
HETATM 2264 H12Y POPC   17      18.289  24.823   4.075  1.00  0.00           H  
HETATM 2265 H13X POPC   17      17.727  26.965   2.870  1.00  0.00           H  
HETATM 2266 H13Y POPC   17      16.340  27.228   3.971  1.00  0.00           H  
HETATM 2267 H14X POPC   17      15.349  25.042   3.186  1.00  0.00           H  
HETATM 2268 H14Y POPC   17      16.729  24.856   2.060  1.00  0.00           H  
HETATM 2269 H15X POPC   17      16.096  27.138   1.020  1.00  0.00           H  
HETATM 2270 H15Y POPC   17      14.689  27.172   2.071  1.00  0.00           H  
HETATM 2271 H16X POPC   17      14.039  26.381  -0.215  1.00  0.00           H  
HETATM 2272 H16Y POPC   17      13.803  25.077   0.986  1.00  0.00           H  
HETATM 2273 H16Z POPC   17      15.233  25.039  -0.118  1.00  0.00           H  
HETATM 2274 H17R POPC   17      32.841  29.382   3.138  1.00  0.00           H  
HETATM 2275 H17S POPC   17      32.034  28.005   2.294  1.00  0.00           H  
HETATM 2276 H18R POPC   17      34.670  27.797   3.887  1.00  0.00           H  
HETATM 2277 H18S POPC   17      34.534  27.873   2.076  1.00  0.00           H  
HETATM 2278 H18T POPC   17      33.879  26.460   2.931  1.00  0.00           H  
HETATM 2279  C11 POPC   18      24.413   1.512  27.417  1.00  0.00           C  
HETATM 2280  C14 POPC   18      25.094   2.789  25.486  1.00  0.00           C  
HETATM 2281  C13 POPC   18      25.996   0.555  25.833  1.00  0.00           C  
HETATM 2282    N POPC   18      24.774   1.406  25.970  1.00  0.00           N1+
HETATM 2283  C15 POPC   18      23.607   0.839  25.182  1.00  0.00           C  
HETATM 2284  C12 POPC   18      22.227   1.519  25.416  1.00  0.00           C  
HETATM 2285   O1 POPC   18      22.238   2.927  25.108  1.00  0.00           O  
HETATM 2286   P1 POPC   18      20.868   3.706  25.141  1.00  0.00           P  
HETATM 2287   O4 POPC   18      19.825   2.934  25.848  1.00  0.00           O  
HETATM 2288   O3 POPC   18      21.117   5.071  25.654  1.00  0.00           O1-
HETATM 2289   O2 POPC   18      20.540   3.789  23.599  1.00  0.00           O  
HETATM 2290   C1 POPC   18      19.174   3.726  23.202  1.00  0.00           C  
HETATM 2291   C2 POPC   18      19.033   3.756  21.654  1.00  0.00           C  
HETATM 2292  O21 POPC   18      19.632   4.961  21.146  1.00  0.00           O  
HETATM 2293  C21 POPC   18      20.032   4.906  19.878  1.00  0.00           C  
HETATM 2294  O22 POPC   18      20.086   3.900  19.196  1.00  0.00           O  
HETATM 2295  C22 POPC   18      20.475   6.311  19.430  1.00  0.00           C  
HETATM 2296  C23 POPC   18      20.191   6.604  17.940  1.00  0.00           C  
HETATM 2297  C24 POPC   18      21.354   6.197  17.021  1.00  0.00           C  
HETATM 2298  C25 POPC   18      21.105   6.575  15.561  1.00  0.00           C  
HETATM 2299  C26 POPC   18      22.371   6.448  14.682  1.00  0.00           C  
HETATM 2300  C27 POPC   18      22.093   6.768  13.201  1.00  0.00           C  
HETATM 2301  C28 POPC   18      23.333   6.596  12.291  1.00  0.00           C  
HETATM 2302  C29 POPC   18      24.373   7.676  12.509  1.00  0.00           C  
HETATM 2303 C210 POPC   18      24.870   8.542  11.607  1.00  0.00           C  
HETATM 2304 C211 POPC   18      24.553   8.598  10.133  1.00  0.00           C  
HETATM 2305 C212 POPC   18      25.818   8.510   9.258  1.00  0.00           C  
HETATM 2306 C213 POPC   18      25.468   8.491   7.774  1.00  0.00           C  
HETATM 2307 C214 POPC   18      26.724   8.517   6.878  1.00  0.00           C  
HETATM 2308 C215 POPC   18      26.398   8.494   5.375  1.00  0.00           C  
HETATM 2309 C216 POPC   18      27.660   8.573   4.503  1.00  0.00           C  
HETATM 2310   C3 POPC   18      17.532   3.655  21.254  1.00  0.00           C  
HETATM 2311  O31 POPC   18      17.292   3.564  19.840  1.00  0.00           O  
HETATM 2312  C31 POPC   18      17.300   2.319  19.353  1.00  0.00           C  
HETATM 2313  O32 POPC   18      17.511   1.319  20.022  1.00  0.00           O  
HETATM 2314  C32 POPC   18      16.970   2.300  17.855  1.00  0.00           C  
HETATM 2315  C33 POPC   18      16.820   3.703  17.210  1.00  0.00           C  
HETATM 2316  C34 POPC   18      16.304   3.677  15.756  1.00  0.00           C  
HETATM 2317  C35 POPC   18      17.255   3.003  14.761  1.00  0.00           C  
HETATM 2318  C36 POPC   18      16.728   3.077  13.306  1.00  0.00           C  
HETATM 2319  C37 POPC   18      17.705   2.501  12.281  1.00  0.00           C  
HETATM 2320  C38 POPC   18      17.111   2.538  10.854  1.00  0.00           C  
HETATM 2321  C39 POPC   18      18.102   2.131   9.753  1.00  0.00           C  
HETATM 2322 C310 POPC   18      17.501   2.262   8.345  1.00  0.00           C  
HETATM 2323 C311 POPC   18      18.544   2.112   7.221  1.00  0.00           C  
HETATM 2324 C312 POPC   18      17.990   2.488   5.828  1.00  0.00           C  
HETATM 2325 C313 POPC   18      19.043   2.485   4.721  1.00  0.00           C  
HETATM 2326 C314 POPC   18      18.481   3.005   3.393  1.00  0.00           C  
HETATM 2327 C315 POPC   18      19.539   3.201   2.295  1.00  0.00           C  
HETATM 2328 C316 POPC   18      20.065   1.896   1.724  1.00  0.00           C  
HETATM 2329 C217 POPC   18      27.371   8.534   2.986  1.00  0.00           C  
HETATM 2330 C218 POPC   18      26.809   7.195   2.477  1.00  0.00           C  
HETATM 2331  H21 POPC   18      23.539   2.138  27.521  1.00  0.00           H  
HETATM 2332  H22 POPC   18      25.217   1.960  27.982  1.00  0.00           H  
HETATM 2333  H23 POPC   18      24.164   0.549  27.839  1.00  0.00           H  
HETATM 2334  H41 POPC   18      25.806   3.275  26.136  1.00  0.00           H  
HETATM 2335  H42 POPC   18      25.505   2.781  24.487  1.00  0.00           H  
HETATM 2336  H43 POPC   18      24.181   3.366  25.478  1.00  0.00           H  
HETATM 2337  H31 POPC   18      25.834  -0.429  26.246  1.00  0.00           H  
HETATM 2338  H32 POPC   18      26.315   0.454  24.806  1.00  0.00           H  
HETATM 2339  H33 POPC   18      26.821   1.031  26.342  1.00  0.00           H  
HETATM 2340  H11 POPC   18      23.835   0.863  24.127  1.00  0.00           H  
HETATM 2341  H12 POPC   18      23.495  -0.211  25.405  1.00  0.00           H  
HETATM 2342  H52 POPC   18      21.938   1.348  26.475  1.00  0.00           H  
HETATM 2343  H51 POPC   18      21.475   0.986  24.796  1.00  0.00           H  
HETATM 2344   HA POPC   18      18.609   4.596  23.602  1.00  0.00           H  
HETATM 2345   HB POPC   18      18.691   2.798  23.576  1.00  0.00           H  
HETATM 2346   HS POPC   18      19.561   2.859  21.265  1.00  0.00           H  
HETATM 2347  H2R POPC   18      21.559   6.412  19.652  1.00  0.00           H  
HETATM 2348  H2S POPC   18      19.928   7.047  20.057  1.00  0.00           H  
HETATM 2349  H3R POPC   18      20.060   7.701  17.820  1.00  0.00           H  
HETATM 2350  H3S POPC   18      19.251   6.111  17.612  1.00  0.00           H  
HETATM 2351  H4R POPC   18      21.537   5.104  17.103  1.00  0.00           H  
HETATM 2352  H4S POPC   18      22.260   6.734  17.374  1.00  0.00           H  
HETATM 2353  H5R POPC   18      20.750   7.626  15.500  1.00  0.00           H  
HETATM 2354  H5S POPC   18      20.302   5.926  15.151  1.00  0.00           H  
HETATM 2355  H6R POPC   18      22.750   5.407  14.768  1.00  0.00           H  
HETATM 2356  H6S POPC   18      23.150   7.136  15.073  1.00  0.00           H  
HETATM 2357  H7R POPC   18      21.706   7.804  13.101  1.00  0.00           H  
HETATM 2358  H7S POPC   18      21.303   6.080  12.830  1.00  0.00           H  
HETATM 2359  H8R POPC   18      22.971   6.604  11.240  1.00  0.00           H  
HETATM 2360  H8S POPC   18      23.781   5.599  12.488  1.00  0.00           H  
HETATM 2361  H91 POPC   18      24.715   7.750  13.551  1.00  0.00           H  
HETATM 2362 H101 POPC   18      25.608   9.277  11.959  1.00  0.00           H  
HETATM 2363 H11R POPC   18      24.022   9.548   9.909  1.00  0.00           H  
HETATM 2364 H11S POPC   18      23.884   7.768   9.819  1.00  0.00           H  
HETATM 2365 H12R POPC   18      26.373   7.586   9.527  1.00  0.00           H  
HETATM 2366 H12S POPC   18      26.471   9.384   9.468  1.00  0.00           H  
HETATM 2367 H13R POPC   18      24.840   9.366   7.503  1.00  0.00           H  
HETATM 2368 H13S POPC   18      24.855   7.592   7.553  1.00  0.00           H  
HETATM 2369 H14R POPC   18      27.372   7.649   7.126  1.00  0.00           H  
HETATM 2370 H14S POPC   18      27.328   9.427   7.083  1.00  0.00           H  
HETATM 2371 H15R POPC   18      25.752   9.354   5.099  1.00  0.00           H  
HETATM 2372 H15S POPC   18      25.846   7.556   5.147  1.00  0.00           H  
HETATM 2373 H16R POPC   18      28.330   7.729   4.773  1.00  0.00           H  
HETATM 2374 H16S POPC   18      28.201   9.515   4.737  1.00  0.00           H  
HETATM 2375   HX POPC   18      17.036   4.573  21.638  1.00  0.00           H  
HETATM 2376   HY POPC   18      17.063   2.816  21.811  1.00  0.00           H  
HETATM 2377  H2X POPC   18      16.020   1.737  17.735  1.00  0.00           H  
HETATM 2378  H2Y POPC   18      17.771   1.734  17.332  1.00  0.00           H  
HETATM 2379  H3X POPC   18      17.803   4.219  17.249  1.00  0.00           H  
HETATM 2380  H3Y POPC   18      16.107   4.303  17.816  1.00  0.00           H  
HETATM 2381  H4X POPC   18      16.114   4.716  15.412  1.00  0.00           H  
HETATM 2382  H4Y POPC   18      15.326   3.151  15.714  1.00  0.00           H  
HETATM 2383  H5X POPC   18      17.392   1.936  15.037  1.00  0.00           H  
HETATM 2384  H5Y POPC   18      18.250   3.497  14.797  1.00  0.00           H  
HETATM 2385  H6X POPC   18      16.513   4.139  13.059  1.00  0.00           H  
HETATM 2386  H6Y POPC   18      15.765   2.525  13.259  1.00  0.00           H  
HETATM 2387  H7X POPC   18      17.949   1.450  12.547  1.00  0.00           H  
HETATM 2388  H7Y POPC   18      18.651   3.082  12.310  1.00  0.00           H  
HETATM 2389  H8X POPC   18      16.774   3.572  10.628  1.00  0.00           H  
HETATM 2390  H8Y POPC   18      16.218   1.878  10.810  1.00  0.00           H  
HETATM 2391  H9X POPC   18      18.443   1.084   9.904  1.00  0.00           H  
HETATM 2392  H9Y POPC   18      18.990   2.793   9.832  1.00  0.00           H  
HETATM 2393 H10X POPC   18      17.015   3.259   8.279  1.00  0.00           H  
HETATM 2394 H10Y POPC   18      16.686   1.518   8.211  1.00  0.00           H  
HETATM 2395 H11X POPC   18      18.906   1.062   7.201  1.00  0.00           H  
HETATM 2396 H11Y POPC   18      19.399   2.778   7.462  1.00  0.00           H  
HETATM 2397 H12X POPC   18      17.554   3.507   5.904  1.00  0.00           H  
HETATM 2398 H12Y POPC   18      17.163   1.795   5.561  1.00  0.00           H  
HETATM 2399 H13X POPC   18      19.439   1.457   4.576  1.00  0.00           H  
HETATM 2400 H13Y POPC   18      19.891   3.133   5.031  1.00  0.00           H  
HETATM 2401 H14X POPC   18      17.989   3.981   3.594  1.00  0.00           H  
HETATM 2402 H14Y POPC   18      17.701   2.321   2.997  1.00  0.00           H  
HETATM 2403 H15X POPC   18      20.369   3.814   2.706  1.00  0.00           H  
HETATM 2404 H15Y POPC   18      19.076   3.782   1.469  1.00  0.00           H  
HETATM 2405 H16X POPC   18      20.716   2.090   0.846  1.00  0.00           H  
HETATM 2406 H16Y POPC   18      19.236   1.248   1.366  1.00  0.00           H  
HETATM 2407 H16Z POPC   18      20.644   1.352   2.501  1.00  0.00           H  
HETATM 2408 H17R POPC   18      28.323   8.727   2.446  1.00  0.00           H  
HETATM 2409 H17S POPC   18      26.659   9.346   2.723  1.00  0.00           H  
HETATM 2410 H18R POPC   18      26.636   7.244   1.380  1.00  0.00           H  
HETATM 2411 H18S POPC   18      25.843   6.980   2.981  1.00  0.00           H  
HETATM 2412 H18T POPC   18      27.505   6.362   2.713  1.00  0.00           H  
HETATM 2413  C11 POPC   19     -18.858   0.308  23.118  1.00  0.00           C  
HETATM 2414  C14 POPC   19     -21.207   0.714  23.521  1.00  0.00           C  
HETATM 2415  C13 POPC   19     -19.617   2.532  23.749  1.00  0.00           C  
HETATM 2416    N POPC   19     -19.958   1.312  22.954  1.00  0.00           N1+
HETATM 2417  C15 POPC   19     -20.158   1.664  21.491  1.00  0.00           C  
HETATM 2418  C12 POPC   19     -18.957   2.219  20.679  1.00  0.00           C  
HETATM 2419   O1 POPC   19     -17.879   1.282  20.574  1.00  0.00           O  
HETATM 2420   P1 POPC   19     -17.950   0.052  19.583  1.00  0.00           P  
HETATM 2421   O4 POPC   19     -16.982   0.254  18.482  1.00  0.00           O  
HETATM 2422   O3 POPC   19     -17.769  -1.187  20.367  1.00  0.00           O1-
HETATM 2423   O2 POPC   19     -19.432   0.083  19.004  1.00  0.00           O  
HETATM 2424   C1 POPC   19     -20.432  -0.787  19.541  1.00  0.00           C  
HETATM 2425   C2 POPC   19     -20.722  -2.004  18.633  1.00  0.00           C  
HETATM 2426  O21 POPC   19     -21.082  -1.499  17.333  1.00  0.00           O  
HETATM 2427  C21 POPC   19     -20.277  -1.866  16.354  1.00  0.00           C  
HETATM 2428  O22 POPC   19     -19.329  -2.615  16.454  1.00  0.00           O  
HETATM 2429  C22 POPC   19     -20.716  -1.179  15.056  1.00  0.00           C  
HETATM 2430  C23 POPC   19     -19.540  -1.069  14.074  1.00  0.00           C  
HETATM 2431  C24 POPC   19     -19.967  -0.488  12.717  1.00  0.00           C  
HETATM 2432  C25 POPC   19     -18.817  -0.351  11.706  1.00  0.00           C  
HETATM 2433  C26 POPC   19     -19.309   0.142  10.341  1.00  0.00           C  
HETATM 2434  C27 POPC   19     -18.230   0.169   9.243  1.00  0.00           C  
HETATM 2435  C28 POPC   19     -16.999   1.023   9.588  1.00  0.00           C  
HETATM 2436  C29 POPC   19     -17.353   2.470   9.750  1.00  0.00           C  
HETATM 2437 C210 POPC   19     -17.202   3.429   8.819  1.00  0.00           C  
HETATM 2438 C211 POPC   19     -16.688   3.217   7.420  1.00  0.00           C  
HETATM 2439 C212 POPC   19     -17.390   4.122   6.393  1.00  0.00           C  
HETATM 2440 C213 POPC   19     -16.992   3.843   4.941  1.00  0.00           C  
HETATM 2441 C214 POPC   19     -17.615   4.828   3.952  1.00  0.00           C  
HETATM 2442 C215 POPC   19     -17.320   4.457   2.498  1.00  0.00           C  
HETATM 2443 C216 POPC   19     -17.871   5.496   1.514  1.00  0.00           C  
HETATM 2444   C3 POPC   19     -21.915  -2.808  19.207  1.00  0.00           C  
HETATM 2445  O31 POPC   19     -22.112  -4.045  18.483  1.00  0.00           O  
HETATM 2446  C31 POPC   19     -23.381  -4.456  18.430  1.00  0.00           C  
HETATM 2447  O32 POPC   19     -24.331  -3.877  18.939  1.00  0.00           O  
HETATM 2448  C32 POPC   19     -23.490  -5.752  17.648  1.00  0.00           C  
HETATM 2449  C33 POPC   19     -24.785  -5.842  16.821  1.00  0.00           C  
HETATM 2450  C34 POPC   19     -24.749  -5.082  15.481  1.00  0.00           C  
HETATM 2451  C35 POPC   19     -24.409  -3.581  15.568  1.00  0.00           C  
HETATM 2452  C36 POPC   19     -24.756  -2.817  14.286  1.00  0.00           C  
HETATM 2453  C37 POPC   19     -23.914  -3.240  13.081  1.00  0.00           C  
HETATM 2454  C38 POPC   19     -24.235  -2.459  11.810  1.00  0.00           C  
HETATM 2455  C39 POPC   19     -23.392  -2.963  10.620  1.00  0.00           C  
HETATM 2456 C310 POPC   19     -23.771  -2.337   9.280  1.00  0.00           C  
HETATM 2457 C311 POPC   19     -22.884  -2.925   8.164  1.00  0.00           C  
HETATM 2458 C312 POPC   19     -23.261  -2.390   6.774  1.00  0.00           C  
HETATM 2459 C313 POPC   19     -22.346  -2.955   5.672  1.00  0.00           C  
HETATM 2460 C314 POPC   19     -22.684  -2.376   4.293  1.00  0.00           C  
HETATM 2461 C315 POPC   19     -21.894  -2.997   3.128  1.00  0.00           C  
HETATM 2462 C316 POPC   19     -20.372  -2.962   3.276  1.00  0.00           C  
HETATM 2463 C217 POPC   19     -17.658   5.116   0.036  1.00  0.00           C  
HETATM 2464 C218 POPC   19     -18.535   3.951  -0.437  1.00  0.00           C  
HETATM 2465  H21 POPC   19     -19.139  -0.635  22.673  1.00  0.00           H  
HETATM 2466  H22 POPC   19     -18.664   0.142  24.168  1.00  0.00           H  
HETATM 2467  H23 POPC   19     -17.966   0.640  22.608  1.00  0.00           H  
HETATM 2468  H41 POPC   19     -21.449  -0.231  23.056  1.00  0.00           H  
HETATM 2469  H42 POPC   19     -21.107   0.533  24.581  1.00  0.00           H  
HETATM 2470  H43 POPC   19     -22.054   1.374  23.408  1.00  0.00           H  
HETATM 2471  H31 POPC   19     -19.349   2.253  24.758  1.00  0.00           H  
HETATM 2472  H32 POPC   19     -18.764   3.050  23.335  1.00  0.00           H  
HETATM 2473  H33 POPC   19     -20.457   3.207  23.812  1.00  0.00           H  
HETATM 2474  H11 POPC   19     -20.490   0.786  20.956  1.00  0.00           H  
HETATM 2475  H12 POPC   19     -20.969   2.372  21.414  1.00  0.00           H  
HETATM 2476  H52 POPC   19     -18.599   3.141  21.185  1.00  0.00           H  
HETATM 2477  H51 POPC   19     -19.302   2.532  19.671  1.00  0.00           H  
HETATM 2478   HA POPC   19     -21.386  -0.220  19.603  1.00  0.00           H  
HETATM 2479   HB POPC   19     -20.210  -1.134  20.573  1.00  0.00           H  
HETATM 2480   HS POPC   19     -19.816  -2.647  18.627  1.00  0.00           H  
HETATM 2481  H2R POPC   19     -21.109  -0.171  15.306  1.00  0.00           H  
HETATM 2482  H2S POPC   19     -21.539  -1.783  14.617  1.00  0.00           H  
HETATM 2483  H3R POPC   19     -19.059  -2.061  13.931  1.00  0.00           H  
HETATM 2484  H3S POPC   19     -18.776  -0.380  14.494  1.00  0.00           H  
HETATM 2485  H4R POPC   19     -20.395   0.526  12.868  1.00  0.00           H  
HETATM 2486  H4S POPC   19     -20.760  -1.145  12.301  1.00  0.00           H  
HETATM 2487  H5R POPC   19     -18.322  -1.339  11.594  1.00  0.00           H  
HETATM 2488  H5S POPC   19     -18.061   0.356  12.108  1.00  0.00           H  
HETATM 2489  H6R POPC   19     -19.701   1.176  10.449  1.00  0.00           H  
HETATM 2490  H6S POPC   19     -20.150  -0.504  10.008  1.00  0.00           H  
HETATM 2491  H7R POPC   19     -18.668   0.516   8.283  1.00  0.00           H  
HETATM 2492  H7S POPC   19     -17.889  -0.878   9.092  1.00  0.00           H  
HETATM 2493  H8R POPC   19     -16.252   0.866   8.781  1.00  0.00           H  
HETATM 2494  H8S POPC   19     -16.516   0.647  10.515  1.00  0.00           H  
HETATM 2495  H91 POPC   19     -17.761   2.748  10.733  1.00  0.00           H  
HETATM 2496 H101 POPC   19     -17.491   4.463   9.061  1.00  0.00           H  
HETATM 2497 H11R POPC   19     -16.839   2.163   7.103  1.00  0.00           H  
HETATM 2498 H11S POPC   19     -15.601   3.433   7.346  1.00  0.00           H  
HETATM 2499 H12R POPC   19     -17.150   5.181   6.626  1.00  0.00           H  
HETATM 2500 H12S POPC   19     -18.489   3.976   6.474  1.00  0.00           H  
HETATM 2501 H13R POPC   19     -17.316   2.806   4.709  1.00  0.00           H  
HETATM 2502 H13S POPC   19     -15.887   3.853   4.824  1.00  0.00           H  
HETATM 2503 H14R POPC   19     -17.224   5.846   4.166  1.00  0.00           H  
HETATM 2504 H14S POPC   19     -18.717   4.849   4.095  1.00  0.00           H  
HETATM 2505 H15R POPC   19     -17.746   3.454   2.279  1.00  0.00           H  
HETATM 2506 H15S POPC   19     -16.221   4.368   2.362  1.00  0.00           H  
HETATM 2507 H16R POPC   19     -17.357   6.465   1.696  1.00  0.00           H  
HETATM 2508 H16S POPC   19     -18.955   5.650   1.701  1.00  0.00           H  
HETATM 2509   HX POPC   19     -22.799  -2.139  19.131  1.00  0.00           H  
HETATM 2510   HY POPC   19     -21.728  -3.024  20.280  1.00  0.00           H  
HETATM 2511  H2X POPC   19     -23.520  -6.576  18.393  1.00  0.00           H  
HETATM 2512  H2Y POPC   19     -22.585  -5.873  17.016  1.00  0.00           H  
HETATM 2513  H3X POPC   19     -25.650  -5.484  17.420  1.00  0.00           H  
HETATM 2514  H3Y POPC   19     -24.970  -6.911  16.582  1.00  0.00           H  
HETATM 2515  H4X POPC   19     -25.754  -5.182  15.017  1.00  0.00           H  
HETATM 2516  H4Y POPC   19     -24.028  -5.594  14.809  1.00  0.00           H  
HETATM 2517  H5X POPC   19     -23.331  -3.464  15.810  1.00  0.00           H  
HETATM 2518  H5Y POPC   19     -25.008  -3.156  16.402  1.00  0.00           H  
HETATM 2519  H6X POPC   19     -24.603  -1.734  14.477  1.00  0.00           H  
HETATM 2520  H6Y POPC   19     -25.835  -2.952  14.057  1.00  0.00           H  
HETATM 2521  H7X POPC   19     -24.079  -4.319  12.872  1.00  0.00           H  
HETATM 2522  H7Y POPC   19     -22.836  -3.113  13.322  1.00  0.00           H  
HETATM 2523  H8X POPC   19     -24.024  -1.380  11.972  1.00  0.00           H  
HETATM 2524  H8Y POPC   19     -25.315  -2.538  11.561  1.00  0.00           H  
HETATM 2525  H9X POPC   19     -23.465  -4.070  10.567  1.00  0.00           H  
HETATM 2526  H9Y POPC   19     -22.329  -2.711  10.823  1.00  0.00           H  
HETATM 2527 H10X POPC   19     -23.644  -1.233   9.313  1.00  0.00           H  
HETATM 2528 H10Y POPC   19     -24.847  -2.549   9.108  1.00  0.00           H  
HETATM 2529 H11X POPC   19     -22.970  -4.032   8.188  1.00  0.00           H  
HETATM 2530 H11Y POPC   19     -21.831  -2.633   8.368  1.00  0.00           H  
HETATM 2531 H12X POPC   19     -23.173  -1.282   6.770  1.00  0.00           H  
HETATM 2532 H12Y POPC   19     -24.314  -2.678   6.569  1.00  0.00           H  
HETATM 2533 H13X POPC   19     -22.490  -4.056   5.636  1.00  0.00           H  
HETATM 2534 H13Y POPC   19     -21.277  -2.742   5.883  1.00  0.00           H  
HETATM 2535 H14X POPC   19     -22.510  -1.279   4.292  1.00  0.00           H  
HETATM 2536 H14Y POPC   19     -23.765  -2.563   4.116  1.00  0.00           H  
HETATM 2537 H15X POPC   19     -22.176  -2.464   2.195  1.00  0.00           H  
HETATM 2538 H15Y POPC   19     -22.248  -4.043   3.007  1.00  0.00           H  
HETATM 2539 H16X POPC   19     -20.028  -3.555   4.151  1.00  0.00           H  
HETATM 2540 H16Y POPC   19     -20.035  -1.914   3.429  1.00  0.00           H  
HETATM 2541 H16Z POPC   19     -19.865  -3.369   2.375  1.00  0.00           H  
HETATM 2542 H17R POPC   19     -16.583   4.888  -0.125  1.00  0.00           H  
HETATM 2543 H17S POPC   19     -17.905   6.011  -0.575  1.00  0.00           H  
HETATM 2544 H18R POPC   19     -18.261   3.023   0.109  1.00  0.00           H  
HETATM 2545 H18S POPC   19     -18.374   3.821  -1.528  1.00  0.00           H  
HETATM 2546 H18T POPC   19     -19.606   4.195  -0.272  1.00  0.00           H  
HETATM 2547  C11 POPC   20      21.221 -19.958  21.992  1.00  0.00           C  
HETATM 2548  C14 POPC   20      18.885 -19.298  21.807  1.00  0.00           C  
HETATM 2549  C13 POPC   20      20.548 -17.686  22.587  1.00  0.00           C  
HETATM 2550    N POPC   20      20.297 -18.825  21.663  1.00  0.00           N1+
HETATM 2551  C15 POPC   20      20.548 -18.389  20.229  1.00  0.00           C  
HETATM 2552  C12 POPC   20      19.828 -17.099  19.747  1.00  0.00           C  
HETATM 2553   O1 POPC   20      20.502 -15.922  20.205  1.00  0.00           O  
HETATM 2554   P1 POPC   20      21.921 -15.590  19.596  1.00  0.00           P  
HETATM 2555   O4 POPC   20      22.376 -14.304  20.183  1.00  0.00           O  
HETATM 2556   O3 POPC   20      22.817 -16.756  19.737  1.00  0.00           O1-
HETATM 2557   O2 POPC   20      21.588 -15.399  18.076  1.00  0.00           O  
HETATM 2558   C1 POPC   20      20.687 -14.405  17.625  1.00  0.00           C  
HETATM 2559   C2 POPC   20      21.331 -13.623  16.452  1.00  0.00           C  
HETATM 2560  O21 POPC   20      20.387 -12.637  16.008  1.00  0.00           O  
HETATM 2561  C21 POPC   20      20.917 -11.521  15.540  1.00  0.00           C  
HETATM 2562  O22 POPC   20      22.092 -11.206  15.611  1.00  0.00           O  
HETATM 2563  C22 POPC   20      19.809 -10.622  14.974  1.00  0.00           C  
HETATM 2564  C23 POPC   20      18.641 -11.390  14.297  1.00  0.00           C  
HETATM 2565  C24 POPC   20      19.035 -12.048  12.967  1.00  0.00           C  
HETATM 2566  C25 POPC   20      17.836 -12.809  12.358  1.00  0.00           C  
HETATM 2567  C26 POPC   20      18.132 -13.468  10.997  1.00  0.00           C  
HETATM 2568  C27 POPC   20      18.205 -12.496   9.803  1.00  0.00           C  
HETATM 2569  C28 POPC   20      16.845 -11.890   9.394  1.00  0.00           C  
HETATM 2570  C29 POPC   20      17.015 -10.963   8.210  1.00  0.00           C  
HETATM 2571 C210 POPC   20      16.484 -11.094   6.979  1.00  0.00           C  
HETATM 2572 C211 POPC   20      15.601 -12.214   6.468  1.00  0.00           C  
HETATM 2573 C212 POPC   20      16.431 -13.280   5.729  1.00  0.00           C  
HETATM 2574 C213 POPC   20      15.574 -14.362   5.058  1.00  0.00           C  
HETATM 2575 C214 POPC   20      16.418 -15.365   4.262  1.00  0.00           C  
HETATM 2576 C215 POPC   20      17.344 -16.268   5.103  1.00  0.00           C  
HETATM 2577 C216 POPC   20      16.595 -17.344   5.909  1.00  0.00           C  
HETATM 2578   C3 POPC   20      21.682 -14.600  15.279  1.00  0.00           C  
HETATM 2579  O31 POPC   20      22.507 -13.954  14.290  1.00  0.00           O  
HETATM 2580  C31 POPC   20      22.502 -14.534  13.089  1.00  0.00           C  
HETATM 2581  O32 POPC   20      21.786 -15.474  12.764  1.00  0.00           O  
HETATM 2582  C32 POPC   20      23.569 -13.881  12.212  1.00  0.00           C  
HETATM 2583  C33 POPC   20      23.034 -13.468  10.830  1.00  0.00           C  
HETATM 2584  C34 POPC   20      22.424 -12.057  10.809  1.00  0.00           C  
HETATM 2585  C35 POPC   20      21.981 -11.656   9.401  1.00  0.00           C  
HETATM 2586  C36 POPC   20      21.421 -10.223   9.303  1.00  0.00           C  
HETATM 2587  C37 POPC   20      20.904  -9.894   7.884  1.00  0.00           C  
HETATM 2588  C38 POPC   20      20.103  -8.584   7.775  1.00  0.00           C  
HETATM 2589  C39 POPC   20      20.935  -7.300   7.923  1.00  0.00           C  
HETATM 2590 C310 POPC   20      20.055  -6.042   7.763  1.00  0.00           C  
HETATM 2591 C311 POPC   20      20.870  -4.746   7.782  1.00  0.00           C  
HETATM 2592 C312 POPC   20      19.984  -3.492   7.676  1.00  0.00           C  
HETATM 2593 C313 POPC   20      20.737  -2.155   7.722  1.00  0.00           C  
HETATM 2594 C314 POPC   20      21.516  -1.857   6.433  1.00  0.00           C  
HETATM 2595 C315 POPC   20      22.227  -0.507   6.468  1.00  0.00           C  
HETATM 2596 C316 POPC   20      22.926  -0.133   5.161  1.00  0.00           C  
HETATM 2597 C217 POPC   20      17.507 -18.060   6.929  1.00  0.00           C  
HETATM 2598 C218 POPC   20      18.714 -18.754   6.295  1.00  0.00           C  
HETATM 2599  H21 POPC   20      20.977 -20.431  22.931  1.00  0.00           H  
HETATM 2600  H22 POPC   20      22.243 -19.613  22.055  1.00  0.00           H  
HETATM 2601  H23 POPC   20      21.205 -20.736  21.243  1.00  0.00           H  
HETATM 2602  H41 POPC   20      18.180 -18.510  21.588  1.00  0.00           H  
HETATM 2603  H42 POPC   20      18.688 -20.137  21.155  1.00  0.00           H  
HETATM 2604  H43 POPC   20      18.706 -19.612  22.824  1.00  0.00           H  
HETATM 2605  H31 POPC   20      20.031 -16.800  22.249  1.00  0.00           H  
HETATM 2606  H32 POPC   20      20.240 -17.915  23.597  1.00  0.00           H  
HETATM 2607  H33 POPC   20      21.603 -17.461  22.635  1.00  0.00           H  
HETATM 2608  H11 POPC   20      21.600 -18.200  20.077  1.00  0.00           H  
HETATM 2609  H12 POPC   20      20.302 -19.214  19.577  1.00  0.00           H  
HETATM 2610  H52 POPC   20      18.775 -17.102  20.102  1.00  0.00           H  
HETATM 2611  H51 POPC   20      19.751 -17.122  18.639  1.00  0.00           H  
HETATM 2612   HA POPC   20      20.437 -13.663  18.413  1.00  0.00           H  
HETATM 2613   HB POPC   20      19.748 -14.882  17.272  1.00  0.00           H  
HETATM 2614   HS POPC   20      22.281 -13.195  16.837  1.00  0.00           H  
HETATM 2615  H2R POPC   20      20.272  -9.924  14.244  1.00  0.00           H  
HETATM 2616  H2S POPC   20      19.409 -10.045  15.835  1.00  0.00           H  
HETATM 2617  H3R POPC   20      17.818 -10.673  14.088  1.00  0.00           H  
HETATM 2618  H3S POPC   20      18.257 -12.167  14.991  1.00  0.00           H  
HETATM 2619  H4R POPC   20      19.882 -12.749  13.129  1.00  0.00           H  
HETATM 2620  H4S POPC   20      19.383 -11.264  12.261  1.00  0.00           H  
HETATM 2621  H5R POPC   20      16.994 -12.092  12.248  1.00  0.00           H  
HETATM 2622  H5S POPC   20      17.528 -13.597  13.077  1.00  0.00           H  
HETATM 2623  H6R POPC   20      17.341 -14.217  10.776  1.00  0.00           H  
HETATM 2624  H6S POPC   20      19.092 -14.021  11.079  1.00  0.00           H  
HETATM 2625  H7R POPC   20      18.590 -13.046   8.917  1.00  0.00           H  
HETATM 2626  H7S POPC   20      18.938 -11.698  10.052  1.00  0.00           H  
HETATM 2627  H8R POPC   20      16.417 -11.334  10.255  1.00  0.00           H  
HETATM 2628  H8S POPC   20      16.166 -12.739   9.165  1.00  0.00           H  
HETATM 2629  H91 POPC   20      17.643 -10.076   8.385  1.00  0.00           H  
HETATM 2630 H101 POPC   20      16.726 -10.328   6.228  1.00  0.00           H  
HETATM 2631 H11R POPC   20      14.836 -11.784   5.787  1.00  0.00           H  
HETATM 2632 H11S POPC   20      15.039 -12.706   7.290  1.00  0.00           H  
HETATM 2633 H12R POPC   20      17.114 -13.754   6.466  1.00  0.00           H  
HETATM 2634 H12S POPC   20      17.026 -12.795   4.926  1.00  0.00           H  
HETATM 2635 H13R POPC   20      14.859 -13.878   4.359  1.00  0.00           H  
HETATM 2636 H13S POPC   20      14.966 -14.890   5.823  1.00  0.00           H  
HETATM 2637 H14R POPC   20      17.049 -14.825   3.524  1.00  0.00           H  
HETATM 2638 H14S POPC   20      15.753 -16.028   3.668  1.00  0.00           H  
HETATM 2639 H15R POPC   20      17.931 -15.630   5.798  1.00  0.00           H  
HETATM 2640 H15S POPC   20      18.069 -16.763   4.423  1.00  0.00           H  
HETATM 2641 H16R POPC   20      16.149 -18.097   5.225  1.00  0.00           H  
HETATM 2642 H16S POPC   20      15.734 -16.893   6.447  1.00  0.00           H  
HETATM 2643   HX POPC   20      20.717 -14.964  14.866  1.00  0.00           H  
HETATM 2644   HY POPC   20      22.230 -15.467  15.707  1.00  0.00           H  
HETATM 2645  H2X POPC   20      24.383 -14.626  12.079  1.00  0.00           H  
HETATM 2646  H2Y POPC   20      24.003 -13.003  12.737  1.00  0.00           H  
HETATM 2647  H3X POPC   20      22.307 -14.219  10.453  1.00  0.00           H  
HETATM 2648  H3Y POPC   20      23.886 -13.453  10.118  1.00  0.00           H  
HETATM 2649  H4X POPC   20      23.180 -11.327  11.169  1.00  0.00           H  
HETATM 2650  H4Y POPC   20      21.562 -12.009  11.508  1.00  0.00           H  
HETATM 2651  H5X POPC   20      21.208 -12.375   9.055  1.00  0.00           H  
HETATM 2652  H5Y POPC   20      22.859 -11.741   8.725  1.00  0.00           H  
HETATM 2653  H6X POPC   20      22.206  -9.498   9.605  1.00  0.00           H  
HETATM 2654  H6Y POPC   20      20.560 -10.109   9.996  1.00  0.00           H  
HETATM 2655  H7X POPC   20      20.238 -10.723   7.565  1.00  0.00           H  
HETATM 2656  H7Y POPC   20      21.755  -9.868   7.169  1.00  0.00           H  
HETATM 2657  H8X POPC   20      19.275  -8.571   8.516  1.00  0.00           H  
HETATM 2658  H8Y POPC   20      19.597  -8.556   6.786  1.00  0.00           H  
HETATM 2659  H9X POPC   20      21.771  -7.301   7.192  1.00  0.00           H  
HETATM 2660  H9Y POPC   20      21.365  -7.272   8.948  1.00  0.00           H  
HETATM 2661 H10X POPC   20      19.312  -6.041   8.589  1.00  0.00           H  
HETATM 2662 H10Y POPC   20      19.506  -6.120   6.800  1.00  0.00           H  
HETATM 2663 H11X POPC   20      21.612  -4.747   6.955  1.00  0.00           H  
HETATM 2664 H11Y POPC   20      21.459  -4.702   8.724  1.00  0.00           H  
HETATM 2665 H12X POPC   20      19.267  -3.508   8.524  1.00  0.00           H  
HETATM 2666 H12Y POPC   20      19.402  -3.539   6.731  1.00  0.00           H  
HETATM 2667 H13X POPC   20      21.428  -2.133   8.592  1.00  0.00           H  
HETATM 2668 H13Y POPC   20      19.992  -1.338   7.832  1.00  0.00           H  
HETATM 2669 H14X POPC   20      20.799  -1.896   5.585  1.00  0.00           H  
HETATM 2670 H14Y POPC   20      22.273  -2.651   6.250  1.00  0.00           H  
HETATM 2671 H15X POPC   20      22.971  -0.487   7.293  1.00  0.00           H  
HETATM 2672 H15Y POPC   20      21.458   0.260   6.704  1.00  0.00           H  
HETATM 2673 H16X POPC   20      23.732  -0.861   4.926  1.00  0.00           H  
HETATM 2674 H16Y POPC   20      23.408   0.866   5.232  1.00  0.00           H  
HETATM 2675 H16Z POPC   20      22.195  -0.134   4.324  1.00  0.00           H  
HETATM 2676 H17R POPC   20      16.894 -18.814   7.468  1.00  0.00           H  
HETATM 2677 H17S POPC   20      17.849 -17.311   7.675  1.00  0.00           H  
HETATM 2678 H18R POPC   20      18.375 -19.523   5.568  1.00  0.00           H  
HETATM 2679 H18S POPC   20      19.307 -19.279   7.074  1.00  0.00           H  
HETATM 2680 H18T POPC   20      19.392 -18.041   5.779  1.00  0.00           H  
HETATM 2681  C11 POPC   21      16.586  23.242  20.012  1.00  0.00           C  
HETATM 2682  C14 POPC   21      17.157  22.998  22.341  1.00  0.00           C  
HETATM 2683  C13 POPC   21      18.774  22.358  20.646  1.00  0.00           C  
HETATM 2684    N POPC   21      17.709  23.353  20.993  1.00  0.00           N1+
HETATM 2685  C15 POPC   21      18.278  24.768  21.009  1.00  0.00           C  
HETATM 2686  C12 POPC   21      17.297  25.928  21.342  1.00  0.00           C  
HETATM 2687   O1 POPC   21      16.259  26.062  20.365  1.00  0.00           O  
HETATM 2688   P1 POPC   21      14.948  26.849  20.800  1.00  0.00           P  
HETATM 2689   O4 POPC   21      14.458  26.338  22.100  1.00  0.00           O  
HETATM 2690   O3 POPC   21      15.213  28.301  20.707  1.00  0.00           O1-
HETATM 2691   O2 POPC   21      13.900  26.474  19.679  1.00  0.00           O  
HETATM 2692   C1 POPC   21      14.063  25.266  18.938  1.00  0.00           C  
HETATM 2693   C2 POPC   21      12.950  25.128  17.862  1.00  0.00           C  
HETATM 2694  O21 POPC   21      13.401  24.311  16.770  1.00  0.00           O  
HETATM 2695  C21 POPC   21      13.624  23.041  17.019  1.00  0.00           C  
HETATM 2696  O22 POPC   21      13.464  22.479  18.094  1.00  0.00           O  
HETATM 2697  C22 POPC   21      14.023  22.354  15.724  1.00  0.00           C  
HETATM 2698  C23 POPC   21      12.955  21.310  15.318  1.00  0.00           C  
HETATM 2699  C24 POPC   21      13.282  20.540  14.032  1.00  0.00           C  
HETATM 2700  C25 POPC   21      13.356  21.415  12.769  1.00  0.00           C  
HETATM 2701  C26 POPC   21      13.387  20.627  11.450  1.00  0.00           C  
HETATM 2702  C27 POPC   21      14.644  19.745  11.257  1.00  0.00           C  
HETATM 2703  C28 POPC   21      14.607  18.976   9.942  1.00  0.00           C  
HETATM 2704  C29 POPC   21      15.776  18.031   9.845  1.00  0.00           C  
HETATM 2705 C210 POPC   21      15.863  16.989   9.011  1.00  0.00           C  
HETATM 2706 C211 POPC   21      14.844  16.587   7.985  1.00  0.00           C  
HETATM 2707 C212 POPC   21      15.505  16.469   6.593  1.00  0.00           C  
HETATM 2708 C213 POPC   21      14.588  15.822   5.536  1.00  0.00           C  
HETATM 2709 C214 POPC   21      13.293  16.611   5.281  1.00  0.00           C  
HETATM 2710 C215 POPC   21      12.441  16.044   4.131  1.00  0.00           C  
HETATM 2711 C216 POPC   21      11.999  14.582   4.340  1.00  0.00           C  
HETATM 2712   C3 POPC   21      12.545  26.527  17.301  1.00  0.00           C  
HETATM 2713  O31 POPC   21      11.711  26.426  16.123  1.00  0.00           O  
HETATM 2714  C31 POPC   21      12.381  26.360  14.974  1.00  0.00           C  
HETATM 2715  O32 POPC   21      13.571  26.586  14.819  1.00  0.00           O  
HETATM 2716  C32 POPC   21      11.430  25.897  13.877  1.00  0.00           C  
HETATM 2717  C33 POPC   21      12.063  26.020  12.474  1.00  0.00           C  
HETATM 2718  C34 POPC   21      11.256  25.297  11.402  1.00  0.00           C  
HETATM 2719  C35 POPC   21      11.827  25.538  10.004  1.00  0.00           C  
HETATM 2720  C36 POPC   21      11.040  24.835   8.884  1.00  0.00           C  
HETATM 2721  C37 POPC   21      11.634  25.130   7.498  1.00  0.00           C  
HETATM 2722  C38 POPC   21      11.433  26.580   7.056  1.00  0.00           C  
HETATM 2723  C39 POPC   21      12.021  26.861   5.663  1.00  0.00           C  
HETATM 2724 C310 POPC   21      11.853  28.340   5.259  1.00  0.00           C  
HETATM 2725 C311 POPC   21      12.514  28.650   3.894  1.00  0.00           C  
HETATM 2726 C312 POPC   21      12.222  30.056   3.380  1.00  0.00           C  
HETATM 2727 C313 POPC   21      12.820  31.143   4.273  1.00  0.00           C  
HETATM 2728 C314 POPC   21      12.597  32.559   3.717  1.00  0.00           C  
HETATM 2729 C315 POPC   21      13.177  33.600   4.698  1.00  0.00           C  
HETATM 2730 C316 POPC   21      12.879  35.032   4.260  1.00  0.00           C  
HETATM 2731 C217 POPC   21      11.062  14.030   3.241  1.00  0.00           C  
HETATM 2732 C218 POPC   21       9.717  14.762   3.125  1.00  0.00           C  
HETATM 2733  H21 POPC   21      15.876  24.034  20.202  1.00  0.00           H  
HETATM 2734  H22 POPC   21      16.086  22.289  20.100  1.00  0.00           H  
HETATM 2735  H23 POPC   21      16.913  23.362  18.990  1.00  0.00           H  
HETATM 2736  H41 POPC   21      16.708  22.016  22.301  1.00  0.00           H  
HETATM 2737  H42 POPC   21      17.939  22.994  23.086  1.00  0.00           H  
HETATM 2738  H43 POPC   21      16.383  23.682  22.657  1.00  0.00           H  
HETATM 2739  H31 POPC   21      18.352  21.365  20.692  1.00  0.00           H  
HETATM 2740  H32 POPC   21      19.149  22.512  19.645  1.00  0.00           H  
HETATM 2741  H33 POPC   21      19.596  22.409  21.345  1.00  0.00           H  
HETATM 2742  H11 POPC   21      19.078  24.797  21.734  1.00  0.00           H  
HETATM 2743  H12 POPC   21      18.733  24.973  20.051  1.00  0.00           H  
HETATM 2744  H52 POPC   21      17.896  26.860  21.412  1.00  0.00           H  
HETATM 2745  H51 POPC   21      16.891  25.714  22.354  1.00  0.00           H  
HETATM 2746   HA POPC   21      14.050  24.383  19.613  1.00  0.00           H  
HETATM 2747   HB POPC   21      15.034  25.275  18.398  1.00  0.00           H  
HETATM 2748   HS POPC   21      12.037  24.684  18.313  1.00  0.00           H  
HETATM 2749  H2R POPC   21      14.994  21.843  15.900  1.00  0.00           H  
HETATM 2750  H2S POPC   21      14.162  23.115  14.927  1.00  0.00           H  
HETATM 2751  H3R POPC   21      11.985  21.837  15.187  1.00  0.00           H  
HETATM 2752  H3S POPC   21      12.834  20.569  16.138  1.00  0.00           H  
HETATM 2753  H4R POPC   21      12.515  19.753  13.871  1.00  0.00           H  
HETATM 2754  H4S POPC   21      14.259  20.029  14.171  1.00  0.00           H  
HETATM 2755  H5R POPC   21      14.258  22.061  12.822  1.00  0.00           H  
HETATM 2756  H5S POPC   21      12.465  22.078  12.724  1.00  0.00           H  
HETATM 2757  H6R POPC   21      13.319  21.332  10.595  1.00  0.00           H  
HETATM 2758  H6S POPC   21      12.503  19.957  11.395  1.00  0.00           H  
HETATM 2759  H7R POPC   21      14.721  19.034  12.108  1.00  0.00           H  
HETATM 2760  H7S POPC   21      15.529  20.415  11.290  1.00  0.00           H  
HETATM 2761  H8R POPC   21      14.643  19.687   9.089  1.00  0.00           H  
HETATM 2762  H8S POPC   21      13.638  18.436   9.870  1.00  0.00           H  
HETATM 2763  H91 POPC   21      16.608  18.239  10.534  1.00  0.00           H  
HETATM 2764 H101 POPC   21      16.757  16.349   9.034  1.00  0.00           H  
HETATM 2765 H11R POPC   21      14.021  17.329   7.917  1.00  0.00           H  
HETATM 2766 H11S POPC   21      14.393  15.606   8.246  1.00  0.00           H  
HETATM 2767 H12R POPC   21      16.407  15.826   6.674  1.00  0.00           H  
HETATM 2768 H12S POPC   21      15.825  17.471   6.235  1.00  0.00           H  
HETATM 2769 H13R POPC   21      14.352  14.787   5.861  1.00  0.00           H  
HETATM 2770 H13S POPC   21      15.139  15.734   4.575  1.00  0.00           H  
HETATM 2771 H14R POPC   21      13.540  17.670   5.053  1.00  0.00           H  
HETATM 2772 H14S POPC   21      12.682  16.615   6.209  1.00  0.00           H  
HETATM 2773 H15R POPC   21      13.005  16.105   3.176  1.00  0.00           H  
HETATM 2774 H15S POPC   21      11.543  16.690   4.033  1.00  0.00           H  
HETATM 2775 H16R POPC   21      11.459  14.516   5.308  1.00  0.00           H  
HETATM 2776 H16S POPC   21      12.906  13.943   4.403  1.00  0.00           H  
HETATM 2777   HX POPC   21      13.460  27.130  17.118  1.00  0.00           H  
HETATM 2778   HY POPC   21      11.998  27.059  18.108  1.00  0.00           H  
HETATM 2779  H2X POPC   21      10.496  26.493  13.952  1.00  0.00           H  
HETATM 2780  H2Y POPC   21      11.196  24.828  14.070  1.00  0.00           H  
HETATM 2781  H3X POPC   21      13.089  25.594  12.477  1.00  0.00           H  
HETATM 2782  H3Y POPC   21      12.160  27.095  12.212  1.00  0.00           H  
HETATM 2783  H4X POPC   21      10.205  25.655  11.431  1.00  0.00           H  
HETATM 2784  H4Y POPC   21      11.234  24.209  11.629  1.00  0.00           H  
HETATM 2785  H5X POPC   21      12.885  25.200   9.992  1.00  0.00           H  
HETATM 2786  H5Y POPC   21      11.806  26.630   9.799  1.00  0.00           H  
HETATM 2787  H6X POPC   21       9.974  25.145   8.928  1.00  0.00           H  
HETATM 2788  H6Y POPC   21      11.098  23.745   9.089  1.00  0.00           H  
HETATM 2789  H7X POPC   21      11.128  24.483   6.750  1.00  0.00           H  
HETATM 2790  H7Y POPC   21      12.715  24.873   7.503  1.00  0.00           H  
HETATM 2791  H8X POPC   21      11.917  27.276   7.773  1.00  0.00           H  
HETATM 2792  H8Y POPC   21      10.347  26.814   7.063  1.00  0.00           H  
HETATM 2793  H9X POPC   21      11.500  26.202   4.937  1.00  0.00           H  
HETATM 2794  H9Y POPC   21      13.106  26.621   5.683  1.00  0.00           H  
HETATM 2795 H10X POPC   21      12.300  28.974   6.054  1.00  0.00           H  
HETATM 2796 H10Y POPC   21      10.763  28.531   5.155  1.00  0.00           H  
HETATM 2797 H11X POPC   21      12.132  27.910   3.159  1.00  0.00           H  
HETATM 2798 H11Y POPC   21      13.611  28.523   4.013  1.00  0.00           H  
HETATM 2799 H12X POPC   21      11.124  30.209   3.312  1.00  0.00           H  
HETATM 2800 H12Y POPC   21      12.660  30.180   2.366  1.00  0.00           H  
HETATM 2801 H13X POPC   21      13.909  30.969   4.406  1.00  0.00           H  
HETATM 2802 H13Y POPC   21      12.348  31.081   5.277  1.00  0.00           H  
HETATM 2803 H14X POPC   21      11.509  32.742   3.584  1.00  0.00           H  
HETATM 2804 H14Y POPC   21      13.088  32.668   2.726  1.00  0.00           H  
HETATM 2805 H15X POPC   21      14.274  33.436   4.760  1.00  0.00           H  
HETATM 2806 H15Y POPC   21      12.766  33.401   5.711  1.00  0.00           H  
HETATM 2807 H16X POPC   21      13.256  35.211   3.231  1.00  0.00           H  
HETATM 2808 H16Y POPC   21      13.355  35.766   4.945  1.00  0.00           H  
HETATM 2809 H16Z POPC   21      11.788  35.240   4.294  1.00  0.00           H  
HETATM 2810 H17R POPC   21      10.872  12.954   3.443  1.00  0.00           H  
HETATM 2811 H17S POPC   21      11.566  14.084   2.253  1.00  0.00           H  
HETATM 2812 H18R POPC   21       9.234  14.789   4.126  1.00  0.00           H  
HETATM 2813 H18S POPC   21       9.031  14.255   2.415  1.00  0.00           H  
HETATM 2814 H18T POPC   21       9.869  15.816   2.806  1.00  0.00           H  
HETATM 2815  C11 POPC   22     -11.767 -31.430  24.717  1.00  0.00           C  
HETATM 2816  C14 POPC   22     -11.518 -29.643  26.369  1.00  0.00           C  
HETATM 2817  C13 POPC   22      -9.547 -30.844  25.567  1.00  0.00           C  
HETATM 2818    N POPC   22     -10.886 -30.301  25.173  1.00  0.00           N1+
HETATM 2819  C15 POPC   22     -10.757 -29.295  24.050  1.00  0.00           C  
HETATM 2820  C12 POPC   22      -9.984 -29.761  22.780  1.00  0.00           C  
HETATM 2821   O1 POPC   22     -10.666 -30.822  22.118  1.00  0.00           O  
HETATM 2822   P1 POPC   22     -11.919 -30.464  21.222  1.00  0.00           P  
HETATM 2823   O4 POPC   22     -12.556 -31.727  20.799  1.00  0.00           O  
HETATM 2824   O3 POPC   22     -12.785 -29.488  21.923  1.00  0.00           O1-
HETATM 2825   O2 POPC   22     -11.240 -29.789  19.966  1.00  0.00           O  
HETATM 2826   C1 POPC   22     -11.419 -28.398  19.644  1.00  0.00           C  
HETATM 2827   C2 POPC   22     -11.538 -28.219  18.098  1.00  0.00           C  
HETATM 2828  O21 POPC   22     -10.331 -28.690  17.472  1.00  0.00           O  
HETATM 2829  C21 POPC   22     -10.526 -29.410  16.370  1.00  0.00           C  
HETATM 2830  O22 POPC   22     -11.609 -29.798  15.959  1.00  0.00           O  
HETATM 2831  C22 POPC   22      -9.183 -29.681  15.685  1.00  0.00           C  
HETATM 2832  C23 POPC   22      -9.160 -29.219  14.204  1.00  0.00           C  
HETATM 2833  C24 POPC   22      -9.875 -30.197  13.242  1.00  0.00           C  
HETATM 2834  C25 POPC   22      -9.934 -29.688  11.776  1.00  0.00           C  
HETATM 2835  C26 POPC   22      -8.566 -29.646  11.077  1.00  0.00           C  
HETATM 2836  C27 POPC   22      -8.639 -29.397   9.556  1.00  0.00           C  
HETATM 2837  C28 POPC   22      -9.316 -28.075   9.134  1.00  0.00           C  
HETATM 2838  C29 POPC   22      -8.490 -26.852   9.477  1.00  0.00           C  
HETATM 2839 C210 POPC   22      -8.030 -25.912   8.632  1.00  0.00           C  
HETATM 2840 C211 POPC   22      -8.247 -25.810   7.139  1.00  0.00           C  
HETATM 2841 C212 POPC   22      -6.926 -25.619   6.367  1.00  0.00           C  
HETATM 2842 C213 POPC   22      -6.046 -26.886   6.322  1.00  0.00           C  
HETATM 2843 C214 POPC   22      -4.789 -26.763   5.444  1.00  0.00           C  
HETATM 2844 C215 POPC   22      -3.767 -25.769   6.012  1.00  0.00           C  
HETATM 2845 C216 POPC   22      -2.478 -25.612   5.177  1.00  0.00           C  
HETATM 2846   C3 POPC   22     -11.763 -26.734  17.673  1.00  0.00           C  
HETATM 2847  O31 POPC   22     -11.878 -26.633  16.238  1.00  0.00           O  
HETATM 2848  C31 POPC   22     -11.786 -25.398  15.774  1.00  0.00           C  
HETATM 2849  O32 POPC   22     -11.556 -24.399  16.447  1.00  0.00           O  
HETATM 2850  C32 POPC   22     -12.009 -25.414  14.259  1.00  0.00           C  
HETATM 2851  C33 POPC   22     -11.445 -24.164  13.565  1.00  0.00           C  
HETATM 2852  C34 POPC   22     -11.663 -24.179  12.044  1.00  0.00           C  
HETATM 2853  C35 POPC   22     -11.056 -22.957  11.322  1.00  0.00           C  
HETATM 2854  C36 POPC   22     -11.266 -23.015   9.805  1.00  0.00           C  
HETATM 2855  C37 POPC   22     -10.558 -21.874   9.058  1.00  0.00           C  
HETATM 2856  C38 POPC   22     -10.596 -22.091   7.552  1.00  0.00           C  
HETATM 2857  C39 POPC   22      -9.791 -21.055   6.759  1.00  0.00           C  
HETATM 2858 C310 POPC   22      -9.769 -21.374   5.257  1.00  0.00           C  
HETATM 2859 C311 POPC   22      -8.910 -20.399   4.445  1.00  0.00           C  
HETATM 2860 C312 POPC   22      -8.963 -20.660   2.945  1.00  0.00           C  
HETATM 2861 C313 POPC   22      -8.038 -19.763   2.109  1.00  0.00           C  
HETATM 2862 C314 POPC   22      -8.291 -18.252   2.244  1.00  0.00           C  
HETATM 2863 C315 POPC   22      -7.472 -17.364   1.308  1.00  0.00           C  
HETATM 2864 C316 POPC   22      -5.966 -17.533   1.492  1.00  0.00           C  
HETATM 2865 C217 POPC   22      -1.623 -26.892   5.148  1.00  0.00           C  
HETATM 2866 C218 POPC   22      -0.261 -26.666   4.474  1.00  0.00           C  
HETATM 2867  H21 POPC   22     -11.366 -31.823  23.794  1.00  0.00           H  
HETATM 2868  H22 POPC   22     -12.771 -31.086  24.519  1.00  0.00           H  
HETATM 2869  H23 POPC   22     -11.808 -32.222  25.449  1.00  0.00           H  
HETATM 2870  H41 POPC   22     -12.485 -29.229  26.123  1.00  0.00           H  
HETATM 2871  H42 POPC   22     -11.653 -30.341  27.182  1.00  0.00           H  
HETATM 2872  H43 POPC   22     -10.911 -28.821  26.718  1.00  0.00           H  
HETATM 2873  H31 POPC   22      -8.900 -30.056  25.924  1.00  0.00           H  
HETATM 2874  H32 POPC   22      -9.663 -31.594  26.334  1.00  0.00           H  
HETATM 2875  H33 POPC   22      -9.060 -31.321  24.730  1.00  0.00           H  
HETATM 2876  H11 POPC   22     -11.753 -29.031  23.726  1.00  0.00           H  
HETATM 2877  H12 POPC   22     -10.290 -28.391  24.412  1.00  0.00           H  
HETATM 2878  H52 POPC   22      -8.982 -30.126  23.091  1.00  0.00           H  
HETATM 2879  H51 POPC   22      -9.832 -28.894  22.102  1.00  0.00           H  
HETATM 2880   HA POPC   22     -10.546 -27.809  19.996  1.00  0.00           H  
HETATM 2881   HB POPC   22     -12.331 -27.966  20.108  1.00  0.00           H  
HETATM 2882   HS POPC   22     -12.439 -28.790  17.787  1.00  0.00           H  
HETATM 2883  H2R POPC   22      -8.943 -30.761  15.789  1.00  0.00           H  
HETATM 2884  H2S POPC   22      -8.411 -29.109  16.242  1.00  0.00           H  
HETATM 2885  H3R POPC   22      -8.095 -29.140  13.896  1.00  0.00           H  
HETATM 2886  H3S POPC   22      -9.606 -28.206  14.110  1.00  0.00           H  
HETATM 2887  H4R POPC   22     -10.910 -30.353  13.612  1.00  0.00           H  
HETATM 2888  H4S POPC   22      -9.378 -31.191  13.243  1.00  0.00           H  
HETATM 2889  H5R POPC   22     -10.409 -28.684  11.748  1.00  0.00           H  
HETATM 2890  H5S POPC   22     -10.605 -30.365  11.205  1.00  0.00           H  
HETATM 2891  H6R POPC   22      -8.053 -30.623  11.204  1.00  0.00           H  
HETATM 2892  H6S POPC   22      -7.944 -28.861  11.559  1.00  0.00           H  
HETATM 2893  H7R POPC   22      -9.238 -30.212   9.097  1.00  0.00           H  
HETATM 2894  H7S POPC   22      -7.627 -29.461   9.101  1.00  0.00           H  
HETATM 2895  H8R POPC   22     -10.315 -28.006   9.615  1.00  0.00           H  
HETATM 2896  H8S POPC   22      -9.504 -28.137   8.040  1.00  0.00           H  
HETATM 2897  H91 POPC   22      -8.225 -26.770  10.541  1.00  0.00           H  
HETATM 2898 H101 POPC   22      -7.436 -25.085   9.050  1.00  0.00           H  
HETATM 2899 H11R POPC   22      -8.913 -24.944   6.936  1.00  0.00           H  
HETATM 2900 H11S POPC   22      -8.734 -26.716   6.720  1.00  0.00           H  
HETATM 2901 H12R POPC   22      -6.370 -24.766   6.812  1.00  0.00           H  
HETATM 2902 H12S POPC   22      -7.180 -25.345   5.321  1.00  0.00           H  
HETATM 2903 H13R POPC   22      -6.667 -27.721   5.932  1.00  0.00           H  
HETATM 2904 H13S POPC   22      -5.754 -27.136   7.364  1.00  0.00           H  
HETATM 2905 H14R POPC   22      -5.089 -26.443   4.423  1.00  0.00           H  
HETATM 2906 H14S POPC   22      -4.323 -27.766   5.345  1.00  0.00           H  
HETATM 2907 H15R POPC   22      -3.486 -26.115   7.030  1.00  0.00           H  
HETATM 2908 H15S POPC   22      -4.239 -24.770   6.123  1.00  0.00           H  
HETATM 2909 H16R POPC   22      -1.859 -24.806   5.625  1.00  0.00           H  
HETATM 2910 H16S POPC   22      -2.711 -25.295   4.138  1.00  0.00           H  
HETATM 2911   HX POPC   22     -10.884 -26.168  18.049  1.00  0.00           H  
HETATM 2912   HY POPC   22     -12.683 -26.346  18.159  1.00  0.00           H  
HETATM 2913  H2X POPC   22     -13.101 -25.491  14.075  1.00  0.00           H  
HETATM 2914  H2Y POPC   22     -11.513 -26.322  13.853  1.00  0.00           H  
HETATM 2915  H3X POPC   22     -10.358 -24.090  13.785  1.00  0.00           H  
HETATM 2916  H3Y POPC   22     -11.916 -23.253  13.991  1.00  0.00           H  
HETATM 2917  H4X POPC   22     -12.754 -24.196  11.834  1.00  0.00           H  
HETATM 2918  H4Y POPC   22     -11.242 -25.120  11.631  1.00  0.00           H  
HETATM 2919  H5X POPC   22      -9.964 -22.934  11.525  1.00  0.00           H  
HETATM 2920  H5Y POPC   22     -11.500 -22.028  11.738  1.00  0.00           H  
HETATM 2921  H6X POPC   22     -12.353 -22.981   9.577  1.00  0.00           H  
HETATM 2922  H6Y POPC   22     -10.865 -23.987   9.446  1.00  0.00           H  
HETATM 2923  H7X POPC   22      -9.501 -21.844   9.399  1.00  0.00           H  
HETATM 2924  H7Y POPC   22     -10.991 -20.884   9.320  1.00  0.00           H  
HETATM 2925  H8X POPC   22     -11.651 -22.054   7.205  1.00  0.00           H  
HETATM 2926  H8Y POPC   22     -10.192 -23.101   7.327  1.00  0.00           H  
HETATM 2927  H9X POPC   22      -8.747 -21.035   7.140  1.00  0.00           H  
HETATM 2928  H9Y POPC   22     -10.228 -20.049   6.934  1.00  0.00           H  
HETATM 2929 H10X POPC   22     -10.815 -21.340   4.883  1.00  0.00           H  
HETATM 2930 H10Y POPC   22      -9.378 -22.401   5.096  1.00  0.00           H  
HETATM 2931 H11X POPC   22      -7.857 -20.489   4.788  1.00  0.00           H  
HETATM 2932 H11Y POPC   22      -9.262 -19.365   4.647  1.00  0.00           H  
HETATM 2933 H12X POPC   22     -10.010 -20.526   2.597  1.00  0.00           H  
HETATM 2934 H12Y POPC   22      -8.696 -21.723   2.768  1.00  0.00           H  
HETATM 2935 H13X POPC   22      -8.136 -20.049   1.040  1.00  0.00           H  
HETATM 2936 H13Y POPC   22      -6.991 -19.978   2.412  1.00  0.00           H  
HETATM 2937 H14X POPC   22      -8.076 -17.954   3.292  1.00  0.00           H  
HETATM 2938 H14Y POPC   22      -9.369 -18.059   2.054  1.00  0.00           H  
HETATM 2939 H15X POPC   22      -7.756 -16.308   1.504  1.00  0.00           H  
HETATM 2940 H15Y POPC   22      -7.758 -17.589   0.258  1.00  0.00           H  
HETATM 2941 H16X POPC   22      -5.404 -16.809   0.864  1.00  0.00           H  
HETATM 2942 H16Y POPC   22      -5.646 -18.560   1.216  1.00  0.00           H  
HETATM 2943 H16Z POPC   22      -5.665 -17.365   2.548  1.00  0.00           H  
HETATM 2944 H17R POPC   22      -2.180 -27.700   4.627  1.00  0.00           H  
HETATM 2945 H17S POPC   22      -1.458 -27.206   6.201  1.00  0.00           H  
HETATM 2946 H18R POPC   22      -0.392 -26.361   3.414  1.00  0.00           H  
HETATM 2947 H18S POPC   22       0.347 -27.596   4.497  1.00  0.00           H  
HETATM 2948 H18T POPC   22       0.281 -25.847   4.995  1.00  0.00           H  
HETATM 2949  C11 POPC   23      -3.817 -29.762  22.529  1.00  0.00           C  
HETATM 2950  C14 POPC   23      -3.024 -29.497  20.239  1.00  0.00           C  
HETATM 2951  C13 POPC   23      -4.575 -31.265  20.788  1.00  0.00           C  
HETATM 2952    N POPC   23      -4.203 -29.856  21.094  1.00  0.00           N1+
HETATM 2953  C15 POPC   23      -5.375 -28.942  20.770  1.00  0.00           C  
HETATM 2954  C12 POPC   23      -6.699 -29.175  21.558  1.00  0.00           C  
HETATM 2955   O1 POPC   23      -6.601 -28.712  22.906  1.00  0.00           O  
HETATM 2956   P1 POPC   23      -6.863 -27.166  23.163  1.00  0.00           P  
HETATM 2957   O4 POPC   23      -7.860 -26.636  22.202  1.00  0.00           O  
HETATM 2958   O3 POPC   23      -7.185 -26.940  24.588  1.00  0.00           O1-
HETATM 2959   O2 POPC   23      -5.427 -26.548  22.883  1.00  0.00           O  
HETATM 2960   C1 POPC   23      -5.327 -25.233  22.316  1.00  0.00           C  
HETATM 2961   C2 POPC   23      -4.861 -25.258  20.833  1.00  0.00           C  
HETATM 2962  O21 POPC   23      -5.736 -26.092  20.046  1.00  0.00           O  
HETATM 2963  C21 POPC   23      -6.890 -25.501  19.722  1.00  0.00           C  
HETATM 2964  O22 POPC   23      -7.162 -24.341  19.975  1.00  0.00           O  
HETATM 2965  C22 POPC   23      -7.794 -26.476  18.972  1.00  0.00           C  
HETATM 2966  C23 POPC   23      -7.991 -26.071  17.495  1.00  0.00           C  
HETATM 2967  C24 POPC   23      -6.708 -26.246  16.666  1.00  0.00           C  
HETATM 2968  C25 POPC   23      -6.927 -26.029  15.163  1.00  0.00           C  
HETATM 2969  C26 POPC   23      -5.634 -26.216  14.347  1.00  0.00           C  
HETATM 2970  C27 POPC   23      -5.864 -26.144  12.842  1.00  0.00           C  
HETATM 2971  C28 POPC   23      -4.563 -26.283  12.023  1.00  0.00           C  
HETATM 2972  C29 POPC   23      -4.856 -26.221  10.551  1.00  0.00           C  
HETATM 2973 C210 POPC   23      -4.447 -25.255   9.709  1.00  0.00           C  
HETATM 2974 C211 POPC   23      -3.596 -24.056  10.044  1.00  0.00           C  
HETATM 2975 C212 POPC   23      -2.104 -24.379  10.263  1.00  0.00           C  
HETATM 2976 C213 POPC   23      -1.386 -24.862   8.999  1.00  0.00           C  
HETATM 2977 C214 POPC   23       0.096 -25.176   9.301  1.00  0.00           C  
HETATM 2978 C215 POPC   23       0.864 -25.653   8.052  1.00  0.00           C  
HETATM 2979 C216 POPC   23       2.341 -25.903   8.351  1.00  0.00           C  
HETATM 2980   C3 POPC   23      -3.416 -25.808  20.679  1.00  0.00           C  
HETATM 2981  O31 POPC   23      -3.048 -25.948  19.297  1.00  0.00           O  
HETATM 2982  C31 POPC   23      -2.807 -24.800  18.675  1.00  0.00           C  
HETATM 2983  O32 POPC   23      -2.656 -23.725  19.223  1.00  0.00           O  
HETATM 2984  C32 POPC   23      -2.792 -24.996  17.160  1.00  0.00           C  
HETATM 2985  C33 POPC   23      -1.721 -24.130  16.454  1.00  0.00           C  
HETATM 2986  C34 POPC   23      -1.903 -24.145  14.916  1.00  0.00           C  
HETATM 2987  C35 POPC   23      -0.855 -23.328  14.145  1.00  0.00           C  
HETATM 2988  C36 POPC   23       0.546 -23.948  14.106  1.00  0.00           C  
HETATM 2989  C37 POPC   23       1.533 -23.198  13.182  1.00  0.00           C  
HETATM 2990  C38 POPC   23       2.946 -23.803  13.244  1.00  0.00           C  
HETATM 2991  C39 POPC   23       3.987 -23.067  12.413  1.00  0.00           C  
HETATM 2992 C310 POPC   23       3.796 -23.204  10.894  1.00  0.00           C  
HETATM 2993 C311 POPC   23       4.990 -22.627  10.107  1.00  0.00           C  
HETATM 2994 C312 POPC   23       4.852 -22.780   8.584  1.00  0.00           C  
HETATM 2995 C313 POPC   23       3.815 -21.831   7.975  1.00  0.00           C  
HETATM 2996 C314 POPC   23       3.545 -22.055   6.485  1.00  0.00           C  
HETATM 2997 C315 POPC   23       4.783 -21.912   5.599  1.00  0.00           C  
HETATM 2998 C316 POPC   23       4.498 -22.027   4.094  1.00  0.00           C  
HETATM 2999 C217 POPC   23       3.138 -26.434   7.153  1.00  0.00           C  
HETATM 3000 C218 POPC   23       4.557 -26.861   7.529  1.00  0.00           C  
HETATM 3001  H21 POPC   23      -4.681 -29.948  23.151  1.00  0.00           H  
HETATM 3002  H22 POPC   23      -3.461 -28.782  22.810  1.00  0.00           H  
HETATM 3003  H23 POPC   23      -3.053 -30.469  22.818  1.00  0.00           H  
HETATM 3004  H41 POPC   23      -2.636 -28.522  20.494  1.00  0.00           H  
HETATM 3005  H42 POPC   23      -2.232 -30.223  20.347  1.00  0.00           H  
HETATM 3006  H43 POPC   23      -3.297 -29.431  19.197  1.00  0.00           H  
HETATM 3007  H31 POPC   23      -4.954 -31.369  19.782  1.00  0.00           H  
HETATM 3008  H32 POPC   23      -3.726 -31.923  20.898  1.00  0.00           H  
HETATM 3009  H33 POPC   23      -5.334 -31.610  21.474  1.00  0.00           H  
HETATM 3010  H11 POPC   23      -5.093 -27.908  20.905  1.00  0.00           H  
HETATM 3011  H12 POPC   23      -5.604 -29.042  19.719  1.00  0.00           H  
HETATM 3012  H52 POPC   23      -6.960 -30.255  21.555  1.00  0.00           H  
HETATM 3013  H51 POPC   23      -7.551 -28.695  21.031  1.00  0.00           H  
HETATM 3014   HA POPC   23      -4.612 -24.638  22.925  1.00  0.00           H  
HETATM 3015   HB POPC   23      -6.285 -24.674  22.381  1.00  0.00           H  
HETATM 3016   HS POPC   23      -4.846 -24.225  20.423  1.00  0.00           H  
HETATM 3017  H2R POPC   23      -8.786 -26.465  19.472  1.00  0.00           H  
HETATM 3018  H2S POPC   23      -7.371 -27.501  19.034  1.00  0.00           H  
HETATM 3019  H3R POPC   23      -8.357 -25.024  17.435  1.00  0.00           H  
HETATM 3020  H3S POPC   23      -8.793 -26.697  17.048  1.00  0.00           H  
HETATM 3021  H4R POPC   23      -6.345 -27.283  16.830  1.00  0.00           H  
HETATM 3022  H4S POPC   23      -5.918 -25.562  17.042  1.00  0.00           H  
HETATM 3023  H5R POPC   23      -7.352 -25.016  14.995  1.00  0.00           H  
HETATM 3024  H5S POPC   23      -7.689 -26.756  14.810  1.00  0.00           H  
HETATM 3025  H6R POPC   23      -5.219 -27.217  14.590  1.00  0.00           H  
HETATM 3026  H6S POPC   23      -4.899 -25.449  14.672  1.00  0.00           H  
HETATM 3027  H7R POPC   23      -6.379 -25.192  12.589  1.00  0.00           H  
HETATM 3028  H7S POPC   23      -6.538 -26.975  12.545  1.00  0.00           H  
HETATM 3029  H8R POPC   23      -4.068 -27.244  12.280  1.00  0.00           H  
HETATM 3030  H8S POPC   23      -3.854 -25.488  12.340  1.00  0.00           H  
HETATM 3031  H91 POPC   23      -5.467 -27.041  10.147  1.00  0.00           H  
HETATM 3032 H101 POPC   23      -4.753 -25.341   8.656  1.00  0.00           H  
HETATM 3033 H11R POPC   23      -3.973 -23.557  10.962  1.00  0.00           H  
HETATM 3034 H11S POPC   23      -3.673 -23.304   9.230  1.00  0.00           H  
HETATM 3035 H12R POPC   23      -1.999 -25.175  11.031  1.00  0.00           H  
HETATM 3036 H12S POPC   23      -1.592 -23.469  10.641  1.00  0.00           H  
HETATM 3037 H13R POPC   23      -1.488 -24.098   8.199  1.00  0.00           H  
HETATM 3038 H13S POPC   23      -1.892 -25.784   8.641  1.00  0.00           H  
HETATM 3039 H14R POPC   23       0.158 -25.960  10.086  1.00  0.00           H  
HETATM 3040 H14S POPC   23       0.567 -24.254   9.703  1.00  0.00           H  
HETATM 3041 H15R POPC   23       0.772 -24.905   7.236  1.00  0.00           H  
HETATM 3042 H15S POPC   23       0.392 -26.598   7.707  1.00  0.00           H  
HETATM 3043 H16R POPC   23       2.432 -26.660   9.160  1.00  0.00           H  
HETATM 3044 H16S POPC   23       2.801 -24.959   8.715  1.00  0.00           H  
HETATM 3045   HX POPC   23      -3.395 -26.812  21.154  1.00  0.00           H  
HETATM 3046   HY POPC   23      -2.700 -25.171  21.241  1.00  0.00           H  
HETATM 3047  H2X POPC   23      -3.799 -24.684  16.808  1.00  0.00           H  
HETATM 3048  H2Y POPC   23      -2.638 -26.072  16.931  1.00  0.00           H  
HETATM 3049  H3X POPC   23      -0.705 -24.503  16.705  1.00  0.00           H  
HETATM 3050  H3Y POPC   23      -1.806 -23.078  16.802  1.00  0.00           H  
HETATM 3051  H4X POPC   23      -2.907 -23.727  14.689  1.00  0.00           H  
HETATM 3052  H4Y POPC   23      -1.897 -25.196  14.555  1.00  0.00           H  
HETATM 3053  H5X POPC   23      -0.790 -22.304  14.571  1.00  0.00           H  
HETATM 3054  H5Y POPC   23      -1.208 -23.223  13.097  1.00  0.00           H  
HETATM 3055  H6X POPC   23       0.481 -24.995  13.741  1.00  0.00           H  
HETATM 3056  H6Y POPC   23       0.949 -24.005  15.140  1.00  0.00           H  
HETATM 3057  H7X POPC   23       1.573 -22.130  13.485  1.00  0.00           H  
HETATM 3058  H7Y POPC   23       1.139 -23.238  12.144  1.00  0.00           H  
HETATM 3059  H8X POPC   23       2.910 -24.871  12.940  1.00  0.00           H  
HETATM 3060  H8Y POPC   23       3.284 -23.775  14.302  1.00  0.00           H  
HETATM 3061  H9X POPC   23       4.980 -23.502  12.655  1.00  0.00           H  
HETATM 3062  H9Y POPC   23       4.018 -21.993  12.696  1.00  0.00           H  
HETATM 3063 H10X POPC   23       2.855 -22.703  10.581  1.00  0.00           H  
HETATM 3064 H10Y POPC   23       3.710 -24.283  10.644  1.00  0.00           H  
HETATM 3065 H11X POPC   23       5.919 -23.155  10.411  1.00  0.00           H  
HETATM 3066 H11Y POPC   23       5.084 -21.543  10.333  1.00  0.00           H  
HETATM 3067 H12X POPC   23       4.585 -23.832   8.348  1.00  0.00           H  
HETATM 3068 H12Y POPC   23       5.848 -22.581   8.135  1.00  0.00           H  
HETATM 3069 H13X POPC   23       4.128 -20.784   8.179  1.00  0.00           H  
HETATM 3070 H13Y POPC   23       2.854 -22.005   8.504  1.00  0.00           H  
HETATM 3071 H14X POPC   23       2.793 -21.322   6.123  1.00  0.00           H  
HETATM 3072 H14Y POPC   23       3.108 -23.067   6.347  1.00  0.00           H  
HETATM 3073 H15X POPC   23       5.519 -22.692   5.890  1.00  0.00           H  
HETATM 3074 H15Y POPC   23       5.227 -20.919   5.826  1.00  0.00           H  
HETATM 3075 H16X POPC   23       5.445 -21.995   3.515  1.00  0.00           H  
HETATM 3076 H16Y POPC   23       3.838 -21.202   3.750  1.00  0.00           H  
HETATM 3077 H16Z POPC   23       3.985 -22.989   3.881  1.00  0.00           H  
HETATM 3078 H17R POPC   23       3.166 -25.653   6.363  1.00  0.00           H  
HETATM 3079 H17S POPC   23       2.608 -27.313   6.727  1.00  0.00           H  
HETATM 3080 H18R POPC   23       5.099 -27.253   6.643  1.00  0.00           H  
HETATM 3081 H18S POPC   23       4.527 -27.655   8.306  1.00  0.00           H  
HETATM 3082 H18T POPC   23       5.120 -25.998   7.945  1.00  0.00           H  
HETATM 3083  C11 POPC   24     -11.258  15.695  12.282  1.00  0.00           C  
HETATM 3084  C14 POPC   24      -9.708  15.752  14.161  1.00  0.00           C  
HETATM 3085  C13 POPC   24     -10.875  17.764  13.501  1.00  0.00           C  
HETATM 3086    N POPC   24     -10.982  16.301  13.634  1.00  0.00           N1+
HETATM 3087  C15 POPC   24     -12.150  15.951  14.558  1.00  0.00           C  
HETATM 3088  C12 POPC   24     -13.569  16.343  14.057  1.00  0.00           C  
HETATM 3089   O1 POPC   24     -13.704  17.765  13.939  1.00  0.00           O  
HETATM 3090   P1 POPC   24     -15.023  18.439  14.477  1.00  0.00           P  
HETATM 3091   O4 POPC   24     -15.169  18.069  15.906  1.00  0.00           O  
HETATM 3092   O3 POPC   24     -14.996  19.882  14.165  1.00  0.00           O1-
HETATM 3093   O2 POPC   24     -16.179  17.758  13.647  1.00  0.00           O  
HETATM 3094   C1 POPC   24     -16.055  17.648  12.210  1.00  0.00           C  
HETATM 3095   C2 POPC   24     -16.674  18.875  11.444  1.00  0.00           C  
HETATM 3096  O21 POPC   24     -18.040  19.053  11.855  1.00  0.00           O  
HETATM 3097  C21 POPC   24     -18.511  20.295  11.758  1.00  0.00           C  
HETATM 3098  O22 POPC   24     -17.837  21.303  11.606  1.00  0.00           O  
HETATM 3099  C22 POPC   24     -20.035  20.238  11.869  1.00  0.00           C  
HETATM 3100  C23 POPC   24     -20.743  21.433  11.187  1.00  0.00           C  
HETATM 3101  C24 POPC   24     -20.662  21.393   9.657  1.00  0.00           C  
HETATM 3102  C25 POPC   24     -21.493  22.521   9.010  1.00  0.00           C  
HETATM 3103  C26 POPC   24     -21.354  22.567   7.488  1.00  0.00           C  
HETATM 3104  C27 POPC   24     -22.176  23.685   6.819  1.00  0.00           C  
HETATM 3105  C28 POPC   24     -21.879  23.832   5.313  1.00  0.00           C  
HETATM 3106  C29 POPC   24     -22.402  22.674   4.497  1.00  0.00           C  
HETATM 3107 C210 POPC   24     -22.962  22.751   3.273  1.00  0.00           C  
HETATM 3108 C211 POPC   24     -23.145  24.001   2.446  1.00  0.00           C  
HETATM 3109 C212 POPC   24     -22.246  23.984   1.188  1.00  0.00           C  
HETATM 3110 C213 POPC   24     -22.543  25.129   0.196  1.00  0.00           C  
HETATM 3111 C214 POPC   24     -23.927  25.053  -0.452  1.00  0.00           C  
HETATM 3112 C215 POPC   24     -24.138  26.080  -1.578  1.00  0.00           C  
HETATM 3113 C216 POPC   24     -23.406  25.764  -2.897  1.00  0.00           C  
HETATM 3114   C3 POPC   24     -16.601  18.618   9.900  1.00  0.00           C  
HETATM 3115  O31 POPC   24     -16.955  19.785   9.126  1.00  0.00           O  
HETATM 3116  C31 POPC   24     -15.930  20.517   8.705  1.00  0.00           C  
HETATM 3117  O32 POPC   24     -14.747  20.283   8.923  1.00  0.00           O  
HETATM 3118  C32 POPC   24     -16.418  21.692   7.877  1.00  0.00           C  
HETATM 3119  C33 POPC   24     -16.683  21.298   6.408  1.00  0.00           C  
HETATM 3120  C34 POPC   24     -18.027  20.564   6.219  1.00  0.00           C  
HETATM 3121  C35 POPC   24     -18.214  19.922   4.847  1.00  0.00           C  
HETATM 3122  C36 POPC   24     -18.156  20.903   3.665  1.00  0.00           C  
HETATM 3123  C37 POPC   24     -18.483  20.171   2.361  1.00  0.00           C  
HETATM 3124  C38 POPC   24     -18.446  21.030   1.091  1.00  0.00           C  
HETATM 3125  C39 POPC   24     -17.015  21.404   0.637  1.00  0.00           C  
HETATM 3126 C310 POPC   24     -16.980  21.931  -0.805  1.00  0.00           C  
HETATM 3127 C311 POPC   24     -15.581  22.324  -1.317  1.00  0.00           C  
HETATM 3128 C312 POPC   24     -15.602  22.671  -2.811  1.00  0.00           C  
HETATM 3129 C313 POPC   24     -14.262  23.215  -3.320  1.00  0.00           C  
HETATM 3130 C314 POPC   24     -14.300  23.418  -4.834  1.00  0.00           C  
HETATM 3131 C315 POPC   24     -13.039  24.068  -5.426  1.00  0.00           C  
HETATM 3132 C316 POPC   24     -12.779  25.514  -4.977  1.00  0.00           C  
HETATM 3133 C217 POPC   24     -23.758  26.749  -4.013  1.00  0.00           C  
HETATM 3134 C218 POPC   24     -23.038  26.473  -5.337  1.00  0.00           C  
HETATM 3135  H21 POPC   24     -10.368  15.751  11.673  1.00  0.00           H  
HETATM 3136  H22 POPC   24     -12.078  16.215  11.809  1.00  0.00           H  
HETATM 3137  H23 POPC   24     -11.507  14.650  12.392  1.00  0.00           H  
HETATM 3138  H41 POPC   24      -9.752  14.678  14.262  1.00  0.00           H  
HETATM 3139  H42 POPC   24      -8.893  15.966  13.485  1.00  0.00           H  
HETATM 3140  H43 POPC   24      -9.483  16.178  15.128  1.00  0.00           H  
HETATM 3141  H31 POPC   24     -10.566  18.215  14.432  1.00  0.00           H  
HETATM 3142  H32 POPC   24     -10.166  18.059  12.743  1.00  0.00           H  
HETATM 3143  H33 POPC   24     -11.838  18.190  13.259  1.00  0.00           H  
HETATM 3144  H11 POPC   24     -12.174  14.879  14.689  1.00  0.00           H  
HETATM 3145  H12 POPC   24     -12.006  16.380  15.538  1.00  0.00           H  
HETATM 3146  H52 POPC   24     -14.285  15.908  14.786  1.00  0.00           H  
HETATM 3147  H51 POPC   24     -13.762  15.857  13.077  1.00  0.00           H  
HETATM 3148   HA POPC   24     -16.599  16.743  11.865  1.00  0.00           H  
HETATM 3149   HB POPC   24     -15.002  17.525  11.879  1.00  0.00           H  
HETATM 3150   HS POPC   24     -16.056  19.763  11.699  1.00  0.00           H  
HETATM 3151  H2R POPC   24     -20.252  20.275  12.958  1.00  0.00           H  
HETATM 3152  H2S POPC   24     -20.409  19.269  11.475  1.00  0.00           H  
HETATM 3153  H3R POPC   24     -20.317  22.402  11.526  1.00  0.00           H  
HETATM 3154  H3S POPC   24     -21.812  21.441  11.488  1.00  0.00           H  
HETATM 3155  H4R POPC   24     -21.033  20.408   9.299  1.00  0.00           H  
HETATM 3156  H4S POPC   24     -19.594  21.480   9.364  1.00  0.00           H  
HETATM 3157  H5R POPC   24     -21.151  23.493   9.425  1.00  0.00           H  
HETATM 3158  H5S POPC   24     -22.562  22.390   9.283  1.00  0.00           H  
HETATM 3159  H6R POPC   24     -21.631  21.583   7.053  1.00  0.00           H  
HETATM 3160  H6S POPC   24     -20.282  22.741   7.254  1.00  0.00           H  
HETATM 3161  H7R POPC   24     -21.880  24.630   7.323  1.00  0.00           H  
HETATM 3162  H7S POPC   24     -23.264  23.526   6.983  1.00  0.00           H  
HETATM 3163  H8R POPC   24     -20.776  23.905   5.203  1.00  0.00           H  
HETATM 3164  H8S POPC   24     -22.304  24.802   4.975  1.00  0.00           H  
HETATM 3165  H91 POPC   24     -22.356  21.700   5.007  1.00  0.00           H  
HETATM 3166 H101 POPC   24     -23.342  21.829   2.809  1.00  0.00           H  
HETATM 3167 H11R POPC   24     -22.978  24.946   3.005  1.00  0.00           H  
HETATM 3168 H11S POPC   24     -24.198  24.017   2.092  1.00  0.00           H  
HETATM 3169 H12R POPC   24     -22.344  23.015   0.654  1.00  0.00           H  
HETATM 3170 H12S POPC   24     -21.185  24.059   1.508  1.00  0.00           H  
HETATM 3171 H13R POPC   24     -21.777  25.070  -0.607  1.00  0.00           H  
HETATM 3172 H13S POPC   24     -22.410  26.101   0.718  1.00  0.00           H  
HETATM 3173 H14R POPC   24     -24.694  25.233   0.331  1.00  0.00           H  
HETATM 3174 H14S POPC   24     -24.089  24.034  -0.866  1.00  0.00           H  
HETATM 3175 H15R POPC   24     -23.845  27.090  -1.221  1.00  0.00           H  
HETATM 3176 H15S POPC   24     -25.224  26.113  -1.811  1.00  0.00           H  
HETATM 3177 H16R POPC   24     -23.665  24.736  -3.229  1.00  0.00           H  
HETATM 3178 H16S POPC   24     -22.310  25.798  -2.717  1.00  0.00           H  
HETATM 3179   HX POPC   24     -17.326  17.806   9.678  1.00  0.00           H  
HETATM 3180   HY POPC   24     -15.595  18.222   9.646  1.00  0.00           H  
HETATM 3181  H2X POPC   24     -15.605  22.448   7.919  1.00  0.00           H  
HETATM 3182  H2Y POPC   24     -17.326  22.120   8.353  1.00  0.00           H  
HETATM 3183  H3X POPC   24     -15.853  20.663   6.033  1.00  0.00           H  
HETATM 3184  H3Y POPC   24     -16.683  22.198   5.757  1.00  0.00           H  
HETATM 3185  H4X POPC   24     -18.847  21.291   6.399  1.00  0.00           H  
HETATM 3186  H4Y POPC   24     -18.110  19.756   6.977  1.00  0.00           H  
HETATM 3187  H5X POPC   24     -19.202  19.417   4.796  1.00  0.00           H  
HETATM 3188  H5Y POPC   24     -17.432  19.146   4.700  1.00  0.00           H  
HETATM 3189  H6X POPC   24     -17.146  21.363   3.618  1.00  0.00           H  
HETATM 3190  H6Y POPC   24     -18.907  21.710   3.801  1.00  0.00           H  
HETATM 3191  H7X POPC   24     -19.503  19.738   2.439  1.00  0.00           H  
HETATM 3192  H7Y POPC   24     -17.777  19.322   2.240  1.00  0.00           H  
HETATM 3193  H8X POPC   24     -19.049  21.952   1.235  1.00  0.00           H  
HETATM 3194  H8Y POPC   24     -18.921  20.429   0.287  1.00  0.00           H  
HETATM 3195  H9X POPC   24     -16.375  20.499   0.705  1.00  0.00           H  
HETATM 3196  H9Y POPC   24     -16.615  22.173   1.332  1.00  0.00           H  
HETATM 3197 H10X POPC   24     -17.658  22.807  -0.893  1.00  0.00           H  
HETATM 3198 H10Y POPC   24     -17.368  21.138  -1.479  1.00  0.00           H  
HETATM 3199 H11X POPC   24     -14.872  21.483  -1.160  1.00  0.00           H  
HETATM 3200 H11Y POPC   24     -15.219  23.189  -0.722  1.00  0.00           H  
HETATM 3201 H12X POPC   24     -16.390  23.427  -3.014  1.00  0.00           H  
HETATM 3202 H12Y POPC   24     -15.863  21.740  -3.358  1.00  0.00           H  
HETATM 3203 H13X POPC   24     -13.442  22.509  -3.071  1.00  0.00           H  
HETATM 3204 H13Y POPC   24     -14.014  24.166  -2.802  1.00  0.00           H  
HETATM 3205 H14X POPC   24     -15.183  24.042  -5.090  1.00  0.00           H  
HETATM 3206 H14Y POPC   24     -14.447  22.421  -5.302  1.00  0.00           H  
HETATM 3207 H15X POPC   24     -13.123  24.044  -6.534  1.00  0.00           H  
HETATM 3208 H15Y POPC   24     -12.164  23.427  -5.187  1.00  0.00           H  
HETATM 3209 H16X POPC   24     -12.607  25.558  -3.880  1.00  0.00           H  
HETATM 3210 H16Y POPC   24     -13.628  26.176  -5.252  1.00  0.00           H  
HETATM 3211 H16Z POPC   24     -11.877  25.928  -5.476  1.00  0.00           H  
HETATM 3212 H17R POPC   24     -23.488  27.774  -3.679  1.00  0.00           H  
HETATM 3213 H17S POPC   24     -24.858  26.726  -4.165  1.00  0.00           H  
HETATM 3214 H18R POPC   24     -23.342  27.221  -6.100  1.00  0.00           H  
HETATM 3215 H18S POPC   24     -23.298  25.466  -5.727  1.00  0.00           H  
HETATM 3216 H18T POPC   24     -21.936  26.552  -5.217  1.00  0.00           H  
HETATM 3217  C11 POPC   25     -17.236   8.860  14.370  1.00  0.00           C  
HETATM 3218  C14 POPC   25     -15.540   8.253  16.009  1.00  0.00           C  
HETATM 3219  C13 POPC   25     -17.683   9.151  16.745  1.00  0.00           C  
HETATM 3220    N POPC   25     -17.012   8.292  15.738  1.00  0.00           N1+
HETATM 3221  C15 POPC   25     -17.585   6.893  15.817  1.00  0.00           C  
HETATM 3222  C12 POPC   25     -19.062   6.717  15.395  1.00  0.00           C  
HETATM 3223   O1 POPC   25     -19.942   7.518  16.203  1.00  0.00           O  
HETATM 3224   P1 POPC   25     -21.189   6.839  16.890  1.00  0.00           P  
HETATM 3225   O4 POPC   25     -20.718   5.856  17.889  1.00  0.00           O  
HETATM 3226   O3 POPC   25     -22.125   7.874  17.367  1.00  0.00           O1-
HETATM 3227   O2 POPC   25     -21.898   6.020  15.748  1.00  0.00           O  
HETATM 3228   C1 POPC   25     -22.232   6.626  14.498  1.00  0.00           C  
HETATM 3229   C2 POPC   25     -21.918   5.643  13.340  1.00  0.00           C  
HETATM 3230  O21 POPC   25     -22.098   6.355  12.096  1.00  0.00           O  
HETATM 3231  C21 POPC   25     -21.280   5.975  11.134  1.00  0.00           C  
HETATM 3232  O22 POPC   25     -20.409   5.127  11.223  1.00  0.00           O  
HETATM 3233  C22 POPC   25     -21.555   6.793   9.878  1.00  0.00           C  
HETATM 3234  C23 POPC   25     -20.647   6.329   8.724  1.00  0.00           C  
HETATM 3235  C24 POPC   25     -20.828   7.217   7.497  1.00  0.00           C  
HETATM 3236  C25 POPC   25     -20.072   6.694   6.263  1.00  0.00           C  
HETATM 3237  C26 POPC   25     -20.251   7.572   5.021  1.00  0.00           C  
HETATM 3238  C27 POPC   25     -19.407   8.855   5.111  1.00  0.00           C  
HETATM 3239  C28 POPC   25     -19.827   9.956   4.129  1.00  0.00           C  
HETATM 3240  C29 POPC   25     -21.141  10.574   4.550  1.00  0.00           C  
HETATM 3241 C210 POPC   25     -21.339  11.776   5.120  1.00  0.00           C  
HETATM 3242 C211 POPC   25     -20.307  12.829   5.423  1.00  0.00           C  
HETATM 3243 C212 POPC   25     -20.842  14.250   5.107  1.00  0.00           C  
HETATM 3244 C213 POPC   25     -21.178  14.470   3.620  1.00  0.00           C  
HETATM 3245 C214 POPC   25     -21.754  15.856   3.322  1.00  0.00           C  
HETATM 3246 C215 POPC   25     -22.152  15.981   1.845  1.00  0.00           C  
HETATM 3247 C216 POPC   25     -22.798  17.321   1.492  1.00  0.00           C  
HETATM 3248   C3 POPC   25     -22.829   4.392  13.449  1.00  0.00           C  
HETATM 3249  O31 POPC   25     -22.769   3.555  12.273  1.00  0.00           O  
HETATM 3250  C31 POPC   25     -22.947   2.253  12.505  1.00  0.00           C  
HETATM 3251  O32 POPC   25     -23.119   1.744  13.593  1.00  0.00           O  
HETATM 3252  C32 POPC   25     -22.930   1.490  11.183  1.00  0.00           C  
HETATM 3253  C33 POPC   25     -22.396   2.308   9.989  1.00  0.00           C  
HETATM 3254  C34 POPC   25     -22.382   1.509   8.681  1.00  0.00           C  
HETATM 3255  C35 POPC   25     -21.793   2.307   7.521  1.00  0.00           C  
HETATM 3256  C36 POPC   25     -21.870   1.531   6.191  1.00  0.00           C  
HETATM 3257  C37 POPC   25     -21.308   2.314   4.997  1.00  0.00           C  
HETATM 3258  C38 POPC   25     -21.461   1.532   3.674  1.00  0.00           C  
HETATM 3259  C39 POPC   25     -20.951   2.314   2.453  1.00  0.00           C  
HETATM 3260 C310 POPC   25     -21.141   1.580   1.108  1.00  0.00           C  
HETATM 3261 C311 POPC   25     -20.360   0.257   1.036  1.00  0.00           C  
HETATM 3262 C312 POPC   25     -20.364  -0.379  -0.377  1.00  0.00           C  
HETATM 3263 C313 POPC   25     -19.534   0.409  -1.393  1.00  0.00           C  
HETATM 3264 C314 POPC   25     -19.367  -0.325  -2.727  1.00  0.00           C  
HETATM 3265 C315 POPC   25     -18.487   0.467  -3.701  1.00  0.00           C  
HETATM 3266 C316 POPC   25     -18.273  -0.237  -5.061  1.00  0.00           C  
HETATM 3267 C217 POPC   25     -21.852  18.521   1.622  1.00  0.00           C  
HETATM 3268 C218 POPC   25     -22.434  19.811   1.066  1.00  0.00           C  
HETATM 3269  H21 POPC   25     -16.858   9.869  14.295  1.00  0.00           H  
HETATM 3270  H22 POPC   25     -18.293   8.884  14.148  1.00  0.00           H  
HETATM 3271  H23 POPC   25     -16.754   8.266  13.608  1.00  0.00           H  
HETATM 3272  H41 POPC   25     -15.027   7.646  15.278  1.00  0.00           H  
HETATM 3273  H42 POPC   25     -15.110   9.244  15.983  1.00  0.00           H  
HETATM 3274  H43 POPC   25     -15.355   7.833  16.986  1.00  0.00           H  
HETATM 3275  H31 POPC   25     -17.431   8.863  17.755  1.00  0.00           H  
HETATM 3276  H32 POPC   25     -17.443  10.197  16.628  1.00  0.00           H  
HETATM 3277  H33 POPC   25     -18.749   8.999  16.664  1.00  0.00           H  
HETATM 3278  H11 POPC   25     -16.994   6.249  15.184  1.00  0.00           H  
HETATM 3279  H12 POPC   25     -17.473   6.530  16.828  1.00  0.00           H  
HETATM 3280  H52 POPC   25     -19.275   5.630  15.470  1.00  0.00           H  
HETATM 3281  H51 POPC   25     -19.198   6.990  14.327  1.00  0.00           H  
HETATM 3282   HA POPC   25     -21.663   7.560  14.305  1.00  0.00           H  
HETATM 3283   HB POPC   25     -23.314   6.876  14.477  1.00  0.00           H  
HETATM 3284   HS POPC   25     -20.862   5.324  13.468  1.00  0.00           H  
HETATM 3285  H2R POPC   25     -21.344   7.860  10.103  1.00  0.00           H  
HETATM 3286  H2S POPC   25     -22.625   6.663   9.608  1.00  0.00           H  
HETATM 3287  H3R POPC   25     -20.895   5.281   8.452  1.00  0.00           H  
HETATM 3288  H3S POPC   25     -19.574   6.341   9.012  1.00  0.00           H  
HETATM 3289  H4R POPC   25     -20.465   8.239   7.740  1.00  0.00           H  
HETATM 3290  H4S POPC   25     -21.904   7.307   7.238  1.00  0.00           H  
HETATM 3291  H5R POPC   25     -20.442   5.674   6.025  1.00  0.00           H  
HETATM 3292  H5S POPC   25     -18.992   6.620   6.512  1.00  0.00           H  
HETATM 3293  H6R POPC   25     -21.324   7.841   4.913  1.00  0.00           H  
HETATM 3294  H6S POPC   25     -19.946   7.025   4.104  1.00  0.00           H  
HETATM 3295  H7R POPC   25     -18.344   8.589   4.926  1.00  0.00           H  
HETATM 3296  H7S POPC   25     -19.454   9.256   6.146  1.00  0.00           H  
HETATM 3297  H8R POPC   25     -19.868   9.580   3.085  1.00  0.00           H  
HETATM 3298  H8S POPC   25     -19.027  10.726   4.112  1.00  0.00           H  
HETATM 3299  H91 POPC   25     -22.014   9.932   4.361  1.00  0.00           H  
HETATM 3300 H101 POPC   25     -22.361  12.088   5.384  1.00  0.00           H  
HETATM 3301 H11R POPC   25     -19.372  12.674   4.843  1.00  0.00           H  
HETATM 3302 H11S POPC   25     -20.021  12.793   6.497  1.00  0.00           H  
HETATM 3303 H12R POPC   25     -20.088  15.004   5.419  1.00  0.00           H  
HETATM 3304 H12S POPC   25     -21.755  14.446   5.708  1.00  0.00           H  
HETATM 3305 H13R POPC   25     -21.899  13.704   3.264  1.00  0.00           H  
HETATM 3306 H13S POPC   25     -20.246  14.309   3.036  1.00  0.00           H  
HETATM 3307 H14R POPC   25     -21.012  16.636   3.598  1.00  0.00           H  
HETATM 3308 H14S POPC   25     -22.649  16.019   3.960  1.00  0.00           H  
HETATM 3309 H15R POPC   25     -22.866  15.159   1.626  1.00  0.00           H  
HETATM 3310 H15S POPC   25     -21.262  15.817   1.202  1.00  0.00           H  
HETATM 3311 H16R POPC   25     -23.698  17.485   2.123  1.00  0.00           H  
HETATM 3312 H16S POPC   25     -23.148  17.275   0.438  1.00  0.00           H  
HETATM 3313   HX POPC   25     -23.870   4.761  13.570  1.00  0.00           H  
HETATM 3314   HY POPC   25     -22.525   3.862  14.378  1.00  0.00           H  
HETATM 3315  H2X POPC   25     -23.967   1.147  10.976  1.00  0.00           H  
HETATM 3316  H2Y POPC   25     -22.298   0.589  11.336  1.00  0.00           H  
HETATM 3317  H3X POPC   25     -21.360   2.639  10.211  1.00  0.00           H  
HETATM 3318  H3Y POPC   25     -23.006   3.225   9.836  1.00  0.00           H  
HETATM 3319  H4X POPC   25     -23.418   1.201   8.426  1.00  0.00           H  
HETATM 3320  H4Y POPC   25     -21.761   0.600   8.833  1.00  0.00           H  
HETATM 3321  H5X POPC   25     -20.727   2.548   7.721  1.00  0.00           H  
HETATM 3322  H5Y POPC   25     -22.341   3.269   7.424  1.00  0.00           H  
HETATM 3323  H6X POPC   25     -22.933   1.279   5.989  1.00  0.00           H  
HETATM 3324  H6Y POPC   25     -21.304   0.582   6.303  1.00  0.00           H  
HETATM 3325  H7X POPC   25     -20.233   2.540   5.164  1.00  0.00           H  
HETATM 3326  H7Y POPC   25     -21.847   3.282   4.924  1.00  0.00           H  
HETATM 3327  H8X POPC   25     -22.525   1.262   3.505  1.00  0.00           H  
HETATM 3328  H8Y POPC   25     -20.906   0.575   3.778  1.00  0.00           H  
HETATM 3329  H9X POPC   25     -19.867   2.525   2.579  1.00  0.00           H  
HETATM 3330  H9Y POPC   25     -21.488   3.284   2.387  1.00  0.00           H  
HETATM 3331 H10X POPC   25     -20.765   2.248   0.304  1.00  0.00           H  
HETATM 3332 H10Y POPC   25     -22.220   1.386   0.927  1.00  0.00           H  
HETATM 3333 H11X POPC   25     -20.817  -0.476   1.735  1.00  0.00           H  
HETATM 3334 H11Y POPC   25     -19.307   0.419   1.352  1.00  0.00           H  
HETATM 3335 H12X POPC   25     -21.408  -0.509  -0.734  1.00  0.00           H  
HETATM 3336 H12Y POPC   25     -19.934  -1.400  -0.292  1.00  0.00           H  
HETATM 3337 H13X POPC   25     -18.526   0.604  -0.968  1.00  0.00           H  
HETATM 3338 H13Y POPC   25     -19.988   1.407  -1.577  1.00  0.00           H  
HETATM 3339 H14X POPC   25     -20.375  -0.482  -3.166  1.00  0.00           H  
HETATM 3340 H14Y POPC   25     -18.926  -1.329  -2.548  1.00  0.00           H  
HETATM 3341 H15X POPC   25     -17.503   0.615  -3.208  1.00  0.00           H  
HETATM 3342 H15Y POPC   25     -18.933   1.470  -3.871  1.00  0.00           H  
HETATM 3343 H16X POPC   25     -17.854  -1.254  -4.903  1.00  0.00           H  
HETATM 3344 H16Y POPC   25     -17.564   0.321  -5.710  1.00  0.00           H  
HETATM 3345 H16Z POPC   25     -19.239  -0.336  -5.601  1.00  0.00           H  
HETATM 3346 H17R POPC   25     -20.908  18.280   1.088  1.00  0.00           H  
HETATM 3347 H17S POPC   25     -21.606  18.641   2.699  1.00  0.00           H  
HETATM 3348 H18R POPC   25     -21.729  20.649   1.252  1.00  0.00           H  
HETATM 3349 H18S POPC   25     -23.419  20.045   1.525  1.00  0.00           H  
HETATM 3350 H18T POPC   25     -22.598  19.729  -0.030  1.00  0.00           H  
HETATM 3351  C11 POPC   26      23.618  10.425  30.838  1.00  0.00           C  
HETATM 3352  C14 POPC   26      24.009   8.412  29.515  1.00  0.00           C  
HETATM 3353  C13 POPC   26      21.752   8.990  30.274  1.00  0.00           C  
HETATM 3354    N POPC   26      23.052   9.541  29.766  1.00  0.00           N1+
HETATM 3355  C15 POPC   26      22.818  10.345  28.499  1.00  0.00           C  
HETATM 3356  C12 POPC   26      22.485   9.556  27.210  1.00  0.00           C  
HETATM 3357   O1 POPC   26      21.247   8.826  27.341  1.00  0.00           O  
HETATM 3358   P1 POPC   26      19.982   9.406  26.585  1.00  0.00           P  
HETATM 3359   O4 POPC   26      18.881   8.431  26.687  1.00  0.00           O  
HETATM 3360   O3 POPC   26      19.708  10.788  27.042  1.00  0.00           O1-
HETATM 3361   O2 POPC   26      20.514   9.430  25.095  1.00  0.00           O  
HETATM 3362   C1 POPC   26      21.018   8.219  24.505  1.00  0.00           C  
HETATM 3363   C2 POPC   26      20.308   7.873  23.167  1.00  0.00           C  
HETATM 3364  O21 POPC   26      20.521   8.881  22.169  1.00  0.00           O  
HETATM 3365  C21 POPC   26      21.742   8.971  21.665  1.00  0.00           C  
HETATM 3366  O22 POPC   26      22.691   8.260  21.966  1.00  0.00           O  
HETATM 3367  C22 POPC   26      21.760  10.077  20.611  1.00  0.00           C  
HETATM 3368  C23 POPC   26      22.419   9.595  19.310  1.00  0.00           C  
HETATM 3369  C24 POPC   26      22.459  10.678  18.232  1.00  0.00           C  
HETATM 3370  C25 POPC   26      22.954  10.112  16.891  1.00  0.00           C  
HETATM 3371  C26 POPC   26      22.921  11.162  15.788  1.00  0.00           C  
HETATM 3372  C27 POPC   26      23.364  10.585  14.428  1.00  0.00           C  
HETATM 3373  C28 POPC   26      23.184  11.558  13.255  1.00  0.00           C  
HETATM 3374  C29 POPC   26      24.205  12.661  13.274  1.00  0.00           C  
HETATM 3375 C210 POPC   26      25.034  12.994  12.262  1.00  0.00           C  
HETATM 3376 C211 POPC   26      25.033  12.381  10.884  1.00  0.00           C  
HETATM 3377 C212 POPC   26      25.302  13.423   9.765  1.00  0.00           C  
HETATM 3378 C213 POPC   26      25.177  12.795   8.377  1.00  0.00           C  
HETATM 3379 C214 POPC   26      25.550  13.744   7.221  1.00  0.00           C  
HETATM 3380 C215 POPC   26      27.055  14.089   7.175  1.00  0.00           C  
HETATM 3381 C216 POPC   26      27.427  15.008   6.011  1.00  0.00           C  
HETATM 3382   C3 POPC   26      18.785   7.703  23.427  1.00  0.00           C  
HETATM 3383  O31 POPC   26      18.068   7.303  22.237  1.00  0.00           O  
HETATM 3384  C31 POPC   26      17.585   8.313  21.504  1.00  0.00           C  
HETATM 3385  O32 POPC   26      17.560   9.487  21.826  1.00  0.00           O  
HETATM 3386  C32 POPC   26      17.248   7.744  20.118  1.00  0.00           C  
HETATM 3387  C33 POPC   26      15.877   8.178  19.559  1.00  0.00           C  
HETATM 3388  C34 POPC   26      15.655   7.514  18.203  1.00  0.00           C  
HETATM 3389  C35 POPC   26      14.374   7.941  17.498  1.00  0.00           C  
HETATM 3390  C36 POPC   26      14.166   7.212  16.164  1.00  0.00           C  
HETATM 3391  C37 POPC   26      15.229   7.598  15.116  1.00  0.00           C  
HETATM 3392  C38 POPC   26      14.930   7.054  13.716  1.00  0.00           C  
HETATM 3393  C39 POPC   26      16.022   7.440  12.719  1.00  0.00           C  
HETATM 3394 C310 POPC   26      15.769   6.920  11.299  1.00  0.00           C  
HETATM 3395 C311 POPC   26      16.903   7.246  10.313  1.00  0.00           C  
HETATM 3396 C312 POPC   26      16.592   6.741   8.903  1.00  0.00           C  
HETATM 3397 C313 POPC   26      17.769   6.881   7.911  1.00  0.00           C  
HETATM 3398 C314 POPC   26      18.972   6.024   8.324  1.00  0.00           C  
HETATM 3399 C315 POPC   26      19.962   5.796   7.176  1.00  0.00           C  
HETATM 3400 C316 POPC   26      20.576   7.088   6.619  1.00  0.00           C  
HETATM 3401 C217 POPC   26      28.940  15.219   5.859  1.00  0.00           C  
HETATM 3402 C218 POPC   26      29.599  15.812   7.104  1.00  0.00           C  
HETATM 3403  H21 POPC   26      23.775   9.871  31.751  1.00  0.00           H  
HETATM 3404  H22 POPC   26      22.938  11.238  31.048  1.00  0.00           H  
HETATM 3405  H23 POPC   26      24.559  10.851  30.522  1.00  0.00           H  
HETATM 3406  H41 POPC   26      24.270   7.918  30.439  1.00  0.00           H  
HETATM 3407  H42 POPC   26      23.565   7.688  28.848  1.00  0.00           H  
HETATM 3408  H43 POPC   26      24.933   8.768  29.083  1.00  0.00           H  
HETATM 3409  H31 POPC   26      21.042   9.774  30.492  1.00  0.00           H  
HETATM 3410  H32 POPC   26      21.305   8.343  29.534  1.00  0.00           H  
HETATM 3411  H33 POPC   26      21.892   8.423  31.182  1.00  0.00           H  
HETATM 3412  H11 POPC   26      22.035  11.060  28.705  1.00  0.00           H  
HETATM 3413  H12 POPC   26      23.676  10.959  28.268  1.00  0.00           H  
HETATM 3414  H52 POPC   26      23.310   8.837  27.017  1.00  0.00           H  
HETATM 3415  H51 POPC   26      22.489  10.290  26.376  1.00  0.00           H  
HETATM 3416   HA POPC   26      20.884   7.335  25.163  1.00  0.00           H  
HETATM 3417   HB POPC   26      22.110   8.337  24.339  1.00  0.00           H  
HETATM 3418   HS POPC   26      20.709   6.901  22.808  1.00  0.00           H  
HETATM 3419  H2R POPC   26      22.341  10.928  21.024  1.00  0.00           H  
HETATM 3420  H2S POPC   26      20.717  10.407  20.413  1.00  0.00           H  
HETATM 3421  H3R POPC   26      21.843   8.751  18.875  1.00  0.00           H  
HETATM 3422  H3S POPC   26      23.450   9.218  19.481  1.00  0.00           H  
HETATM 3423  H4R POPC   26      23.112  11.510  18.574  1.00  0.00           H  
HETATM 3424  H4S POPC   26      21.439  11.104  18.115  1.00  0.00           H  
HETATM 3425  H5R POPC   26      22.321   9.250  16.588  1.00  0.00           H  
HETATM 3426  H5S POPC   26      23.988   9.719  16.987  1.00  0.00           H  
HETATM 3427  H6R POPC   26      23.573  12.016  16.070  1.00  0.00           H  
HETATM 3428  H6S POPC   26      21.889  11.560  15.685  1.00  0.00           H  
HETATM 3429  H7R POPC   26      22.752   9.676  14.241  1.00  0.00           H  
HETATM 3430  H7S POPC   26      24.416  10.235  14.494  1.00  0.00           H  
HETATM 3431  H8R POPC   26      22.145  11.951  13.284  1.00  0.00           H  
HETATM 3432  H8S POPC   26      23.253  10.945  12.331  1.00  0.00           H  
HETATM 3433  H91 POPC   26      24.281  13.178  14.242  1.00  0.00           H  
HETATM 3434 H101 POPC   26      25.744  13.824  12.398  1.00  0.00           H  
HETATM 3435 H11R POPC   26      24.073  11.876  10.645  1.00  0.00           H  
HETATM 3436 H11S POPC   26      25.834  11.614  10.813  1.00  0.00           H  
HETATM 3437 H12R POPC   26      26.312  13.861   9.916  1.00  0.00           H  
HETATM 3438 H12S POPC   26      24.564  14.246   9.877  1.00  0.00           H  
HETATM 3439 H13R POPC   26      24.123  12.468   8.247  1.00  0.00           H  
HETATM 3440 H13S POPC   26      25.828  11.899   8.289  1.00  0.00           H  
HETATM 3441 H14R POPC   26      24.955  14.677   7.319  1.00  0.00           H  
HETATM 3442 H14S POPC   26      25.275  13.267   6.256  1.00  0.00           H  
HETATM 3443 H15R POPC   26      27.628  13.140   7.107  1.00  0.00           H  
HETATM 3444 H15S POPC   26      27.352  14.578   8.128  1.00  0.00           H  
HETATM 3445 H16R POPC   26      26.946  15.999   6.157  1.00  0.00           H  
HETATM 3446 H16S POPC   26      27.029  14.566   5.073  1.00  0.00           H  
HETATM 3447   HX POPC   26      18.377   8.640  23.861  1.00  0.00           H  
HETATM 3448   HY POPC   26      18.664   6.917  24.203  1.00  0.00           H  
HETATM 3449  H2X POPC   26      17.321   6.637  20.182  1.00  0.00           H  
HETATM 3450  H2Y POPC   26      18.047   8.095  19.431  1.00  0.00           H  
HETATM 3451  H3X POPC   26      15.840   9.284  19.454  1.00  0.00           H  
HETATM 3452  H3Y POPC   26      15.059   7.875  20.247  1.00  0.00           H  
HETATM 3453  H4X POPC   26      15.617   6.414  18.354  1.00  0.00           H  
HETATM 3454  H4Y POPC   26      16.522   7.755  17.551  1.00  0.00           H  
HETATM 3455  H5X POPC   26      14.370   9.042  17.353  1.00  0.00           H  
HETATM 3456  H5Y POPC   26      13.501   7.694  18.138  1.00  0.00           H  
HETATM 3457  H6X POPC   26      13.165   7.476  15.761  1.00  0.00           H  
HETATM 3458  H6Y POPC   26      14.192   6.114  16.335  1.00  0.00           H  
HETATM 3459  H7X POPC   26      16.232   7.234  15.427  1.00  0.00           H  
HETATM 3460  H7Y POPC   26      15.290   8.705  15.052  1.00  0.00           H  
HETATM 3461  H8X POPC   26      13.951   7.437  13.357  1.00  0.00           H  
HETATM 3462  H8Y POPC   26      14.836   5.948  13.751  1.00  0.00           H  
HETATM 3463  H9X POPC   26      16.996   7.040  13.074  1.00  0.00           H  
HETATM 3464  H9Y POPC   26      16.112   8.547  12.676  1.00  0.00           H  
HETATM 3465 H10X POPC   26      14.828   7.341  10.884  1.00  0.00           H  
HETATM 3466 H10Y POPC   26      15.650   5.818  11.363  1.00  0.00           H  
HETATM 3467 H11X POPC   26      17.837   6.777  10.691  1.00  0.00           H  
HETATM 3468 H11Y POPC   26      17.073   8.343  10.271  1.00  0.00           H  
HETATM 3469 H12X POPC   26      15.720   7.302   8.504  1.00  0.00           H  
HETATM 3470 H12Y POPC   26      16.294   5.671   8.941  1.00  0.00           H  
HETATM 3471 H13X POPC   26      18.060   7.950   7.827  1.00  0.00           H  
HETATM 3472 H13Y POPC   26      17.398   6.555   6.916  1.00  0.00           H  
HETATM 3473 H14X POPC   26      18.619   5.021   8.647  1.00  0.00           H  
HETATM 3474 H14Y POPC   26      19.492   6.489   9.188  1.00  0.00           H  
HETATM 3475 H15X POPC   26      19.439   5.249   6.363  1.00  0.00           H  
HETATM 3476 H15Y POPC   26      20.768   5.138   7.565  1.00  0.00           H  
HETATM 3477 H16X POPC   26      21.267   6.860   5.779  1.00  0.00           H  
HETATM 3478 H16Y POPC   26      21.119   7.629   7.423  1.00  0.00           H  
HETATM 3479 H16Z POPC   26      19.783   7.765   6.236  1.00  0.00           H  
HETATM 3480 H17R POPC   26      29.125  15.870   4.978  1.00  0.00           H  
HETATM 3481 H17S POPC   26      29.403  14.235   5.628  1.00  0.00           H  
HETATM 3482 H18R POPC   26      29.465  15.130   7.971  1.00  0.00           H  
HETATM 3483 H18S POPC   26      29.155  16.797   7.360  1.00  0.00           H  
HETATM 3484 H18T POPC   26      30.686  15.970   6.937  1.00  0.00           H  
HETATM 3485  C11 POPC   27      20.275  15.823  23.395  1.00  0.00           C  
HETATM 3486  C14 POPC   27      21.576  17.273  24.848  1.00  0.00           C  
HETATM 3487  C13 POPC   27      22.438  16.586  22.681  1.00  0.00           C  
HETATM 3488    N POPC   27      21.208  16.985  23.421  1.00  0.00           N1+
HETATM 3489  C15 POPC   27      20.584  18.208  22.778  1.00  0.00           C  
HETATM 3490  C12 POPC   27      21.420  19.517  22.768  1.00  0.00           C  
HETATM 3491   O1 POPC   27      22.604  19.415  21.981  1.00  0.00           O  
HETATM 3492   P1 POPC   27      22.584  19.820  20.448  1.00  0.00           P  
HETATM 3493   O4 POPC   27      21.901  21.126  20.296  1.00  0.00           O  
HETATM 3494   O3 POPC   27      23.960  19.733  19.907  1.00  0.00           O1-
HETATM 3495   O2 POPC   27      21.687  18.692  19.801  1.00  0.00           O  
HETATM 3496   C1 POPC   27      22.177  17.998  18.650  1.00  0.00           C  
HETATM 3497   C2 POPC   27      22.084  18.856  17.368  1.00  0.00           C  
HETATM 3498  O21 POPC   27      20.686  19.024  17.060  1.00  0.00           O  
HETATM 3499  C21 POPC   27      20.377  20.151  16.450  1.00  0.00           C  
HETATM 3500  O22 POPC   27      21.124  21.104  16.305  1.00  0.00           O  
HETATM 3501  C22 POPC   27      18.918  20.088  16.000  1.00  0.00           C  
HETATM 3502  C23 POPC   27      18.565  21.236  15.026  1.00  0.00           C  
HETATM 3503  C24 POPC   27      17.491  20.809  14.023  1.00  0.00           C  
HETATM 3504  C25 POPC   27      18.057  19.947  12.877  1.00  0.00           C  
HETATM 3505  C26 POPC   27      18.582  20.790  11.705  1.00  0.00           C  
HETATM 3506  C27 POPC   27      19.227  19.958  10.599  1.00  0.00           C  
HETATM 3507  C28 POPC   27      19.452  20.739   9.301  1.00  0.00           C  
HETATM 3508  C29 POPC   27      18.130  20.930   8.595  1.00  0.00           C  
HETATM 3509 C210 POPC   27      17.705  20.322   7.478  1.00  0.00           C  
HETATM 3510 C211 POPC   27      18.459  19.300   6.655  1.00  0.00           C  
HETATM 3511 C212 POPC   27      18.715  19.831   5.226  1.00  0.00           C  
HETATM 3512 C213 POPC   27      17.444  20.100   4.404  1.00  0.00           C  
HETATM 3513 C214 POPC   27      17.753  20.271   2.904  1.00  0.00           C  
HETATM 3514 C215 POPC   27      18.551  21.535   2.568  1.00  0.00           C  
HETATM 3515 C216 POPC   27      18.972  21.611   1.081  1.00  0.00           C  
HETATM 3516   C3 POPC   27      22.841  18.240  16.166  1.00  0.00           C  
HETATM 3517  O31 POPC   27      22.298  16.974  15.770  1.00  0.00           O  
HETATM 3518  C31 POPC   27      21.386  17.060  14.792  1.00  0.00           C  
HETATM 3519  O32 POPC   27      21.021  18.088  14.247  1.00  0.00           O  
HETATM 3520  C32 POPC   27      20.912  15.657  14.447  1.00  0.00           C  
HETATM 3521  C33 POPC   27      20.245  15.635  13.053  1.00  0.00           C  
HETATM 3522  C34 POPC   27      19.975  14.206  12.547  1.00  0.00           C  
HETATM 3523  C35 POPC   27      19.482  14.166  11.085  1.00  0.00           C  
HETATM 3524  C36 POPC   27      20.582  14.472  10.056  1.00  0.00           C  
HETATM 3525  C37 POPC   27      20.045  14.532   8.610  1.00  0.00           C  
HETATM 3526  C38 POPC   27      21.176  14.682   7.590  1.00  0.00           C  
HETATM 3527  C39 POPC   27      20.686  14.889   6.151  1.00  0.00           C  
HETATM 3528 C310 POPC   27      21.858  15.029   5.155  1.00  0.00           C  
HETATM 3529 C311 POPC   27      21.436  15.399   3.721  1.00  0.00           C  
HETATM 3530 C312 POPC   27      20.832  16.803   3.620  1.00  0.00           C  
HETATM 3531 C313 POPC   27      20.427  17.177   2.182  1.00  0.00           C  
HETATM 3532 C314 POPC   27      19.213  16.386   1.679  1.00  0.00           C  
HETATM 3533 C315 POPC   27      18.525  17.016   0.451  1.00  0.00           C  
HETATM 3534 C316 POPC   27      19.485  17.290  -0.718  1.00  0.00           C  
HETATM 3535 C217 POPC   27      17.849  21.459   0.044  1.00  0.00           C  
HETATM 3536 C218 POPC   27      16.756  22.521   0.138  1.00  0.00           C  
HETATM 3537  H21 POPC   27      20.023  15.540  22.385  1.00  0.00           H  
HETATM 3538  H22 POPC   27      19.352  16.036  23.913  1.00  0.00           H  
HETATM 3539  H23 POPC   27      20.728  14.977  23.891  1.00  0.00           H  
HETATM 3540  H41 POPC   27      22.324  18.050  24.892  1.00  0.00           H  
HETATM 3541  H42 POPC   27      20.711  17.616  25.396  1.00  0.00           H  
HETATM 3542  H43 POPC   27      21.949  16.394  25.353  1.00  0.00           H  
HETATM 3543  H31 POPC   27      22.216  16.236  21.684  1.00  0.00           H  
HETATM 3544  H32 POPC   27      23.086  17.445  22.591  1.00  0.00           H  
HETATM 3545  H33 POPC   27      22.988  15.815  23.201  1.00  0.00           H  
HETATM 3546  H11 POPC   27      20.334  17.964  21.756  1.00  0.00           H  
HETATM 3547  H12 POPC   27      19.666  18.414  23.308  1.00  0.00           H  
HETATM 3548  H52 POPC   27      21.708  19.728  23.820  1.00  0.00           H  
HETATM 3549  H51 POPC   27      20.785  20.369  22.444  1.00  0.00           H  
HETATM 3550   HA POPC   27      21.588  17.071  18.481  1.00  0.00           H  
HETATM 3551   HB POPC   27      23.227  17.665  18.794  1.00  0.00           H  
HETATM 3552   HS POPC   27      22.572  19.828  17.592  1.00  0.00           H  
HETATM 3553  H2R POPC   27      18.279  20.138  16.907  1.00  0.00           H  
HETATM 3554  H2S POPC   27      18.783  19.094  15.521  1.00  0.00           H  
HETATM 3555  H3R POPC   27      19.464  21.582  14.472  1.00  0.00           H  
HETATM 3556  H3S POPC   27      18.199  22.097  15.625  1.00  0.00           H  
HETATM 3557  H4R POPC   27      16.970  21.700  13.611  1.00  0.00           H  
HETATM 3558  H4S POPC   27      16.719  20.222  14.565  1.00  0.00           H  
HETATM 3559  H5R POPC   27      17.237  19.303  12.494  1.00  0.00           H  
HETATM 3560  H5S POPC   27      18.860  19.276  13.251  1.00  0.00           H  
HETATM 3561  H6R POPC   27      19.300  21.553  12.074  1.00  0.00           H  
HETATM 3562  H6S POPC   27      17.713  21.338  11.281  1.00  0.00           H  
HETATM 3563  H7R POPC   27      18.627  19.049  10.378  1.00  0.00           H  
HETATM 3564  H7S POPC   27      20.202  19.601  10.993  1.00  0.00           H  
HETATM 3565  H8R POPC   27      20.194  20.193   8.678  1.00  0.00           H  
HETATM 3566  H8S POPC   27      19.901  21.732   9.514  1.00  0.00           H  
HETATM 3567  H91 POPC   27      17.445  21.635   9.090  1.00  0.00           H  
HETATM 3568 H101 POPC   27      16.712  20.573   7.077  1.00  0.00           H  
HETATM 3569 H11R POPC   27      17.884  18.351   6.585  1.00  0.00           H  
HETATM 3570 H11S POPC   27      19.445  19.047   7.100  1.00  0.00           H  
HETATM 3571 H12R POPC   27      19.323  19.073   4.689  1.00  0.00           H  
HETATM 3572 H12S POPC   27      19.309  20.768   5.286  1.00  0.00           H  
HETATM 3573 H13R POPC   27      16.916  21.000   4.786  1.00  0.00           H  
HETATM 3574 H13S POPC   27      16.764  19.226   4.490  1.00  0.00           H  
HETATM 3575 H14R POPC   27      16.784  20.331   2.364  1.00  0.00           H  
HETATM 3576 H14S POPC   27      18.315  19.383   2.542  1.00  0.00           H  
HETATM 3577 H15R POPC   27      19.473  21.550   3.188  1.00  0.00           H  
HETATM 3578 H15S POPC   27      17.946  22.430   2.830  1.00  0.00           H  
HETATM 3579 H16R POPC   27      19.696  20.788   0.905  1.00  0.00           H  
HETATM 3580 H16S POPC   27      19.484  22.584   0.921  1.00  0.00           H  
HETATM 3581   HX POPC   27      23.897  18.081  16.474  1.00  0.00           H  
HETATM 3582   HY POPC   27      22.854  18.980  15.337  1.00  0.00           H  
HETATM 3583  H2X POPC   27      20.185  15.338  15.224  1.00  0.00           H  
HETATM 3584  H2Y POPC   27      21.793  14.981  14.445  1.00  0.00           H  
HETATM 3585  H3X POPC   27      20.928  16.133  12.332  1.00  0.00           H  
HETATM 3586  H3Y POPC   27      19.308  16.231  13.073  1.00  0.00           H  
HETATM 3587  H4X POPC   27      19.215  13.763  13.225  1.00  0.00           H  
HETATM 3588  H4Y POPC   27      20.896  13.588  12.621  1.00  0.00           H  
HETATM 3589  H5X POPC   27      18.649  14.895  10.987  1.00  0.00           H  
HETATM 3590  H5Y POPC   27      19.068  13.157  10.874  1.00  0.00           H  
HETATM 3591  H6X POPC   27      21.366  13.686  10.113  1.00  0.00           H  
HETATM 3592  H6Y POPC   27      21.075  15.446  10.264  1.00  0.00           H  
HETATM 3593  H7X POPC   27      19.339  15.387   8.540  1.00  0.00           H  
HETATM 3594  H7Y POPC   27      19.488  13.597   8.387  1.00  0.00           H  
HETATM 3595  H8X POPC   27      21.820  13.777   7.633  1.00  0.00           H  
HETATM 3596  H8Y POPC   27      21.800  15.556   7.874  1.00  0.00           H  
HETATM 3597  H9X POPC   27      20.075  15.816   6.127  1.00  0.00           H  
HETATM 3598  H9Y POPC   27      20.017  14.054   5.850  1.00  0.00           H  
HETATM 3599 H10X POPC   27      22.392  14.055   5.144  1.00  0.00           H  
HETATM 3600 H10Y POPC   27      22.580  15.784   5.534  1.00  0.00           H  
HETATM 3601 H11X POPC   27      20.712  14.636   3.363  1.00  0.00           H  
HETATM 3602 H11Y POPC   27      22.324  15.357   3.055  1.00  0.00           H  
HETATM 3603 H12X POPC   27      21.586  17.539   3.974  1.00  0.00           H  
HETATM 3604 H12Y POPC   27      19.943  16.882   4.282  1.00  0.00           H  
HETATM 3605 H13X POPC   27      21.282  17.022   1.491  1.00  0.00           H  
HETATM 3606 H13Y POPC   27      20.171  18.258   2.154  1.00  0.00           H  
HETATM 3607 H14X POPC   27      18.464  16.315   2.497  1.00  0.00           H  
HETATM 3608 H14Y POPC   27      19.539  15.351   1.440  1.00  0.00           H  
HETATM 3609 H15X POPC   27      18.038  17.966   0.756  1.00  0.00           H  
HETATM 3610 H15Y POPC   27      17.742  16.311   0.098  1.00  0.00           H  
HETATM 3611 H16X POPC   27      20.044  16.375  -1.010  1.00  0.00           H  
HETATM 3612 H16Y POPC   27      20.223  18.073  -0.441  1.00  0.00           H  
HETATM 3613 H16Z POPC   27      18.918  17.651  -1.603  1.00  0.00           H  
HETATM 3614 H17R POPC   27      17.416  20.440   0.131  1.00  0.00           H  
HETATM 3615 H17S POPC   27      18.309  21.528  -0.965  1.00  0.00           H  
HETATM 3616 H18R POPC   27      17.224  23.527   0.081  1.00  0.00           H  
HETATM 3617 H18S POPC   27      16.190  22.435   1.090  1.00  0.00           H  
HETATM 3618 H18T POPC   27      16.020  22.414  -0.688  1.00  0.00           H  
HETATM 3619  C11 POPC   28      -7.877 -21.235  25.654  1.00  0.00           C  
HETATM 3620  C14 POPC   28      -7.496 -23.166  27.077  1.00  0.00           C  
HETATM 3621  C13 POPC   28      -8.109 -23.474  24.754  1.00  0.00           C  
HETATM 3622    N POPC   28      -7.321 -22.621  25.691  1.00  0.00           N1+
HETATM 3623  C15 POPC   28      -5.842 -22.606  25.306  1.00  0.00           C  
HETATM 3624  C12 POPC   28      -4.899 -21.730  26.181  1.00  0.00           C  
HETATM 3625   O1 POPC   28      -5.275 -20.355  26.186  1.00  0.00           O  
HETATM 3626   P1 POPC   28      -4.379 -19.222  25.589  1.00  0.00           P  
HETATM 3627   O4 POPC   28      -5.226 -18.011  25.410  1.00  0.00           O  
HETATM 3628   O3 POPC   28      -3.184 -19.060  26.454  1.00  0.00           O1-
HETATM 3629   O2 POPC   28      -3.924 -19.751  24.175  1.00  0.00           O  
HETATM 3630   C1 POPC   28      -2.790 -19.157  23.528  1.00  0.00           C  
HETATM 3631   C2 POPC   28      -3.046 -18.878  22.020  1.00  0.00           C  
HETATM 3632  O21 POPC   28      -3.611 -20.074  21.436  1.00  0.00           O  
HETATM 3633  C21 POPC   28      -4.595 -19.853  20.574  1.00  0.00           C  
HETATM 3634  O22 POPC   28      -4.922 -18.780  20.096  1.00  0.00           O  
HETATM 3635  C22 POPC   28      -5.261 -21.190  20.268  1.00  0.00           C  
HETATM 3636  C23 POPC   28      -6.173 -21.161  19.011  1.00  0.00           C  
HETATM 3637  C24 POPC   28      -5.373 -21.248  17.703  1.00  0.00           C  
HETATM 3638  C25 POPC   28      -6.293 -21.538  16.505  1.00  0.00           C  
HETATM 3639  C26 POPC   28      -5.518 -21.690  15.187  1.00  0.00           C  
HETATM 3640  C27 POPC   28      -6.432 -21.947  13.981  1.00  0.00           C  
HETATM 3641  C28 POPC   28      -5.622 -22.192  12.703  1.00  0.00           C  
HETATM 3642  C29 POPC   28      -6.509 -22.382  11.498  1.00  0.00           C  
HETATM 3643 C210 POPC   28      -6.585 -21.532  10.453  1.00  0.00           C  
HETATM 3644 C211 POPC   28      -5.865 -20.196  10.381  1.00  0.00           C  
HETATM 3645 C212 POPC   28      -6.443 -19.299   9.282  1.00  0.00           C  
HETATM 3646 C213 POPC   28      -6.090 -19.705   7.840  1.00  0.00           C  
HETATM 3647 C214 POPC   28      -4.598 -19.570   7.487  1.00  0.00           C  
HETATM 3648 C215 POPC   28      -4.333 -19.708   5.981  1.00  0.00           C  
HETATM 3649 C216 POPC   28      -4.696 -21.076   5.391  1.00  0.00           C  
HETATM 3650   C3 POPC   28      -1.715 -18.504  21.319  1.00  0.00           C  
HETATM 3651  O31 POPC   28      -1.905 -18.104  19.947  1.00  0.00           O  
HETATM 3652  C31 POPC   28      -1.784 -19.079  19.043  1.00  0.00           C  
HETATM 3653  O32 POPC   28      -1.391 -20.218  19.269  1.00  0.00           O  
HETATM 3654  C32 POPC   28      -2.209 -18.541  17.694  1.00  0.00           C  
HETATM 3655  C33 POPC   28      -2.018 -19.543  16.534  1.00  0.00           C  
HETATM 3656  C34 POPC   28      -2.545 -18.989  15.202  1.00  0.00           C  
HETATM 3657  C35 POPC   28      -2.233 -19.877  13.994  1.00  0.00           C  
HETATM 3658  C36 POPC   28      -2.641 -19.241  12.653  1.00  0.00           C  
HETATM 3659  C37 POPC   28      -2.111 -20.039  11.444  1.00  0.00           C  
HETATM 3660  C38 POPC   28      -0.609 -19.827  11.182  1.00  0.00           C  
HETATM 3661  C39 POPC   28      -0.028 -20.776  10.121  1.00  0.00           C  
HETATM 3662 C310 POPC   28      -0.797 -20.784   8.807  1.00  0.00           C  
HETATM 3663 C311 POPC   28      -0.007 -21.459   7.686  1.00  0.00           C  
HETATM 3664 C312 POPC   28      -0.798 -21.520   6.376  1.00  0.00           C  
HETATM 3665 C313 POPC   28      -0.002 -22.177   5.235  1.00  0.00           C  
HETATM 3666 C314 POPC   28      -0.818 -22.244   3.924  1.00  0.00           C  
HETATM 3667 C315 POPC   28      -0.014 -22.874   2.787  1.00  0.00           C  
HETATM 3668 C316 POPC   28      -0.798 -22.971   1.468  1.00  0.00           C  
HETATM 3669 C217 POPC   28      -4.415 -21.187   3.882  1.00  0.00           C  
HETATM 3670 C218 POPC   28      -4.813 -22.551   3.304  1.00  0.00           C  
HETATM 3671  H21 POPC   28      -7.184 -20.575  26.154  1.00  0.00           H  
HETATM 3672  H22 POPC   28      -8.841 -21.180  26.137  1.00  0.00           H  
HETATM 3673  H23 POPC   28      -8.000 -20.882  24.641  1.00  0.00           H  
HETATM 3674  H41 POPC   28      -7.093 -24.166  27.136  1.00  0.00           H  
HETATM 3675  H42 POPC   28      -6.965 -22.555  27.792  1.00  0.00           H  
HETATM 3676  H43 POPC   28      -8.535 -23.224  27.365  1.00  0.00           H  
HETATM 3677  H31 POPC   28      -9.169 -23.382  24.944  1.00  0.00           H  
HETATM 3678  H32 POPC   28      -7.976 -23.134  23.738  1.00  0.00           H  
HETATM 3679  H33 POPC   28      -7.830 -24.513  24.849  1.00  0.00           H  
HETATM 3680  H11 POPC   28      -5.491 -23.626  25.362  1.00  0.00           H  
HETATM 3681  H12 POPC   28      -5.727 -22.285  24.282  1.00  0.00           H  
HETATM 3682  H52 POPC   28      -3.849 -21.902  25.862  1.00  0.00           H  
HETATM 3683  H51 POPC   28      -4.947 -22.109  27.224  1.00  0.00           H  
HETATM 3684   HA POPC   28      -1.933 -19.861  23.599  1.00  0.00           H  
HETATM 3685   HB POPC   28      -2.486 -18.188  23.978  1.00  0.00           H  
HETATM 3686   HS POPC   28      -3.740 -18.012  21.973  1.00  0.00           H  
HETATM 3687  H2R POPC   28      -5.866 -21.449  21.163  1.00  0.00           H  
HETATM 3688  H2S POPC   28      -4.469 -21.959  20.144  1.00  0.00           H  
HETATM 3689  H3R POPC   28      -6.827 -20.263  19.016  1.00  0.00           H  
HETATM 3690  H3S POPC   28      -6.861 -22.032  19.044  1.00  0.00           H  
HETATM 3691  H4R POPC   28      -4.623 -22.063  17.780  1.00  0.00           H  
HETATM 3692  H4S POPC   28      -4.815 -20.304  17.523  1.00  0.00           H  
HETATM 3693  H5R POPC   28      -7.033 -20.717  16.383  1.00  0.00           H  
HETATM 3694  H5S POPC   28      -6.856 -22.472  16.718  1.00  0.00           H  
HETATM 3695  H6R POPC   28      -4.826 -22.552  15.295  1.00  0.00           H  
HETATM 3696  H6S POPC   28      -4.927 -20.766  15.012  1.00  0.00           H  
HETATM 3697  H7R POPC   28      -7.116 -21.085  13.830  1.00  0.00           H  
HETATM 3698  H7S POPC   28      -7.045 -22.853  14.175  1.00  0.00           H  
HETATM 3699  H8R POPC   28      -4.966 -23.077  12.849  1.00  0.00           H  
HETATM 3700  H8S POPC   28      -4.929 -21.332  12.583  1.00  0.00           H  
HETATM 3701  H91 POPC   28      -7.075 -23.324  11.475  1.00  0.00           H  
HETATM 3702 H101 POPC   28      -7.267 -21.746   9.616  1.00  0.00           H  
HETATM 3703 H11R POPC   28      -4.778 -20.337  10.200  1.00  0.00           H  
HETATM 3704 H11S POPC   28      -5.961 -19.668  11.353  1.00  0.00           H  
HETATM 3705 H12R POPC   28      -6.046 -18.271   9.426  1.00  0.00           H  
HETATM 3706 H12S POPC   28      -7.548 -19.233   9.369  1.00  0.00           H  
HETATM 3707 H13R POPC   28      -6.642 -19.023   7.159  1.00  0.00           H  
HETATM 3708 H13S POPC   28      -6.426 -20.744   7.633  1.00  0.00           H  
HETATM 3709 H14R POPC   28      -4.011 -20.347   8.022  1.00  0.00           H  
HETATM 3710 H14S POPC   28      -4.264 -18.571   7.841  1.00  0.00           H  
HETATM 3711 H15R POPC   28      -3.254 -19.533   5.778  1.00  0.00           H  
HETATM 3712 H15S POPC   28      -4.919 -18.932   5.444  1.00  0.00           H  
HETATM 3713 H16R POPC   28      -5.776 -21.277   5.557  1.00  0.00           H  
HETATM 3714 H16S POPC   28      -4.133 -21.889   5.897  1.00  0.00           H  
HETATM 3715   HX POPC   28      -0.985 -19.337  21.407  1.00  0.00           H  
HETATM 3716   HY POPC   28      -1.260 -17.662  21.883  1.00  0.00           H  
HETATM 3717  H2X POPC   28      -1.634 -17.611  17.502  1.00  0.00           H  
HETATM 3718  H2Y POPC   28      -3.284 -18.274  17.778  1.00  0.00           H  
HETATM 3719  H3X POPC   28      -2.530 -20.496  16.786  1.00  0.00           H  
HETATM 3720  H3Y POPC   28      -0.938 -19.782  16.429  1.00  0.00           H  
HETATM 3721  H4X POPC   28      -2.116 -17.979  15.029  1.00  0.00           H  
HETATM 3722  H4Y POPC   28      -3.647 -18.869  15.278  1.00  0.00           H  
HETATM 3723  H5X POPC   28      -2.746 -20.858  14.078  1.00  0.00           H  
HETATM 3724  H5Y POPC   28      -1.139 -20.074  13.984  1.00  0.00           H  
HETATM 3725  H6X POPC   28      -2.287 -18.189  12.623  1.00  0.00           H  
HETATM 3726  H6Y POPC   28      -3.751 -19.213  12.614  1.00  0.00           H  
HETATM 3727  H7X POPC   28      -2.666 -19.722  10.535  1.00  0.00           H  
HETATM 3728  H7Y POPC   28      -2.336 -21.116  11.596  1.00  0.00           H  
HETATM 3729  H8X POPC   28      -0.042 -19.984  12.124  1.00  0.00           H  
HETATM 3730  H8Y POPC   28      -0.429 -18.781  10.853  1.00  0.00           H  
HETATM 3731  H9X POPC   28       0.002 -21.810  10.525  1.00  0.00           H  
HETATM 3732  H9Y POPC   28       1.022 -20.476   9.917  1.00  0.00           H  
HETATM 3733 H10X POPC   28      -0.998 -19.733   8.506  1.00  0.00           H  
HETATM 3734 H10Y POPC   28      -1.770 -21.300   8.950  1.00  0.00           H  
HETATM 3735 H11X POPC   28       0.234 -22.495   8.008  1.00  0.00           H  
HETATM 3736 H11Y POPC   28       0.948 -20.914   7.529  1.00  0.00           H  
HETATM 3737 H12X POPC   28      -1.105 -20.490   6.093  1.00  0.00           H  
HETATM 3738 H12Y POPC   28      -1.726 -22.099   6.570  1.00  0.00           H  
HETATM 3739 H13X POPC   28       0.300 -23.200   5.544  1.00  0.00           H  
HETATM 3740 H13Y POPC   28       0.921 -21.586   5.053  1.00  0.00           H  
HETATM 3741 H14X POPC   28      -1.152 -21.223   3.641  1.00  0.00           H  
HETATM 3742 H14Y POPC   28      -1.741 -22.833   4.113  1.00  0.00           H  
HETATM 3743 H15X POPC   28       0.315 -23.883   3.116  1.00  0.00           H  
HETATM 3744 H15Y POPC   28       0.897 -22.263   2.611  1.00  0.00           H  
HETATM 3745 H16X POPC   28      -1.764 -23.503   1.604  1.00  0.00           H  
HETATM 3746 H16Y POPC   28      -0.212 -23.493   0.682  1.00  0.00           H  
HETATM 3747 H16Z POPC   28      -1.043 -21.951   1.102  1.00  0.00           H  
HETATM 3748 H17R POPC   28      -3.339 -21.007   3.676  1.00  0.00           H  
HETATM 3749 H17S POPC   28      -4.985 -20.393   3.354  1.00  0.00           H  
HETATM 3750 H18R POPC   28      -5.896 -22.750   3.456  1.00  0.00           H  
HETATM 3751 H18S POPC   28      -4.230 -23.364   3.786  1.00  0.00           H  
HETATM 3752 H18T POPC   28      -4.594 -22.591   2.215  1.00  0.00           H  
HETATM 3753  C11 POPC   29     -29.016 -26.570  15.722  1.00  0.00           C  
HETATM 3754  C14 POPC   29     -26.734 -26.558  16.494  1.00  0.00           C  
HETATM 3755  C13 POPC   29     -27.920 -28.671  16.257  1.00  0.00           C  
HETATM 3756    N POPC   29     -27.724 -27.318  15.658  1.00  0.00           N1+
HETATM 3757  C15 POPC   29     -27.266 -27.447  14.212  1.00  0.00           C  
HETATM 3758  C12 POPC   29     -27.103 -26.154  13.383  1.00  0.00           C  
HETATM 3759   O1 POPC   29     -26.083 -25.323  13.935  1.00  0.00           O  
HETATM 3760   P1 POPC   29     -24.561 -25.715  13.701  1.00  0.00           P  
HETATM 3761   O4 POPC   29     -23.733 -24.816  14.534  1.00  0.00           O  
HETATM 3762   O3 POPC   29     -24.381 -27.173  13.898  1.00  0.00           O1-
HETATM 3763   O2 POPC   29     -24.360 -25.325  12.189  1.00  0.00           O  
HETATM 3764   C1 POPC   29     -24.321 -26.297  11.129  1.00  0.00           C  
HETATM 3765   C2 POPC   29     -23.054 -26.116  10.255  1.00  0.00           C  
HETATM 3766  O21 POPC   29     -23.259 -25.002   9.362  1.00  0.00           O  
HETATM 3767  C21 POPC   29     -22.165 -24.327   9.051  1.00  0.00           C  
HETATM 3768  O22 POPC   29     -21.061 -24.534   9.523  1.00  0.00           O  
HETATM 3769  C22 POPC   29     -22.497 -23.200   8.081  1.00  0.00           C  
HETATM 3770  C23 POPC   29     -21.313 -22.799   7.174  1.00  0.00           C  
HETATM 3771  C24 POPC   29     -21.034 -23.788   6.035  1.00  0.00           C  
HETATM 3772  C25 POPC   29     -19.965 -23.283   5.051  1.00  0.00           C  
HETATM 3773  C26 POPC   29     -18.510 -23.409   5.565  1.00  0.00           C  
HETATM 3774  C27 POPC   29     -17.994 -24.858   5.604  1.00  0.00           C  
HETATM 3775  C28 POPC   29     -16.515 -24.964   6.052  1.00  0.00           C  
HETATM 3776  C29 POPC   29     -16.316 -24.553   7.481  1.00  0.00           C  
HETATM 3777 C210 POPC   29     -15.546 -23.549   7.926  1.00  0.00           C  
HETATM 3778 C211 POPC   29     -14.636 -22.698   7.078  1.00  0.00           C  
HETATM 3779 C212 POPC   29     -15.378 -21.422   6.634  1.00  0.00           C  
HETATM 3780 C213 POPC   29     -14.562 -20.513   5.702  1.00  0.00           C  
HETATM 3781 C214 POPC   29     -14.518 -21.076   4.261  1.00  0.00           C  
HETATM 3782 C215 POPC   29     -13.872 -20.095   3.266  1.00  0.00           C  
HETATM 3783 C216 POPC   29     -14.087 -20.515   1.807  1.00  0.00           C  
HETATM 3784   C3 POPC   29     -22.762 -27.405   9.429  1.00  0.00           C  
HETATM 3785  O31 POPC   29     -21.593 -27.281   8.602  1.00  0.00           O  
HETATM 3786  C31 POPC   29     -20.437 -27.535   9.200  1.00  0.00           C  
HETATM 3787  O32 POPC   29     -20.288 -27.978  10.325  1.00  0.00           O  
HETATM 3788  C32 POPC   29     -19.312 -27.131   8.265  1.00  0.00           C  
HETATM 3789  C33 POPC   29     -18.000 -27.889   8.549  1.00  0.00           C  
HETATM 3790  C34 POPC   29     -18.021 -29.369   8.101  1.00  0.00           C  
HETATM 3791  C35 POPC   29     -18.263 -29.587   6.592  1.00  0.00           C  
HETATM 3792  C36 POPC   29     -17.252 -28.831   5.725  1.00  0.00           C  
HETATM 3793  C37 POPC   29     -17.116 -29.366   4.283  1.00  0.00           C  
HETATM 3794  C38 POPC   29     -16.109 -28.580   3.418  1.00  0.00           C  
HETATM 3795  C39 POPC   29     -14.694 -28.556   4.008  1.00  0.00           C  
HETATM 3796 C310 POPC   29     -13.653 -27.836   3.130  1.00  0.00           C  
HETATM 3797 C311 POPC   29     -12.310 -27.678   3.861  1.00  0.00           C  
HETATM 3798 C312 POPC   29     -11.245 -27.015   2.981  1.00  0.00           C  
HETATM 3799 C313 POPC   29      -9.901 -26.851   3.697  1.00  0.00           C  
HETATM 3800 C314 POPC   29      -8.789 -26.367   2.740  1.00  0.00           C  
HETATM 3801 C315 POPC   29      -9.036 -24.989   2.124  1.00  0.00           C  
HETATM 3802 C316 POPC   29      -7.860 -24.468   1.296  1.00  0.00           C  
HETATM 3803 C217 POPC   29     -13.621 -19.456   0.793  1.00  0.00           C  
HETATM 3804 C218 POPC   29     -12.116 -19.168   0.861  1.00  0.00           C  
HETATM 3805  H21 POPC   29     -29.344 -26.448  16.744  1.00  0.00           H  
HETATM 3806  H22 POPC   29     -29.791 -27.072  15.163  1.00  0.00           H  
HETATM 3807  H23 POPC   29     -28.883 -25.578  15.317  1.00  0.00           H  
HETATM 3808  H41 POPC   29     -25.793 -27.082  16.572  1.00  0.00           H  
HETATM 3809  H42 POPC   29     -26.523 -25.599  16.045  1.00  0.00           H  
HETATM 3810  H43 POPC   29     -27.121 -26.423  17.493  1.00  0.00           H  
HETATM 3811  H31 POPC   29     -28.554 -29.260  15.611  1.00  0.00           H  
HETATM 3812  H32 POPC   29     -26.975 -29.173  16.404  1.00  0.00           H  
HETATM 3813  H33 POPC   29     -28.424 -28.617  17.211  1.00  0.00           H  
HETATM 3814  H11 POPC   29     -26.306 -27.941  14.194  1.00  0.00           H  
HETATM 3815  H12 POPC   29     -27.961 -28.119  13.730  1.00  0.00           H  
HETATM 3816  H52 POPC   29     -28.065 -25.600  13.354  1.00  0.00           H  
HETATM 3817  H51 POPC   29     -26.863 -26.440  12.337  1.00  0.00           H  
HETATM 3818   HA POPC   29     -25.215 -26.189  10.478  1.00  0.00           H  
HETATM 3819   HB POPC   29     -24.318 -27.338  11.518  1.00  0.00           H  
HETATM 3820   HS POPC   29     -22.204 -25.949  10.951  1.00  0.00           H  
HETATM 3821  H2R POPC   29     -22.795 -22.318   8.687  1.00  0.00           H  
HETATM 3822  H2S POPC   29     -23.359 -23.507   7.451  1.00  0.00           H  
HETATM 3823  H3R POPC   29     -20.383 -22.634   7.759  1.00  0.00           H  
HETATM 3824  H3S POPC   29     -21.554 -21.823   6.699  1.00  0.00           H  
HETATM 3825  H4R POPC   29     -21.987 -23.921   5.480  1.00  0.00           H  
HETATM 3826  H4S POPC   29     -20.738 -24.786   6.423  1.00  0.00           H  
HETATM 3827  H5R POPC   29     -20.171 -22.212   4.837  1.00  0.00           H  
HETATM 3828  H5S POPC   29     -20.072 -23.833   4.092  1.00  0.00           H  
HETATM 3829  H6R POPC   29     -18.446 -22.964   6.581  1.00  0.00           H  
HETATM 3830  H6S POPC   29     -17.853 -22.813   4.896  1.00  0.00           H  
HETATM 3831  H7R POPC   29     -18.082 -25.291   4.585  1.00  0.00           H  
HETATM 3832  H7S POPC   29     -18.622 -25.469   6.287  1.00  0.00           H  
HETATM 3833  H8R POPC   29     -15.923 -24.339   5.349  1.00  0.00           H  
HETATM 3834  H8S POPC   29     -16.179 -26.014   5.918  1.00  0.00           H  
HETATM 3835  H91 POPC   29     -16.922 -25.088   8.226  1.00  0.00           H  
HETATM 3836 H101 POPC   29     -15.514 -23.326   9.002  1.00  0.00           H  
HETATM 3837 H11R POPC   29     -14.288 -23.246   6.176  1.00  0.00           H  
HETATM 3838 H11S POPC   29     -13.728 -22.405   7.646  1.00  0.00           H  
HETATM 3839 H12R POPC   29     -15.655 -20.849   7.544  1.00  0.00           H  
HETATM 3840 H12S POPC   29     -16.323 -21.697   6.118  1.00  0.00           H  
HETATM 3841 H13R POPC   29     -13.542 -20.382   6.122  1.00  0.00           H  
HETATM 3842 H13S POPC   29     -15.022 -19.503   5.660  1.00  0.00           H  
HETATM 3843 H14R POPC   29     -15.562 -21.276   3.939  1.00  0.00           H  
HETATM 3844 H14S POPC   29     -13.977 -22.046   4.230  1.00  0.00           H  
HETATM 3845 H15R POPC   29     -12.783 -20.018   3.472  1.00  0.00           H  
HETATM 3846 H15S POPC   29     -14.304 -19.082   3.416  1.00  0.00           H  
HETATM 3847 H16R POPC   29     -15.176 -20.675   1.656  1.00  0.00           H  
HETATM 3848 H16S POPC   29     -13.563 -21.476   1.617  1.00  0.00           H  
HETATM 3849   HX POPC   29     -23.643 -27.566   8.772  1.00  0.00           H  
HETATM 3850   HY POPC   29     -22.688 -28.273  10.119  1.00  0.00           H  
HETATM 3851  H2X POPC   29     -19.126 -26.046   8.421  1.00  0.00           H  
HETATM 3852  H2Y POPC   29     -19.654 -27.290   7.220  1.00  0.00           H  
HETATM 3853  H3X POPC   29     -17.744 -27.818   9.628  1.00  0.00           H  
HETATM 3854  H3Y POPC   29     -17.182 -27.390   7.987  1.00  0.00           H  
HETATM 3855  H4X POPC   29     -18.798 -29.908   8.686  1.00  0.00           H  
HETATM 3856  H4Y POPC   29     -17.034 -29.809   8.359  1.00  0.00           H  
HETATM 3857  H5X POPC   29     -19.302 -29.309   6.312  1.00  0.00           H  
HETATM 3858  H5Y POPC   29     -18.164 -30.675   6.390  1.00  0.00           H  
HETATM 3859  H6X POPC   29     -16.254 -28.926   6.204  1.00  0.00           H  
HETATM 3860  H6Y POPC   29     -17.495 -27.748   5.689  1.00  0.00           H  
HETATM 3861  H7X POPC   29     -18.109 -29.335   3.786  1.00  0.00           H  
HETATM 3862  H7Y POPC   29     -16.814 -30.434   4.325  1.00  0.00           H  
HETATM 3863  H8X POPC   29     -16.462 -27.529   3.340  1.00  0.00           H  
HETATM 3864  H8Y POPC   29     -16.104 -29.002   2.391  1.00  0.00           H  
HETATM 3865  H9X POPC   29     -14.358 -29.605   4.156  1.00  0.00           H  
HETATM 3866  H9Y POPC   29     -14.690 -28.070   5.007  1.00  0.00           H  
HETATM 3867 H10X POPC   29     -14.037 -26.821   2.892  1.00  0.00           H  
HETATM 3868 H10Y POPC   29     -13.521 -28.412   2.189  1.00  0.00           H  
HETATM 3869 H11X POPC   29     -11.950 -28.682   4.171  1.00  0.00           H  
HETATM 3870 H11Y POPC   29     -12.451 -27.061   4.774  1.00  0.00           H  
HETATM 3871 H12X POPC   29     -11.608 -26.018   2.652  1.00  0.00           H  
HETATM 3872 H12Y POPC   29     -11.085 -27.614   2.059  1.00  0.00           H  
HETATM 3873 H13X POPC   29      -9.592 -27.834   4.110  1.00  0.00           H  
HETATM 3874 H13Y POPC   29     -10.041 -26.144   4.542  1.00  0.00           H  
HETATM 3875 H14X POPC   29      -8.645 -27.109   1.926  1.00  0.00           H  
HETATM 3876 H14Y POPC   29      -7.832 -26.322   3.302  1.00  0.00           H  
HETATM 3877 H15X POPC   29      -9.256 -24.282   2.952  1.00  0.00           H  
HETATM 3878 H15Y POPC   29      -9.951 -25.050   1.495  1.00  0.00           H  
HETATM 3879 H16X POPC   29      -6.947 -24.367   1.920  1.00  0.00           H  
HETATM 3880 H16Y POPC   29      -8.102 -23.475   0.861  1.00  0.00           H  
HETATM 3881 H16Z POPC   29      -7.625 -25.186   0.481  1.00  0.00           H  
HETATM 3882 H17R POPC   29     -14.169 -18.508   0.981  1.00  0.00           H  
HETATM 3883 H17S POPC   29     -13.886 -19.806  -0.227  1.00  0.00           H  
HETATM 3884 H18R POPC   29     -11.554 -20.108   0.672  1.00  0.00           H  
HETATM 3885 H18S POPC   29     -11.820 -18.769   1.854  1.00  0.00           H  
HETATM 3886 H18T POPC   29     -11.820 -18.452   0.065  1.00  0.00           H  
HETATM 3887  C11 POPC   30     -19.933  15.983  16.671  1.00  0.00           C  
HETATM 3888  C14 POPC   30     -20.756  16.204  14.378  1.00  0.00           C  
HETATM 3889  C13 POPC   30     -18.626  17.142  15.036  1.00  0.00           C  
HETATM 3890    N POPC   30     -19.547  15.985  15.226  1.00  0.00           N1+
HETATM 3891  C15 POPC   30     -18.847  14.682  14.892  1.00  0.00           C  
HETATM 3892  C12 POPC   30     -18.205  14.581  13.510  1.00  0.00           C  
HETATM 3893   O1 POPC   30     -17.707  13.248  13.366  1.00  0.00           O  
HETATM 3894   P1 POPC   30     -16.207  12.874  13.648  1.00  0.00           P  
HETATM 3895   O4 POPC   30     -15.742  13.523  14.894  1.00  0.00           O  
HETATM 3896   O3 POPC   30     -16.027  11.411  13.564  1.00  0.00           O1-
HETATM 3897   O2 POPC   30     -15.417  13.519  12.421  1.00  0.00           O  
HETATM 3898   C1 POPC   30     -15.907  13.159  11.116  1.00  0.00           C  
HETATM 3899   C2 POPC   30     -15.334  14.086  10.017  1.00  0.00           C  
HETATM 3900  O21 POPC   30     -15.932  13.650   8.789  1.00  0.00           O  
HETATM 3901  C21 POPC   30     -16.222  14.641   7.951  1.00  0.00           C  
HETATM 3902  O22 POPC   30     -16.082  15.832   8.160  1.00  0.00           O  
HETATM 3903  C22 POPC   30     -16.794  14.054   6.660  1.00  0.00           C  
HETATM 3904  C23 POPC   30     -15.710  13.887   5.565  1.00  0.00           C  
HETATM 3905  C24 POPC   30     -16.270  13.299   4.255  1.00  0.00           C  
HETATM 3906  C25 POPC   30     -17.118  14.278   3.424  1.00  0.00           C  
HETATM 3907  C26 POPC   30     -16.263  15.213   2.576  1.00  0.00           C  
HETATM 3908  C27 POPC   30     -17.076  16.311   1.877  1.00  0.00           C  
HETATM 3909  C28 POPC   30     -16.291  17.089   0.803  1.00  0.00           C  
HETATM 3910  C29 POPC   30     -16.195  16.324  -0.498  1.00  0.00           C  
HETATM 3911 C210 POPC   30     -16.676  16.724  -1.691  1.00  0.00           C  
HETATM 3912 C211 POPC   30     -17.320  18.061  -1.955  1.00  0.00           C  
HETATM 3913 C212 POPC   30     -18.809  18.084  -1.529  1.00  0.00           C  
HETATM 3914 C213 POPC   30     -19.734  17.253  -2.435  1.00  0.00           C  
HETATM 3915 C214 POPC   30     -21.203  17.291  -1.988  1.00  0.00           C  
HETATM 3916 C215 POPC   30     -22.126  16.482  -2.921  1.00  0.00           C  
HETATM 3917 C216 POPC   30     -23.538  16.299  -2.340  1.00  0.00           C  
HETATM 3918   C3 POPC   30     -13.774  13.991   9.937  1.00  0.00           C  
HETATM 3919  O31 POPC   30     -13.227  14.651   8.767  1.00  0.00           O  
HETATM 3920  C31 POPC   30     -12.964  15.941   8.865  1.00  0.00           C  
HETATM 3921  O32 POPC   30     -13.107  16.639   9.856  1.00  0.00           O  
HETATM 3922  C32 POPC   30     -12.472  16.447   7.501  1.00  0.00           C  
HETATM 3923  C33 POPC   30     -13.148  17.760   7.085  1.00  0.00           C  
HETATM 3924  C34 POPC   30     -12.702  18.208   5.685  1.00  0.00           C  
HETATM 3925  C35 POPC   30     -13.469  19.451   5.207  1.00  0.00           C  
HETATM 3926  C36 POPC   30     -12.990  19.985   3.839  1.00  0.00           C  
HETATM 3927  C37 POPC   30     -13.877  21.133   3.327  1.00  0.00           C  
HETATM 3928  C38 POPC   30     -13.425  21.684   1.962  1.00  0.00           C  
HETATM 3929  C39 POPC   30     -12.167  22.543   2.036  1.00  0.00           C  
HETATM 3930 C310 POPC   30     -11.715  23.057   0.650  1.00  0.00           C  
HETATM 3931 C311 POPC   30     -10.443  23.916   0.751  1.00  0.00           C  
HETATM 3932 C312 POPC   30      -9.928  24.432  -0.610  1.00  0.00           C  
HETATM 3933 C313 POPC   30     -10.977  25.192  -1.439  1.00  0.00           C  
HETATM 3934 C314 POPC   30     -11.568  26.425  -0.727  1.00  0.00           C  
HETATM 3935 C315 POPC   30     -12.592  27.181  -1.581  1.00  0.00           C  
HETATM 3936 C316 POPC   30     -13.210  28.388  -0.871  1.00  0.00           C  
HETATM 3937 C217 POPC   30     -24.294  17.631  -2.170  1.00  0.00           C  
HETATM 3938 C218 POPC   30     -25.634  17.475  -1.450  1.00  0.00           C  
HETATM 3939  H21 POPC   30     -19.050  15.976  17.293  1.00  0.00           H  
HETATM 3940  H22 POPC   30     -20.510  15.110  16.937  1.00  0.00           H  
HETATM 3941  H23 POPC   30     -20.498  16.864  16.937  1.00  0.00           H  
HETATM 3942  H41 POPC   30     -21.202  17.172  14.550  1.00  0.00           H  
HETATM 3943  H42 POPC   30     -20.489  16.151  13.333  1.00  0.00           H  
HETATM 3944  H43 POPC   30     -21.530  15.473  14.564  1.00  0.00           H  
HETATM 3945  H31 POPC   30     -18.201  17.171  14.044  1.00  0.00           H  
HETATM 3946  H32 POPC   30     -19.126  18.086  15.196  1.00  0.00           H  
HETATM 3947  H33 POPC   30     -17.801  17.087  15.731  1.00  0.00           H  
HETATM 3948  H11 POPC   30     -18.059  14.526  15.615  1.00  0.00           H  
HETATM 3949  H12 POPC   30     -19.509  13.836  15.000  1.00  0.00           H  
HETATM 3950  H52 POPC   30     -17.415  15.352  13.388  1.00  0.00           H  
HETATM 3951  H51 POPC   30     -18.978  14.765  12.734  1.00  0.00           H  
HETATM 3952   HA POPC   30     -17.010  13.273  11.048  1.00  0.00           H  
HETATM 3953   HB POPC   30     -15.649  12.106  10.871  1.00  0.00           H  
HETATM 3954   HS POPC   30     -15.602  15.128  10.293  1.00  0.00           H  
HETATM 3955  H2R POPC   30     -17.599  14.731   6.303  1.00  0.00           H  
HETATM 3956  H2S POPC   30     -17.256  13.070   6.893  1.00  0.00           H  
HETATM 3957  H3R POPC   30     -14.904  13.219   5.938  1.00  0.00           H  
HETATM 3958  H3S POPC   30     -15.229  14.865   5.344  1.00  0.00           H  
HETATM 3959  H4R POPC   30     -16.882  12.403   4.496  1.00  0.00           H  
HETATM 3960  H4S POPC   30     -15.431  12.965   3.607  1.00  0.00           H  
HETATM 3961  H5R POPC   30     -17.773  14.878   4.091  1.00  0.00           H  
HETATM 3962  H5S POPC   30     -17.800  13.699   2.766  1.00  0.00           H  
HETATM 3963  H6R POPC   30     -15.737  14.595   1.817  1.00  0.00           H  
HETATM 3964  H6S POPC   30     -15.490  15.694   3.213  1.00  0.00           H  
HETATM 3965  H7R POPC   30     -17.401  17.011   2.676  1.00  0.00           H  
HETATM 3966  H7S POPC   30     -17.989  15.888   1.406  1.00  0.00           H  
HETATM 3967  H8R POPC   30     -15.275  17.335   1.179  1.00  0.00           H  
HETATM 3968  H8S POPC   30     -16.819  18.055   0.653  1.00  0.00           H  
HETATM 3969  H91 POPC   30     -15.761  15.317  -0.415  1.00  0.00           H  
HETATM 3970 H101 POPC   30     -16.573  16.071  -2.570  1.00  0.00           H  
HETATM 3971 H11R POPC   30     -17.250  18.318  -3.033  1.00  0.00           H  
HETATM 3972 H11S POPC   30     -16.774  18.853  -1.399  1.00  0.00           H  
HETATM 3973 H12R POPC   30     -19.143  19.144  -1.533  1.00  0.00           H  
HETATM 3974 H12S POPC   30     -18.893  17.713  -0.486  1.00  0.00           H  
HETATM 3975 H13R POPC   30     -19.374  16.202  -2.437  1.00  0.00           H  
HETATM 3976 H13S POPC   30     -19.665  17.630  -3.478  1.00  0.00           H  
HETATM 3977 H14R POPC   30     -21.527  18.351  -1.919  1.00  0.00           H  
HETATM 3978 H14S POPC   30     -21.271  16.848  -0.971  1.00  0.00           H  
HETATM 3979 H15R POPC   30     -21.685  15.476  -3.083  1.00  0.00           H  
HETATM 3980 H15S POPC   30     -22.196  16.994  -3.905  1.00  0.00           H  
HETATM 3981 H16R POPC   30     -23.484  15.812  -1.343  1.00  0.00           H  
HETATM 3982 H16S POPC   30     -24.135  15.643  -3.009  1.00  0.00           H  
HETATM 3983   HX POPC   30     -13.521  12.910   9.893  1.00  0.00           H  
HETATM 3984   HY POPC   30     -13.348  14.391  10.882  1.00  0.00           H  
HETATM 3985  H2X POPC   30     -12.711  15.668   6.746  1.00  0.00           H  
HETATM 3986  H2Y POPC   30     -11.369  16.577   7.547  1.00  0.00           H  
HETATM 3987  H3X POPC   30     -12.927  18.566   7.816  1.00  0.00           H  
HETATM 3988  H3Y POPC   30     -14.250  17.620   7.063  1.00  0.00           H  
HETATM 3989  H4X POPC   30     -12.893  17.378   4.972  1.00  0.00           H  
HETATM 3990  H4Y POPC   30     -11.611  18.416   5.688  1.00  0.00           H  
HETATM 3991  H5X POPC   30     -13.381  20.261   5.962  1.00  0.00           H  
HETATM 3992  H5Y POPC   30     -14.549  19.207   5.119  1.00  0.00           H  
HETATM 3993  H6X POPC   30     -12.990  19.159   3.096  1.00  0.00           H  
HETATM 3994  H6Y POPC   30     -11.947  20.353   3.949  1.00  0.00           H  
HETATM 3995  H7X POPC   30     -13.902  21.961   4.067  1.00  0.00           H  
HETATM 3996  H7Y POPC   30     -14.900  20.707   3.241  1.00  0.00           H  
HETATM 3997  H8X POPC   30     -14.230  22.313   1.525  1.00  0.00           H  
HETATM 3998  H8Y POPC   30     -13.287  20.828   1.267  1.00  0.00           H  
HETATM 3999  H9X POPC   30     -11.351  21.931   2.476  1.00  0.00           H  
HETATM 4000  H9Y POPC   30     -12.354  23.416   2.697  1.00  0.00           H  
HETATM 4001 H10X POPC   30     -12.543  23.660   0.219  1.00  0.00           H  
HETATM 4002 H10Y POPC   30     -11.538  22.190  -0.021  1.00  0.00           H  
HETATM 4003 H11X POPC   30      -9.635  23.328   1.237  1.00  0.00           H  
HETATM 4004 H11Y POPC   30     -10.639  24.786   1.414  1.00  0.00           H  
HETATM 4005 H12X POPC   30      -9.570  23.566  -1.206  1.00  0.00           H  
HETATM 4006 H12Y POPC   30      -9.059  25.094  -0.409  1.00  0.00           H  
HETATM 4007 H13X POPC   30     -11.802  24.495  -1.702  1.00  0.00           H  
HETATM 4008 H13Y POPC   30     -10.511  25.535  -2.387  1.00  0.00           H  
HETATM 4009 H14X POPC   30     -10.740  27.110  -0.444  1.00  0.00           H  
HETATM 4010 H14Y POPC   30     -12.072  26.100   0.209  1.00  0.00           H  
HETATM 4011 H15X POPC   30     -13.408  26.485  -1.870  1.00  0.00           H  
HETATM 4012 H15Y POPC   30     -12.093  27.535  -2.509  1.00  0.00           H  
HETATM 4013 H16X POPC   30     -13.792  28.050   0.014  1.00  0.00           H  
HETATM 4014 H16Y POPC   30     -13.902  28.921  -1.557  1.00  0.00           H  
HETATM 4015 H16Z POPC   30     -12.419  29.087  -0.525  1.00  0.00           H  
HETATM 4016 H17R POPC   30     -24.460  18.077  -3.174  1.00  0.00           H  
HETATM 4017 H17S POPC   30     -23.676  18.340  -1.577  1.00  0.00           H  
HETATM 4018 H18R POPC   30     -26.148  18.454  -1.353  1.00  0.00           H  
HETATM 4019 H18S POPC   30     -25.475  17.050  -0.436  1.00  0.00           H  
HETATM 4020 H18T POPC   30     -26.287  16.768  -2.007  1.00  0.00           H  
HETATM 4021  C11 POPC   31       2.629 -19.673  29.746  1.00  0.00           C  
HETATM 4022  C14 POPC   31       0.504 -20.448  28.829  1.00  0.00           C  
HETATM 4023  C13 POPC   31       0.600 -18.402  30.139  1.00  0.00           C  
HETATM 4024    N POPC   31       1.331 -19.235  29.137  1.00  0.00           N1+
HETATM 4025  C15 POPC   31       1.576 -18.462  27.848  1.00  0.00           C  
HETATM 4026  C12 POPC   31       2.554 -17.268  27.918  1.00  0.00           C  
HETATM 4027   O1 POPC   31       2.706 -16.656  26.638  1.00  0.00           O  
HETATM 4028   P1 POPC   31       3.476 -17.393  25.474  1.00  0.00           P  
HETATM 4029   O4 POPC   31       2.767 -17.117  24.195  1.00  0.00           O  
HETATM 4030   O3 POPC   31       4.898 -17.000  25.535  1.00  0.00           O1-
HETATM 4031   O2 POPC   31       3.299 -18.916  25.826  1.00  0.00           O  
HETATM 4032   C1 POPC   31       4.355 -19.842  26.018  1.00  0.00           C  
HETATM 4033   C2 POPC   31       4.522 -20.785  24.804  1.00  0.00           C  
HETATM 4034  O21 POPC   31       5.098 -20.055  23.708  1.00  0.00           O  
HETATM 4035  C21 POPC   31       6.385 -20.302  23.465  1.00  0.00           C  
HETATM 4036  O22 POPC   31       7.106 -21.041  24.121  1.00  0.00           O  
HETATM 4037  C22 POPC   31       6.830 -19.535  22.222  1.00  0.00           C  
HETATM 4038  C23 POPC   31       8.273 -19.893  21.787  1.00  0.00           C  
HETATM 4039  C24 POPC   31       8.769 -19.016  20.624  1.00  0.00           C  
HETATM 4040  C25 POPC   31       7.913 -19.108  19.350  1.00  0.00           C  
HETATM 4041  C26 POPC   31       7.791 -20.525  18.781  1.00  0.00           C  
HETATM 4042  C27 POPC   31       6.942 -20.601  17.514  1.00  0.00           C  
HETATM 4043  C28 POPC   31       7.060 -21.958  16.815  1.00  0.00           C  
HETATM 4044  C29 POPC   31       6.283 -21.991  15.527  1.00  0.00           C  
HETATM 4045 C210 POPC   31       6.739 -21.577  14.338  1.00  0.00           C  
HETATM 4046 C211 POPC   31       8.094 -20.955  14.091  1.00  0.00           C  
HETATM 4047 C212 POPC   31       8.056 -19.934  12.929  1.00  0.00           C  
HETATM 4048 C213 POPC   31       8.077 -20.624  11.563  1.00  0.00           C  
HETATM 4049 C214 POPC   31       8.065 -19.612  10.395  1.00  0.00           C  
HETATM 4050 C215 POPC   31       8.186 -20.283   9.017  1.00  0.00           C  
HETATM 4051 C216 POPC   31       8.161 -19.266   7.863  1.00  0.00           C  
HETATM 4052   C3 POPC   31       3.155 -21.397  24.370  1.00  0.00           C  
HETATM 4053  O31 POPC   31       3.239 -22.016  23.067  1.00  0.00           O  
HETATM 4054  C31 POPC   31       2.514 -21.482  22.093  1.00  0.00           C  
HETATM 4055  O32 POPC   31       1.698 -20.580  22.229  1.00  0.00           O  
HETATM 4056  C32 POPC   31       2.948 -22.104  20.766  1.00  0.00           C  
HETATM 4057  C33 POPC   31       1.737 -22.545  19.902  1.00  0.00           C  
HETATM 4058  C34 POPC   31       2.185 -23.233  18.602  1.00  0.00           C  
HETATM 4059  C35 POPC   31       2.904 -22.302  17.611  1.00  0.00           C  
HETATM 4060  C36 POPC   31       1.952 -21.265  16.998  1.00  0.00           C  
HETATM 4061  C37 POPC   31       2.616 -20.373  15.937  1.00  0.00           C  
HETATM 4062  C38 POPC   31       1.606 -19.422  15.290  1.00  0.00           C  
HETATM 4063  C39 POPC   31       2.204 -18.463  14.255  1.00  0.00           C  
HETATM 4064 C310 POPC   31       2.926 -19.151  13.098  1.00  0.00           C  
HETATM 4065 C311 POPC   31       3.145 -18.210  11.908  1.00  0.00           C  
HETATM 4066 C312 POPC   31       3.911 -18.872  10.750  1.00  0.00           C  
HETATM 4067 C313 POPC   31       3.904 -18.017   9.487  1.00  0.00           C  
HETATM 4068 C314 POPC   31       4.407 -16.571   9.678  1.00  0.00           C  
HETATM 4069 C315 POPC   31       4.391 -15.784   8.362  1.00  0.00           C  
HETATM 4070 C316 POPC   31       4.886 -14.327   8.488  1.00  0.00           C  
HETATM 4071 C217 POPC   31       8.274 -19.920   6.486  1.00  0.00           C  
HETATM 4072 C218 POPC   31       9.626 -20.572   6.209  1.00  0.00           C  
HETATM 4073  H21 POPC   31       3.236 -20.237  29.054  1.00  0.00           H  
HETATM 4074  H22 POPC   31       2.476 -20.295  30.615  1.00  0.00           H  
HETATM 4075  H23 POPC   31       3.196 -18.820  30.089  1.00  0.00           H  
HETATM 4076  H41 POPC   31       1.018 -21.092  28.131  1.00  0.00           H  
HETATM 4077  H42 POPC   31       0.315 -21.034  29.717  1.00  0.00           H  
HETATM 4078  H43 POPC   31      -0.443 -20.188  28.378  1.00  0.00           H  
HETATM 4079  H31 POPC   31      -0.301 -17.969  29.729  1.00  0.00           H  
HETATM 4080  H32 POPC   31       0.302 -18.990  30.995  1.00  0.00           H  
HETATM 4081  H33 POPC   31       1.243 -17.612  30.498  1.00  0.00           H  
HETATM 4082  H11 POPC   31       2.007 -19.141  27.127  1.00  0.00           H  
HETATM 4083  H12 POPC   31       0.643 -18.150  27.403  1.00  0.00           H  
HETATM 4084  H52 POPC   31       3.545 -17.602  28.294  1.00  0.00           H  
HETATM 4085  H51 POPC   31       2.146 -16.527  28.639  1.00  0.00           H  
HETATM 4086   HA POPC   31       4.107 -20.486  26.888  1.00  0.00           H  
HETATM 4087   HB POPC   31       5.323 -19.339  26.229  1.00  0.00           H  
HETATM 4088   HS POPC   31       5.158 -21.643  25.109  1.00  0.00           H  
HETATM 4089  H2R POPC   31       6.774 -18.445  22.431  1.00  0.00           H  
HETATM 4090  H2S POPC   31       6.106 -19.770  21.412  1.00  0.00           H  
HETATM 4091  H3R POPC   31       8.335 -20.963  21.494  1.00  0.00           H  
HETATM 4092  H3S POPC   31       8.963 -19.742  22.645  1.00  0.00           H  
HETATM 4093  H4R POPC   31       9.810 -19.305  20.362  1.00  0.00           H  
HETATM 4094  H4S POPC   31       8.809 -17.966  20.984  1.00  0.00           H  
HETATM 4095  H5R POPC   31       8.339 -18.445  18.568  1.00  0.00           H  
HETATM 4096  H5S POPC   31       6.896 -18.718  19.569  1.00  0.00           H  
HETATM 4097  H6R POPC   31       7.355 -21.217  19.534  1.00  0.00           H  
HETATM 4098  H6S POPC   31       8.806 -20.900  18.531  1.00  0.00           H  
HETATM 4099  H7R POPC   31       7.275 -19.805  16.813  1.00  0.00           H  
HETATM 4100  H7S POPC   31       5.881 -20.419  17.786  1.00  0.00           H  
HETATM 4101  H8R POPC   31       6.712 -22.763  17.497  1.00  0.00           H  
HETATM 4102  H8S POPC   31       8.132 -22.166  16.613  1.00  0.00           H  
HETATM 4103  H91 POPC   31       5.262 -22.395  15.592  1.00  0.00           H  
HETATM 4104 H101 POPC   31       6.072 -21.637  13.466  1.00  0.00           H  
HETATM 4105 H11R POPC   31       8.859 -21.727  13.858  1.00  0.00           H  
HETATM 4106 H11S POPC   31       8.431 -20.423  15.007  1.00  0.00           H  
HETATM 4107 H12R POPC   31       8.946 -19.271  12.998  1.00  0.00           H  
HETATM 4108 H12S POPC   31       7.163 -19.282  13.028  1.00  0.00           H  
HETATM 4109 H13R POPC   31       7.212 -21.313  11.464  1.00  0.00           H  
HETATM 4110 H13S POPC   31       9.017 -21.211  11.483  1.00  0.00           H  
HETATM 4111 H14R POPC   31       8.926 -18.917  10.498  1.00  0.00           H  
HETATM 4112 H14S POPC   31       7.134 -19.009  10.437  1.00  0.00           H  
HETATM 4113 H15R POPC   31       7.334 -20.988   8.905  1.00  0.00           H  
HETATM 4114 H15S POPC   31       9.123 -20.881   8.989  1.00  0.00           H  
HETATM 4115 H16R POPC   31       9.007 -18.555   7.982  1.00  0.00           H  
HETATM 4116 H16S POPC   31       7.227 -18.668   7.930  1.00  0.00           H  
HETATM 4117   HX POPC   31       2.387 -20.595  24.423  1.00  0.00           H  
HETATM 4118   HY POPC   31       2.872 -22.164  25.122  1.00  0.00           H  
HETATM 4119  H2X POPC   31       3.571 -22.999  20.978  1.00  0.00           H  
HETATM 4120  H2Y POPC   31       3.565 -21.342  20.244  1.00  0.00           H  
HETATM 4121  H3X POPC   31       1.058 -21.696  19.673  1.00  0.00           H  
HETATM 4122  H3Y POPC   31       1.130 -23.277  20.476  1.00  0.00           H  
HETATM 4123  H4X POPC   31       1.289 -23.653  18.096  1.00  0.00           H  
HETATM 4124  H4Y POPC   31       2.851 -24.080  18.874  1.00  0.00           H  
HETATM 4125  H5X POPC   31       3.362 -22.918  16.808  1.00  0.00           H  
HETATM 4126  H5Y POPC   31       3.732 -21.781  18.137  1.00  0.00           H  
HETATM 4127  H6X POPC   31       1.526 -20.633  17.807  1.00  0.00           H  
HETATM 4128  H6Y POPC   31       1.111 -21.793  16.499  1.00  0.00           H  
HETATM 4129  H7X POPC   31       3.063 -21.034  15.164  1.00  0.00           H  
HETATM 4130  H7Y POPC   31       3.431 -19.795  16.423  1.00  0.00           H  
HETATM 4131  H8X POPC   31       1.136 -18.802  16.082  1.00  0.00           H  
HETATM 4132  H8Y POPC   31       0.820 -20.055  14.824  1.00  0.00           H  
HETATM 4133  H9X POPC   31       2.902 -17.756  14.751  1.00  0.00           H  
HETATM 4134  H9Y POPC   31       1.365 -17.865  13.839  1.00  0.00           H  
HETATM 4135 H10X POPC   31       2.310 -20.011  12.758  1.00  0.00           H  
HETATM 4136 H10Y POPC   31       3.910 -19.538  13.438  1.00  0.00           H  
HETATM 4137 H11X POPC   31       3.704 -17.319  12.265  1.00  0.00           H  
HETATM 4138 H11Y POPC   31       2.156 -17.869  11.535  1.00  0.00           H  
HETATM 4139 H12X POPC   31       3.464 -19.865  10.532  1.00  0.00           H  
HETATM 4140 H12Y POPC   31       4.957 -19.074  11.065  1.00  0.00           H  
HETATM 4141 H13X POPC   31       2.870 -17.971   9.083  1.00  0.00           H  
HETATM 4142 H13Y POPC   31       4.538 -18.492   8.708  1.00  0.00           H  
HETATM 4143 H14X POPC   31       5.442 -16.608  10.081  1.00  0.00           H  
HETATM 4144 H14Y POPC   31       3.775 -16.033  10.416  1.00  0.00           H  
HETATM 4145 H15X POPC   31       3.349 -15.772   7.979  1.00  0.00           H  
HETATM 4146 H15Y POPC   31       5.019 -16.311   7.612  1.00  0.00           H  
HETATM 4147 H16X POPC   31       4.233 -13.813   9.227  1.00  0.00           H  
HETATM 4148 H16Y POPC   31       4.796 -13.797   7.516  1.00  0.00           H  
HETATM 4149 H16Z POPC   31       5.942 -14.306   8.831  1.00  0.00           H  
HETATM 4150 H17R POPC   31       8.103 -19.136   5.717  1.00  0.00           H  
HETATM 4151 H17S POPC   31       7.467 -20.680   6.401  1.00  0.00           H  
HETATM 4152 H18R POPC   31      10.434 -19.812   6.280  1.00  0.00           H  
HETATM 4153 H18S POPC   31       9.637 -20.991   5.180  1.00  0.00           H  
HETATM 4154 H18T POPC   31       9.831 -21.394   6.927  1.00  0.00           H  
HETATM 4155  C11 POPC   32     -21.255 -27.046  16.391  1.00  0.00           C  
HETATM 4156  C14 POPC   32     -20.725 -29.268  15.585  1.00  0.00           C  
HETATM 4157  C13 POPC   32     -20.226 -27.339  14.211  1.00  0.00           C  
HETATM 4158    N POPC   32     -20.259 -27.848  15.620  1.00  0.00           N1+
HETATM 4159  C15 POPC   32     -18.874 -27.770  16.255  1.00  0.00           C  
HETATM 4160  C12 POPC   32     -18.345 -26.345  16.538  1.00  0.00           C  
HETATM 4161   O1 POPC   32     -16.964 -26.430  16.883  1.00  0.00           O  
HETATM 4162   P1 POPC   32     -15.780 -25.969  15.931  1.00  0.00           P  
HETATM 4163   O4 POPC   32     -14.769 -25.270  16.761  1.00  0.00           O  
HETATM 4164   O3 POPC   32     -15.328 -27.162  15.179  1.00  0.00           O1-
HETATM 4165   O2 POPC   32     -16.407 -24.877  14.977  1.00  0.00           O  
HETATM 4166   C1 POPC   32     -16.957 -25.216  13.703  1.00  0.00           C  
HETATM 4167   C2 POPC   32     -16.123 -24.666  12.506  1.00  0.00           C  
HETATM 4168  O21 POPC   32     -14.918 -25.428  12.334  1.00  0.00           O  
HETATM 4169  C21 POPC   32     -15.085 -26.611  11.774  1.00  0.00           C  
HETATM 4170  O22 POPC   32     -16.149 -27.114  11.462  1.00  0.00           O  
HETATM 4171  C22 POPC   32     -13.712 -27.243  11.539  1.00  0.00           C  
HETATM 4172  C23 POPC   32     -13.741 -28.532  10.681  1.00  0.00           C  
HETATM 4173  C24 POPC   32     -13.974 -28.300   9.183  1.00  0.00           C  
HETATM 4174  C25 POPC   32     -13.934 -29.612   8.392  1.00  0.00           C  
HETATM 4175  C26 POPC   32     -12.517 -30.057   7.996  1.00  0.00           C  
HETATM 4176  C27 POPC   32     -12.478 -31.508   7.477  1.00  0.00           C  
HETATM 4177  C28 POPC   32     -11.138 -31.926   6.863  1.00  0.00           C  
HETATM 4178  C29 POPC   32     -11.010 -31.342   5.486  1.00  0.00           C  
HETATM 4179 C210 POPC   32      -9.981 -30.630   4.995  1.00  0.00           C  
HETATM 4180 C211 POPC   32      -8.712 -30.263   5.709  1.00  0.00           C  
HETATM 4181 C212 POPC   32      -7.463 -30.638   4.883  1.00  0.00           C  
HETATM 4182 C213 POPC   32      -7.228 -29.783   3.629  1.00  0.00           C  
HETATM 4183 C214 POPC   32      -5.992 -30.283   2.871  1.00  0.00           C  
HETATM 4184 C215 POPC   32      -5.674 -29.501   1.587  1.00  0.00           C  
HETATM 4185 C216 POPC   32      -5.145 -28.073   1.826  1.00  0.00           C  
HETATM 4186   C3 POPC   32     -15.756 -23.178  12.744  1.00  0.00           C  
HETATM 4187  O31 POPC   32     -15.177 -22.546  11.577  1.00  0.00           O  
HETATM 4188  C31 POPC   32     -15.010 -21.222  11.744  1.00  0.00           C  
HETATM 4189  O32 POPC   32     -15.351 -20.594  12.726  1.00  0.00           O  
HETATM 4190  C32 POPC   32     -14.336 -20.615  10.510  1.00  0.00           C  
HETATM 4191  C33 POPC   32     -14.625 -19.099  10.396  1.00  0.00           C  
HETATM 4192  C34 POPC   32     -14.096 -18.476   9.091  1.00  0.00           C  
HETATM 4193  C35 POPC   32     -14.774 -17.122   8.798  1.00  0.00           C  
HETATM 4194  C36 POPC   32     -14.534 -16.605   7.377  1.00  0.00           C  
HETATM 4195  C37 POPC   32     -15.475 -15.453   7.042  1.00  0.00           C  
HETATM 4196  C38 POPC   32     -15.403 -14.968   5.583  1.00  0.00           C  
HETATM 4197  C39 POPC   32     -16.528 -13.973   5.236  1.00  0.00           C  
HETATM 4198 C310 POPC   32     -16.429 -13.396   3.818  1.00  0.00           C  
HETATM 4199 C311 POPC   32     -15.224 -12.454   3.619  1.00  0.00           C  
HETATM 4200 C312 POPC   32     -15.326 -11.557   2.370  1.00  0.00           C  
HETATM 4201 C313 POPC   32     -14.158 -10.567   2.265  1.00  0.00           C  
HETATM 4202 C314 POPC   32     -14.248  -9.666   1.025  1.00  0.00           C  
HETATM 4203 C315 POPC   32     -13.133  -8.614   0.933  1.00  0.00           C  
HETATM 4204 C316 POPC   32     -11.714  -9.201   0.942  1.00  0.00           C  
HETATM 4205 C217 POPC   32      -4.685 -27.394   0.537  1.00  0.00           C  
HETATM 4206 C218 POPC   32      -4.131 -25.989   0.771  1.00  0.00           C  
HETATM 4207  H21 POPC   32     -21.485 -27.487  17.350  1.00  0.00           H  
HETATM 4208  H22 POPC   32     -22.193 -26.985  15.859  1.00  0.00           H  
HETATM 4209  H23 POPC   32     -20.917 -26.032  16.547  1.00  0.00           H  
HETATM 4210  H41 POPC   32     -20.087 -29.879  14.964  1.00  0.00           H  
HETATM 4211  H42 POPC   32     -20.750 -29.715  16.568  1.00  0.00           H  
HETATM 4212  H43 POPC   32     -21.729 -29.331  15.192  1.00  0.00           H  
HETATM 4213  H31 POPC   32     -21.176 -27.472  13.715  1.00  0.00           H  
HETATM 4214  H32 POPC   32     -20.017 -26.279  14.202  1.00  0.00           H  
HETATM 4215  H33 POPC   32     -19.461 -27.847  13.642  1.00  0.00           H  
HETATM 4216  H11 POPC   32     -18.864 -28.332  17.177  1.00  0.00           H  
HETATM 4217  H12 POPC   32     -18.182 -28.282  15.603  1.00  0.00           H  
HETATM 4218  H52 POPC   32     -18.894 -25.917  17.404  1.00  0.00           H  
HETATM 4219  H51 POPC   32     -18.537 -25.673  15.675  1.00  0.00           H  
HETATM 4220   HA POPC   32     -17.967 -24.761  13.619  1.00  0.00           H  
HETATM 4221   HB POPC   32     -17.108 -26.311  13.589  1.00  0.00           H  
HETATM 4222   HS POPC   32     -16.740 -24.720  11.584  1.00  0.00           H  
HETATM 4223  H2R POPC   32     -13.288 -27.475  12.540  1.00  0.00           H  
HETATM 4224  H2S POPC   32     -13.062 -26.486  11.050  1.00  0.00           H  
HETATM 4225  H3R POPC   32     -14.509 -29.228  11.083  1.00  0.00           H  
HETATM 4226  H3S POPC   32     -12.761 -29.046  10.778  1.00  0.00           H  
HETATM 4227  H4R POPC   32     -13.232 -27.598   8.747  1.00  0.00           H  
HETATM 4228  H4S POPC   32     -14.985 -27.852   9.081  1.00  0.00           H  
HETATM 4229  H5R POPC   32     -14.519 -29.499   7.454  1.00  0.00           H  
HETATM 4230  H5S POPC   32     -14.405 -30.403   9.014  1.00  0.00           H  
HETATM 4231  H6R POPC   32     -11.829 -29.974   8.865  1.00  0.00           H  
HETATM 4232  H6S POPC   32     -12.135 -29.372   7.209  1.00  0.00           H  
HETATM 4233  H7R POPC   32     -13.303 -31.662   6.749  1.00  0.00           H  
HETATM 4234  H7S POPC   32     -12.697 -32.171   8.342  1.00  0.00           H  
HETATM 4235  H8R POPC   32     -11.120 -33.034   6.781  1.00  0.00           H  
HETATM 4236  H8S POPC   32     -10.315 -31.634   7.550  1.00  0.00           H  
HETATM 4237  H91 POPC   32     -11.882 -31.520   4.840  1.00  0.00           H  
HETATM 4238 H101 POPC   32     -10.030 -30.260   3.961  1.00  0.00           H  
HETATM 4239 H11R POPC   32      -8.665 -30.755   6.703  1.00  0.00           H  
HETATM 4240 H11S POPC   32      -8.680 -29.172   5.921  1.00  0.00           H  
HETATM 4241 H12R POPC   32      -7.550 -31.710   4.606  1.00  0.00           H  
HETATM 4242 H12S POPC   32      -6.576 -30.518   5.542  1.00  0.00           H  
HETATM 4243 H13R POPC   32      -7.084 -28.723   3.930  1.00  0.00           H  
HETATM 4244 H13S POPC   32      -8.103 -29.807   2.946  1.00  0.00           H  
HETATM 4245 H14R POPC   32      -6.176 -31.337   2.574  1.00  0.00           H  
HETATM 4246 H14S POPC   32      -5.109 -30.255   3.545  1.00  0.00           H  
HETATM 4247 H15R POPC   32      -6.594 -29.448   0.967  1.00  0.00           H  
HETATM 4248 H15S POPC   32      -4.902 -30.062   1.018  1.00  0.00           H  
HETATM 4249 H16R POPC   32      -4.307 -28.124   2.554  1.00  0.00           H  
HETATM 4250 H16S POPC   32      -5.958 -27.472   2.287  1.00  0.00           H  
HETATM 4251   HX POPC   32     -15.038 -23.129  13.590  1.00  0.00           H  
HETATM 4252   HY POPC   32     -16.705 -22.679  13.035  1.00  0.00           H  
HETATM 4253  H2X POPC   32     -14.698 -21.144   9.603  1.00  0.00           H  
HETATM 4254  H2Y POPC   32     -13.243 -20.795  10.602  1.00  0.00           H  
HETATM 4255  H3X POPC   32     -14.195 -18.561  11.268  1.00  0.00           H  
HETATM 4256  H3Y POPC   32     -15.726 -18.949  10.421  1.00  0.00           H  
HETATM 4257  H4X POPC   32     -14.332 -19.165   8.253  1.00  0.00           H  
HETATM 4258  H4Y POPC   32     -12.991 -18.369   9.132  1.00  0.00           H  
HETATM 4259  H5X POPC   32     -14.438 -16.351   9.525  1.00  0.00           H  
HETATM 4260  H5Y POPC   32     -15.867 -17.244   8.951  1.00  0.00           H  
HETATM 4261  H6X POPC   32     -14.742 -17.425   6.657  1.00  0.00           H  
HETATM 4262  H6Y POPC   32     -13.469 -16.316   7.247  1.00  0.00           H  
HETATM 4263  H7X POPC   32     -15.270 -14.588   7.708  1.00  0.00           H  
HETATM 4264  H7Y POPC   32     -16.520 -15.777   7.235  1.00  0.00           H  
HETATM 4265  H8X POPC   32     -15.515 -15.841   4.905  1.00  0.00           H  
HETATM 4266  H8Y POPC   32     -14.412 -14.500   5.396  1.00  0.00           H  
HETATM 4267  H9X POPC   32     -16.511 -13.147   5.978  1.00  0.00           H  
HETATM 4268  H9Y POPC   32     -17.499 -14.500   5.354  1.00  0.00           H  
HETATM 4269 H10X POPC   32     -17.359 -12.821   3.621  1.00  0.00           H  
HETATM 4270 H10Y POPC   32     -16.414 -14.219   3.072  1.00  0.00           H  
HETATM 4271 H11X POPC   32     -14.285 -13.046   3.562  1.00  0.00           H  
HETATM 4272 H11Y POPC   32     -15.135 -11.792   4.506  1.00  0.00           H  
HETATM 4273 H12X POPC   32     -16.268 -10.967   2.376  1.00  0.00           H  
HETATM 4274 H12Y POPC   32     -15.348 -12.189   1.458  1.00  0.00           H  
HETATM 4275 H13X POPC   32     -13.209 -11.144   2.275  1.00  0.00           H  
HETATM 4276 H13Y POPC   32     -14.148  -9.924   3.171  1.00  0.00           H  
HETATM 4277 H14X POPC   32     -15.239  -9.163   1.034  1.00  0.00           H  
HETATM 4278 H14Y POPC   32     -14.212 -10.302   0.115  1.00  0.00           H  
HETATM 4279 H15X POPC   32     -13.225  -7.905   1.783  1.00  0.00           H  
HETATM 4280 H15Y POPC   32     -13.278  -8.030  -0.001  1.00  0.00           H  
HETATM 4281 H16X POPC   32     -11.625  -9.989   0.163  1.00  0.00           H  
HETATM 4282 H16Y POPC   32     -11.508  -9.666   1.930  1.00  0.00           H  
HETATM 4283 H16Z POPC   32     -10.946  -8.424   0.742  1.00  0.00           H  
HETATM 4284 H17R POPC   32      -5.546 -27.361  -0.164  1.00  0.00           H  
HETATM 4285 H17S POPC   32      -3.893 -28.018   0.069  1.00  0.00           H  
HETATM 4286 H18R POPC   32      -3.803 -25.529  -0.185  1.00  0.00           H  
HETATM 4287 H18S POPC   32      -3.266 -26.021   1.468  1.00  0.00           H  
HETATM 4288 H18T POPC   32      -4.918 -25.341   1.213  1.00  0.00           H  
HETATM 4289  C11 POPC   33      16.623  12.443  28.360  1.00  0.00           C  
HETATM 4290  C14 POPC   33      16.374  11.281  26.214  1.00  0.00           C  
HETATM 4291  C13 POPC   33      14.899  10.734  28.057  1.00  0.00           C  
HETATM 4292    N POPC   33      15.633  11.869  27.383  1.00  0.00           N1+
HETATM 4293  C15 POPC   33      14.660  12.956  26.944  1.00  0.00           C  
HETATM 4294  C12 POPC   33      15.251  14.190  26.193  1.00  0.00           C  
HETATM 4295   O1 POPC   33      15.649  13.856  24.850  1.00  0.00           O  
HETATM 4296   P1 POPC   33      17.049  14.252  24.264  1.00  0.00           P  
HETATM 4297   O4 POPC   33      17.457  15.568  24.797  1.00  0.00           O  
HETATM 4298   O3 POPC   33      17.979  13.120  24.437  1.00  0.00           O1-
HETATM 4299   O2 POPC   33      16.742  14.447  22.722  1.00  0.00           O  
HETATM 4300   C1 POPC   33      16.309  13.329  21.933  1.00  0.00           C  
HETATM 4301   C2 POPC   33      16.817  13.462  20.479  1.00  0.00           C  
HETATM 4302  O21 POPC   33      16.082  14.518  19.827  1.00  0.00           O  
HETATM 4303  C21 POPC   33      16.789  15.503  19.313  1.00  0.00           C  
HETATM 4304  O22 POPC   33      18.003  15.640  19.395  1.00  0.00           O  
HETATM 4305  C22 POPC   33      15.827  16.441  18.606  1.00  0.00           C  
HETATM 4306  C23 POPC   33      16.494  17.271  17.490  1.00  0.00           C  
HETATM 4307  C24 POPC   33      17.102  16.438  16.359  1.00  0.00           C  
HETATM 4308  C25 POPC   33      16.150  15.376  15.773  1.00  0.00           C  
HETATM 4309  C26 POPC   33      16.740  14.664  14.561  1.00  0.00           C  
HETATM 4310  C27 POPC   33      15.831  13.597  13.952  1.00  0.00           C  
HETATM 4311  C28 POPC   33      16.498  12.890  12.763  1.00  0.00           C  
HETATM 4312  C29 POPC   33      15.596  11.903  12.075  1.00  0.00           C  
HETATM 4313 C210 POPC   33      15.068  12.022  10.836  1.00  0.00           C  
HETATM 4314 C211 POPC   33      15.274  13.135   9.837  1.00  0.00           C  
HETATM 4315 C212 POPC   33      15.406  12.632   8.382  1.00  0.00           C  
HETATM 4316 C213 POPC   33      16.642  11.756   8.116  1.00  0.00           C  
HETATM 4317 C214 POPC   33      16.790  11.291   6.653  1.00  0.00           C  
HETATM 4318 C215 POPC   33      17.099  12.439   5.667  1.00  0.00           C  
HETATM 4319 C216 POPC   33      17.236  11.962   4.209  1.00  0.00           C  
HETATM 4320   C3 POPC   33      16.589  12.136  19.715  1.00  0.00           C  
HETATM 4321  O31 POPC   33      16.944  12.183  18.316  1.00  0.00           O  
HETATM 4322  C31 POPC   33      18.230  11.929  18.054  1.00  0.00           C  
HETATM 4323  O32 POPC   33      19.105  11.817  18.890  1.00  0.00           O  
HETATM 4324  C32 POPC   33      18.399  11.699  16.552  1.00  0.00           C  
HETATM 4325  C33 POPC   33      18.511  10.183  16.254  1.00  0.00           C  
HETATM 4326  C34 POPC   33      18.302   9.859  14.755  1.00  0.00           C  
HETATM 4327  C35 POPC   33      19.459  10.278  13.831  1.00  0.00           C  
HETATM 4328  C36 POPC   33      19.168   9.989  12.360  1.00  0.00           C  
HETATM 4329  C37 POPC   33      20.290  10.389  11.413  1.00  0.00           C  
HETATM 4330  C38 POPC   33      19.882  10.296   9.931  1.00  0.00           C  
HETATM 4331  C39 POPC   33      21.066  10.593   8.982  1.00  0.00           C  
HETATM 4332 C310 POPC   33      20.628  10.688   7.522  1.00  0.00           C  
HETATM 4333 C311 POPC   33      21.799  10.788   6.547  1.00  0.00           C  
HETATM 4334 C312 POPC   33      21.374  10.825   5.074  1.00  0.00           C  
HETATM 4335 C313 POPC   33      22.581  10.848   4.116  1.00  0.00           C  
HETATM 4336 C314 POPC   33      22.223  10.762   2.628  1.00  0.00           C  
HETATM 4337 C315 POPC   33      21.455  11.985   2.110  1.00  0.00           C  
HETATM 4338 C316 POPC   33      21.144  11.882   0.610  1.00  0.00           C  
HETATM 4339 C217 POPC   33      17.484  13.129   3.242  1.00  0.00           C  
HETATM 4340 C218 POPC   33      17.541  12.680   1.775  1.00  0.00           C  
HETATM 4341  H21 POPC   33      16.126  12.856  29.225  1.00  0.00           H  
HETATM 4342  H22 POPC   33      17.201  13.229  27.896  1.00  0.00           H  
HETATM 4343  H23 POPC   33      17.301  11.681  28.714  1.00  0.00           H  
HETATM 4344  H41 POPC   33      16.804  12.053  25.594  1.00  0.00           H  
HETATM 4345  H42 POPC   33      17.180  10.638  26.534  1.00  0.00           H  
HETATM 4346  H43 POPC   33      15.715  10.708  25.579  1.00  0.00           H  
HETATM 4347  H31 POPC   33      15.573   9.916  28.267  1.00  0.00           H  
HETATM 4348  H32 POPC   33      14.441  11.034  28.988  1.00  0.00           H  
HETATM 4349  H33 POPC   33      14.119  10.324  27.433  1.00  0.00           H  
HETATM 4350  H11 POPC   33      13.924  12.524  26.283  1.00  0.00           H  
HETATM 4351  H12 POPC   33      14.129  13.300  27.819  1.00  0.00           H  
HETATM 4352  H52 POPC   33      16.100  14.570  26.800  1.00  0.00           H  
HETATM 4353  H51 POPC   33      14.484  14.993  26.171  1.00  0.00           H  
HETATM 4354   HA POPC   33      15.198  13.294  21.911  1.00  0.00           H  
HETATM 4355   HB POPC   33      16.638  12.351  22.343  1.00  0.00           H  
HETATM 4356   HS POPC   33      17.916  13.620  20.503  1.00  0.00           H  
HETATM 4357  H2R POPC   33      15.405  17.113  19.383  1.00  0.00           H  
HETATM 4358  H2S POPC   33      14.984  15.834  18.214  1.00  0.00           H  
HETATM 4359  H3R POPC   33      17.274  17.916  17.948  1.00  0.00           H  
HETATM 4360  H3S POPC   33      15.719  17.936  17.053  1.00  0.00           H  
HETATM 4361  H4R POPC   33      18.026  15.932  16.711  1.00  0.00           H  
HETATM 4362  H4S POPC   33      17.419  17.132  15.552  1.00  0.00           H  
HETATM 4363  H5R POPC   33      15.218  15.899  15.469  1.00  0.00           H  
HETATM 4364  H5S POPC   33      15.866  14.613  16.528  1.00  0.00           H  
HETATM 4365  H6R POPC   33      17.697  14.195  14.875  1.00  0.00           H  
HETATM 4366  H6S POPC   33      16.992  15.402  13.769  1.00  0.00           H  
HETATM 4367  H7R POPC   33      14.885  14.066  13.607  1.00  0.00           H  
HETATM 4368  H7S POPC   33      15.546  12.848  14.722  1.00  0.00           H  
HETATM 4369  H8R POPC   33      17.413  12.376  13.127  1.00  0.00           H  
HETATM 4370  H8S POPC   33      16.834  13.689  12.068  1.00  0.00           H  
HETATM 4371  H91 POPC   33      15.350  11.014  12.675  1.00  0.00           H  
HETATM 4372 H101 POPC   33      14.403  11.219  10.488  1.00  0.00           H  
HETATM 4373 H11R POPC   33      16.187  13.726  10.064  1.00  0.00           H  
HETATM 4374 H11S POPC   33      14.413  13.834   9.893  1.00  0.00           H  
HETATM 4375 H12R POPC   33      15.451  13.525   7.722  1.00  0.00           H  
HETATM 4376 H12S POPC   33      14.493  12.073   8.085  1.00  0.00           H  
HETATM 4377 H13R POPC   33      16.579  10.848   8.753  1.00  0.00           H  
HETATM 4378 H13S POPC   33      17.544  12.330   8.417  1.00  0.00           H  
HETATM 4379 H14R POPC   33      15.853  10.777   6.349  1.00  0.00           H  
HETATM 4380 H14S POPC   33      17.623  10.561   6.568  1.00  0.00           H  
HETATM 4381 H15R POPC   33      18.052  12.910   5.990  1.00  0.00           H  
HETATM 4382 H15S POPC   33      16.289  13.199   5.694  1.00  0.00           H  
HETATM 4383 H16R POPC   33      16.314  11.424   3.902  1.00  0.00           H  
HETATM 4384 H16S POPC   33      18.103  11.270   4.155  1.00  0.00           H  
HETATM 4385   HX POPC   33      15.501  11.923  19.784  1.00  0.00           H  
HETATM 4386   HY POPC   33      17.115  11.311  20.242  1.00  0.00           H  
HETATM 4387  H2X POPC   33      19.317  12.216  16.200  1.00  0.00           H  
HETATM 4388  H2Y POPC   33      17.539  12.144  16.008  1.00  0.00           H  
HETATM 4389  H3X POPC   33      17.693   9.685  16.818  1.00  0.00           H  
HETATM 4390  H3Y POPC   33      19.481   9.772  16.606  1.00  0.00           H  
HETATM 4391  H4X POPC   33      17.369  10.347  14.402  1.00  0.00           H  
HETATM 4392  H4Y POPC   33      18.178   8.759  14.660  1.00  0.00           H  
HETATM 4393  H5X POPC   33      20.393   9.768  14.149  1.00  0.00           H  
HETATM 4394  H5Y POPC   33      19.634  11.368  13.949  1.00  0.00           H  
HETATM 4395  H6X POPC   33      18.239  10.516  12.054  1.00  0.00           H  
HETATM 4396  H6Y POPC   33      18.965   8.902  12.254  1.00  0.00           H  
HETATM 4397  H7X POPC   33      21.173   9.745  11.615  1.00  0.00           H  
HETATM 4398  H7Y POPC   33      20.571  11.439  11.642  1.00  0.00           H  
HETATM 4399  H8X POPC   33      19.051  11.008   9.736  1.00  0.00           H  
HETATM 4400  H8Y POPC   33      19.485   9.281   9.720  1.00  0.00           H  
HETATM 4401  H9X POPC   33      21.800   9.766   9.086  1.00  0.00           H  
HETATM 4402  H9Y POPC   33      21.557  11.537   9.300  1.00  0.00           H  
HETATM 4403 H10X POPC   33      19.974  11.578   7.404  1.00  0.00           H  
HETATM 4404 H10Y POPC   33      20.028   9.790   7.261  1.00  0.00           H  
HETATM 4405 H11X POPC   33      22.495   9.933   6.686  1.00  0.00           H  
HETATM 4406 H11Y POPC   33      22.399  11.701   6.750  1.00  0.00           H  
HETATM 4407 H12X POPC   33      20.722  11.704   4.883  1.00  0.00           H  
HETATM 4408 H12Y POPC   33      20.769   9.914   4.879  1.00  0.00           H  
HETATM 4409 H13X POPC   33      23.239   9.989   4.371  1.00  0.00           H  
HETATM 4410 H13Y POPC   33      23.166  11.777   4.287  1.00  0.00           H  
HETATM 4411 H14X POPC   33      21.616   9.850   2.442  1.00  0.00           H  
HETATM 4412 H14Y POPC   33      23.158  10.653   2.038  1.00  0.00           H  
HETATM 4413 H15X POPC   33      22.096  12.873   2.296  1.00  0.00           H  
HETATM 4414 H15Y POPC   33      20.499  12.107   2.663  1.00  0.00           H  
HETATM 4415 H16X POPC   33      20.577  12.770   0.258  1.00  0.00           H  
HETATM 4416 H16Y POPC   33      20.533  10.974   0.417  1.00  0.00           H  
HETATM 4417 H16Z POPC   33      22.072  11.773   0.010  1.00  0.00           H  
HETATM 4418 H17R POPC   33      18.434  13.647   3.495  1.00  0.00           H  
HETATM 4419 H17S POPC   33      16.661  13.867   3.355  1.00  0.00           H  
HETATM 4420 H18R POPC   33      18.355  11.933   1.649  1.00  0.00           H  
HETATM 4421 H18S POPC   33      17.754  13.545   1.112  1.00  0.00           H  
HETATM 4422 H18T POPC   33      16.579  12.225   1.458  1.00  0.00           H  
HETATM 4423  C11 POPC   34     -24.241 -22.504  19.350  1.00  0.00           C  
HETATM 4424  C14 POPC   34     -24.434 -20.186  18.663  1.00  0.00           C  
HETATM 4425  C13 POPC   34     -23.819 -20.719  20.941  1.00  0.00           C  
HETATM 4426    N POPC   34     -23.648 -21.136  19.521  1.00  0.00           N1+
HETATM 4427  C15 POPC   34     -22.185 -21.136  19.136  1.00  0.00           C  
HETATM 4428  C12 POPC   34     -21.405 -19.801  19.319  1.00  0.00           C  
HETATM 4429   O1 POPC   34     -21.133 -19.533  20.696  1.00  0.00           O  
HETATM 4430   P1 POPC   34     -19.955 -20.324  21.397  1.00  0.00           P  
HETATM 4431   O4 POPC   34     -20.037 -20.045  22.844  1.00  0.00           O  
HETATM 4432   O3 POPC   34     -20.004 -21.753  21.000  1.00  0.00           O1-
HETATM 4433   O2 POPC   34     -18.688 -19.622  20.781  1.00  0.00           O  
HETATM 4434   C1 POPC   34     -18.334 -18.336  21.302  1.00  0.00           C  
HETATM 4435   C2 POPC   34     -17.705 -17.406  20.239  1.00  0.00           C  
HETATM 4436  O21 POPC   34     -18.562 -17.306  19.087  1.00  0.00           O  
HETATM 4437  C21 POPC   34     -19.521 -16.412  19.220  1.00  0.00           C  
HETATM 4438  O22 POPC   34     -19.750 -15.735  20.209  1.00  0.00           O  
HETATM 4439  C22 POPC   34     -20.320 -16.306  17.933  1.00  0.00           C  
HETATM 4440  C23 POPC   34     -20.720 -14.842  17.619  1.00  0.00           C  
HETATM 4441  C24 POPC   34     -19.560 -13.937  17.173  1.00  0.00           C  
HETATM 4442  C25 POPC   34     -18.981 -14.316  15.798  1.00  0.00           C  
HETATM 4443  C26 POPC   34     -18.031 -13.245  15.230  1.00  0.00           C  
HETATM 4444  C27 POPC   34     -17.412 -13.585  13.855  1.00  0.00           C  
HETATM 4445  C28 POPC   34     -18.432 -13.657  12.687  1.00  0.00           C  
HETATM 4446  C29 POPC   34     -18.980 -15.050  12.446  1.00  0.00           C  
HETATM 4447 C210 POPC   34     -19.087 -15.692  11.272  1.00  0.00           C  
HETATM 4448 C211 POPC   34     -18.722 -15.177   9.904  1.00  0.00           C  
HETATM 4449 C212 POPC   34     -19.906 -15.176   8.900  1.00  0.00           C  
HETATM 4450 C213 POPC   34     -19.441 -14.917   7.454  1.00  0.00           C  
HETATM 4451 C214 POPC   34     -20.576 -14.877   6.413  1.00  0.00           C  
HETATM 4452 C215 POPC   34     -21.528 -13.676   6.534  1.00  0.00           C  
HETATM 4453 C216 POPC   34     -20.858 -12.284   6.528  1.00  0.00           C  
HETATM 4454   C3 POPC   34     -16.280 -17.906  19.827  1.00  0.00           C  
HETATM 4455  O31 POPC   34     -15.886 -17.479  18.507  1.00  0.00           O  
HETATM 4456  C31 POPC   34     -15.694 -16.162  18.385  1.00  0.00           C  
HETATM 4457  O32 POPC   34     -15.767 -15.341  19.287  1.00  0.00           O  
HETATM 4458  C32 POPC   34     -15.406 -15.816  16.934  1.00  0.00           C  
HETATM 4459  C33 POPC   34     -14.177 -14.875  16.811  1.00  0.00           C  
HETATM 4460  C34 POPC   34     -13.830 -14.547  15.343  1.00  0.00           C  
HETATM 4461  C35 POPC   34     -12.502 -13.790  15.210  1.00  0.00           C  
HETATM 4462  C36 POPC   34     -12.107 -13.514  13.741  1.00  0.00           C  
HETATM 4463  C37 POPC   34     -13.020 -12.492  13.044  1.00  0.00           C  
HETATM 4464  C38 POPC   34     -12.621 -12.267  11.573  1.00  0.00           C  
HETATM 4465  C39 POPC   34     -13.478 -11.191  10.878  1.00  0.00           C  
HETATM 4466 C310 POPC   34     -13.113 -10.996   9.392  1.00  0.00           C  
HETATM 4467 C311 POPC   34     -13.637 -12.127   8.497  1.00  0.00           C  
HETATM 4468 C312 POPC   34     -13.429 -11.862   7.001  1.00  0.00           C  
HETATM 4469 C313 POPC   34     -11.948 -11.756   6.600  1.00  0.00           C  
HETATM 4470 C314 POPC   34     -11.783 -11.662   5.073  1.00  0.00           C  
HETATM 4471 C315 POPC   34     -10.330 -11.524   4.605  1.00  0.00           C  
HETATM 4472 C316 POPC   34      -9.678 -10.192   4.998  1.00  0.00           C  
HETATM 4473 C217 POPC   34     -19.989 -11.994   5.284  1.00  0.00           C  
HETATM 4474 C218 POPC   34     -20.774 -11.996   3.972  1.00  0.00           C  
HETATM 4475  H21 POPC   34     -25.248 -22.523  19.739  1.00  0.00           H  
HETATM 4476  H22 POPC   34     -23.665 -23.232  19.903  1.00  0.00           H  
HETATM 4477  H23 POPC   34     -24.281 -22.793  18.310  1.00  0.00           H  
HETATM 4478  H41 POPC   34     -24.067 -19.172  18.722  1.00  0.00           H  
HETATM 4479  H42 POPC   34     -24.368 -20.459  17.620  1.00  0.00           H  
HETATM 4480  H43 POPC   34     -25.470 -20.173  18.966  1.00  0.00           H  
HETATM 4481  H31 POPC   34     -24.867 -20.650  21.190  1.00  0.00           H  
HETATM 4482  H32 POPC   34     -23.350 -21.405  21.631  1.00  0.00           H  
HETATM 4483  H33 POPC   34     -23.349 -19.758  21.091  1.00  0.00           H  
HETATM 4484  H11 POPC   34     -21.667 -21.883  19.719  1.00  0.00           H  
HETATM 4485  H12 POPC   34     -22.068 -21.431  18.104  1.00  0.00           H  
HETATM 4486  H52 POPC   34     -22.036 -18.985  18.905  1.00  0.00           H  
HETATM 4487  H51 POPC   34     -20.479 -19.807  18.705  1.00  0.00           H  
HETATM 4488   HA POPC   34     -17.600 -18.461  22.127  1.00  0.00           H  
HETATM 4489   HB POPC   34     -19.189 -17.787  21.752  1.00  0.00           H  
HETATM 4490   HS POPC   34     -17.545 -16.413  20.713  1.00  0.00           H  
HETATM 4491  H2R POPC   34     -21.253 -16.893  18.078  1.00  0.00           H  
HETATM 4492  H2S POPC   34     -19.746 -16.758  17.097  1.00  0.00           H  
HETATM 4493  H3R POPC   34     -21.219 -14.415  18.516  1.00  0.00           H  
HETATM 4494  H3S POPC   34     -21.462 -14.859  16.793  1.00  0.00           H  
HETATM 4495  H4R POPC   34     -18.751 -13.947  17.934  1.00  0.00           H  
HETATM 4496  H4S POPC   34     -19.930 -12.893  17.088  1.00  0.00           H  
HETATM 4497  H5R POPC   34     -19.843 -14.431  15.105  1.00  0.00           H  
HETATM 4498  H5S POPC   34     -18.471 -15.301  15.853  1.00  0.00           H  
HETATM 4499  H6R POPC   34     -17.209 -13.083  15.959  1.00  0.00           H  
HETATM 4500  H6S POPC   34     -18.597 -12.292  15.152  1.00  0.00           H  
HETATM 4501  H7R POPC   34     -16.841 -14.538  13.896  1.00  0.00           H  
HETATM 4502  H7S POPC   34     -16.673 -12.784  13.635  1.00  0.00           H  
HETATM 4503  H8R POPC   34     -17.878 -13.298  11.794  1.00  0.00           H  
HETATM 4504  H8S POPC   34     -19.245 -12.926  12.886  1.00  0.00           H  
HETATM 4505  H91 POPC   34     -19.260 -15.595  13.359  1.00  0.00           H  
HETATM 4506 H101 POPC   34     -19.490 -16.716  11.268  1.00  0.00           H  
HETATM 4507 H11R POPC   34     -17.912 -15.809   9.482  1.00  0.00           H  
HETATM 4508 H11S POPC   34     -18.336 -14.136   9.939  1.00  0.00           H  
HETATM 4509 H12R POPC   34     -20.640 -14.403   9.213  1.00  0.00           H  
HETATM 4510 H12S POPC   34     -20.428 -16.156   8.946  1.00  0.00           H  
HETATM 4511 H13R POPC   34     -18.728 -15.723   7.176  1.00  0.00           H  
HETATM 4512 H13S POPC   34     -18.868 -13.966   7.411  1.00  0.00           H  
HETATM 4513 H14R POPC   34     -21.164 -15.818   6.471  1.00  0.00           H  
HETATM 4514 H14S POPC   34     -20.125 -14.836   5.398  1.00  0.00           H  
HETATM 4515 H15R POPC   34     -22.101 -13.762   7.481  1.00  0.00           H  
HETATM 4516 H15S POPC   34     -22.249 -13.711   5.689  1.00  0.00           H  
HETATM 4517 H16R POPC   34     -20.224 -12.209   7.438  1.00  0.00           H  
HETATM 4518 H16S POPC   34     -21.648 -11.507   6.614  1.00  0.00           H  
HETATM 4519   HX POPC   34     -16.304 -19.016  19.838  1.00  0.00           H  
HETATM 4520   HY POPC   34     -15.524 -17.588  20.576  1.00  0.00           H  
HETATM 4521  H2X POPC   34     -16.305 -15.313  16.517  1.00  0.00           H  
HETATM 4522  H2Y POPC   34     -15.218 -16.751  16.364  1.00  0.00           H  
HETATM 4523  H3X POPC   34     -13.289 -15.374  17.253  1.00  0.00           H  
HETATM 4524  H3Y POPC   34     -14.316 -13.934  17.383  1.00  0.00           H  
HETATM 4525  H4X POPC   34     -14.649 -13.943  14.896  1.00  0.00           H  
HETATM 4526  H4Y POPC   34     -13.761 -15.493  14.764  1.00  0.00           H  
HETATM 4527  H5X POPC   34     -11.678 -14.375  15.672  1.00  0.00           H  
HETATM 4528  H5Y POPC   34     -12.562 -12.822  15.752  1.00  0.00           H  
HETATM 4529  H6X POPC   34     -12.090 -14.476  13.186  1.00  0.00           H  
HETATM 4530  H6Y POPC   34     -11.072 -13.110  13.732  1.00  0.00           H  
HETATM 4531  H7X POPC   34     -12.989 -11.511  13.565  1.00  0.00           H  
HETATM 4532  H7Y POPC   34     -14.071 -12.850  13.054  1.00  0.00           H  
HETATM 4533  H8X POPC   34     -12.738 -13.224  11.021  1.00  0.00           H  
HETATM 4534  H8Y POPC   34     -11.549 -11.983  11.511  1.00  0.00           H  
HETATM 4535  H9X POPC   34     -13.309 -10.234  11.415  1.00  0.00           H  
HETATM 4536  H9Y POPC   34     -14.553 -11.462  10.948  1.00  0.00           H  
HETATM 4537 H10X POPC   34     -12.009 -10.931   9.286  1.00  0.00           H  
HETATM 4538 H10Y POPC   34     -13.545 -10.037   9.035  1.00  0.00           H  
HETATM 4539 H11X POPC   34     -14.717 -12.297   8.693  1.00  0.00           H  
HETATM 4540 H11Y POPC   34     -13.117 -13.065   8.784  1.00  0.00           H  
HETATM 4541 H12X POPC   34     -13.951 -10.926   6.709  1.00  0.00           H  
HETATM 4542 H12Y POPC   34     -13.887 -12.704   6.438  1.00  0.00           H  
HETATM 4543 H13X POPC   34     -11.367 -12.626   6.973  1.00  0.00           H  
HETATM 4544 H13Y POPC   34     -11.520 -10.837   7.054  1.00  0.00           H  
HETATM 4545 H14X POPC   34     -12.375 -10.801   4.697  1.00  0.00           H  
HETATM 4546 H14Y POPC   34     -12.213 -12.578   4.615  1.00  0.00           H  
HETATM 4547 H15X POPC   34     -10.301 -11.634   3.500  1.00  0.00           H  
HETATM 4548 H15Y POPC   34      -9.736 -12.354   5.044  1.00  0.00           H  
HETATM 4549 H16X POPC   34      -8.638 -10.149   4.610  1.00  0.00           H  
HETATM 4550 H16Y POPC   34      -9.646 -10.077   6.103  1.00  0.00           H  
HETATM 4551 H16Z POPC   34     -10.237  -9.341   4.552  1.00  0.00           H  
HETATM 4552 H17R POPC   34     -19.180 -12.751   5.201  1.00  0.00           H  
HETATM 4553 H17S POPC   34     -19.515 -10.998   5.411  1.00  0.00           H  
HETATM 4554 H18R POPC   34     -21.191 -13.002   3.752  1.00  0.00           H  
HETATM 4555 H18S POPC   34     -20.096 -11.706   3.141  1.00  0.00           H  
HETATM 4556 H18T POPC   34     -21.609 -11.264   4.007  1.00  0.00           H  
HETATM 4557  C11 POPC   35     -29.873   9.830  24.118  1.00  0.00           C  
HETATM 4558  C14 POPC   35     -28.597   7.751  23.859  1.00  0.00           C  
HETATM 4559  C13 POPC   35     -28.997   9.196  21.947  1.00  0.00           C  
HETATM 4560    N POPC   35     -28.720   9.185  23.424  1.00  0.00           N1+
HETATM 4561  C15 POPC   35     -27.439   9.950  23.704  1.00  0.00           C  
HETATM 4562  C12 POPC   35     -27.396  11.438  23.264  1.00  0.00           C  
HETATM 4563   O1 POPC   35     -27.425  11.603  21.841  1.00  0.00           O  
HETATM 4564   P1 POPC   35     -26.042  11.715  21.088  1.00  0.00           P  
HETATM 4565   O4 POPC   35     -25.340  12.958  21.488  1.00  0.00           O  
HETATM 4566   O3 POPC   35     -25.312  10.440  21.282  1.00  0.00           O1-
HETATM 4567   O2 POPC   35     -26.402  11.844  19.546  1.00  0.00           O  
HETATM 4568   C1 POPC   35     -27.741  11.641  19.076  1.00  0.00           C  
HETATM 4569   C2 POPC   35     -27.971  12.324  17.695  1.00  0.00           C  
HETATM 4570  O21 POPC   35     -27.077  11.766  16.719  1.00  0.00           O  
HETATM 4571  C21 POPC   35     -27.402  10.585  16.237  1.00  0.00           C  
HETATM 4572  O22 POPC   35     -28.419   9.959  16.499  1.00  0.00           O  
HETATM 4573  C22 POPC   35     -26.318  10.109  15.269  1.00  0.00           C  
HETATM 4574  C23 POPC   35     -26.796   9.959  13.804  1.00  0.00           C  
HETATM 4575  C24 POPC   35     -25.578   9.866  12.855  1.00  0.00           C  
HETATM 4576  C25 POPC   35     -25.950   9.873  11.358  1.00  0.00           C  
HETATM 4577  C26 POPC   35     -24.735  10.182  10.478  1.00  0.00           C  
HETATM 4578  C27 POPC   35     -25.040  10.086   8.972  1.00  0.00           C  
HETATM 4579  C28 POPC   35     -23.907  10.630   8.066  1.00  0.00           C  
HETATM 4580  C29 POPC   35     -23.935  12.134   7.980  1.00  0.00           C  
HETATM 4581 C210 POPC   35     -23.053  12.985   8.552  1.00  0.00           C  
HETATM 4582 C211 POPC   35     -21.886  12.579   9.414  1.00  0.00           C  
HETATM 4583 C212 POPC   35     -21.105  13.799   9.939  1.00  0.00           C  
HETATM 4584 C213 POPC   35     -20.206  14.448   8.878  1.00  0.00           C  
HETATM 4585 C214 POPC   35     -19.443  15.687   9.370  1.00  0.00           C  
HETATM 4586 C215 POPC   35     -20.329  16.836   9.850  1.00  0.00           C  
HETATM 4587 C216 POPC   35     -21.383  17.330   8.842  1.00  0.00           C  
HETATM 4588   C3 POPC   35     -27.694  13.854  17.783  1.00  0.00           C  
HETATM 4589  O31 POPC   35     -27.849  14.482  16.499  1.00  0.00           O  
HETATM 4590  C31 POPC   35     -27.896  15.806  16.510  1.00  0.00           C  
HETATM 4591  O32 POPC   35     -27.763  16.521  17.490  1.00  0.00           O  
HETATM 4592  C32 POPC   35     -28.142  16.238  15.067  1.00  0.00           C  
HETATM 4593  C33 POPC   35     -28.172  17.759  14.828  1.00  0.00           C  
HETATM 4594  C34 POPC   35     -28.478  18.098  13.354  1.00  0.00           C  
HETATM 4595  C35 POPC   35     -29.870  17.645  12.886  1.00  0.00           C  
HETATM 4596  C36 POPC   35     -30.144  17.996  11.423  1.00  0.00           C  
HETATM 4597  C37 POPC   35     -31.584  17.672  11.004  1.00  0.00           C  
HETATM 4598  C38 POPC   35     -31.823  17.739   9.484  1.00  0.00           C  
HETATM 4599  C39 POPC   35     -31.389  19.064   8.832  1.00  0.00           C  
HETATM 4600 C310 POPC   35     -31.849  19.152   7.372  1.00  0.00           C  
HETATM 4601 C311 POPC   35     -31.399  20.432   6.662  1.00  0.00           C  
HETATM 4602 C312 POPC   35     -32.018  20.570   5.266  1.00  0.00           C  
HETATM 4603 C313 POPC   35     -31.488  21.757   4.442  1.00  0.00           C  
HETATM 4604 C314 POPC   35     -31.663  23.121   5.123  1.00  0.00           C  
HETATM 4605 C315 POPC   35     -31.173  24.295   4.253  1.00  0.00           C  
HETATM 4606 C316 POPC   35     -31.270  25.668   4.955  1.00  0.00           C  
HETATM 4607 C217 POPC   35     -20.778  17.869   7.529  1.00  0.00           C  
HETATM 4608 C218 POPC   35     -21.805  18.364   6.497  1.00  0.00           C  
HETATM 4609  H21 POPC   35     -30.792   9.299  23.921  1.00  0.00           H  
HETATM 4610  H22 POPC   35     -29.991  10.842  23.761  1.00  0.00           H  
HETATM 4611  H23 POPC   35     -29.697   9.910  25.181  1.00  0.00           H  
HETATM 4612  H41 POPC   35     -28.280   7.697  24.890  1.00  0.00           H  
HETATM 4613  H42 POPC   35     -29.560   7.268  23.777  1.00  0.00           H  
HETATM 4614  H43 POPC   35     -27.912   7.198  23.233  1.00  0.00           H  
HETATM 4615  H31 POPC   35     -28.284   8.599  21.397  1.00  0.00           H  
HETATM 4616  H32 POPC   35     -29.989   8.823  21.739  1.00  0.00           H  
HETATM 4617  H33 POPC   35     -28.897  10.209  21.587  1.00  0.00           H  
HETATM 4618  H11 POPC   35     -27.254   9.909  24.767  1.00  0.00           H  
HETATM 4619  H12 POPC   35     -26.615   9.434  23.234  1.00  0.00           H  
HETATM 4620  H52 POPC   35     -26.511  11.926  23.726  1.00  0.00           H  
HETATM 4621  H51 POPC   35     -28.300  11.953  23.653  1.00  0.00           H  
HETATM 4622   HA POPC   35     -28.490  12.056  19.784  1.00  0.00           H  
HETATM 4623   HB POPC   35     -27.937  10.555  18.950  1.00  0.00           H  
HETATM 4624   HS POPC   35     -29.026  12.184  17.376  1.00  0.00           H  
HETATM 4625  H2R POPC   35     -25.935   9.141  15.658  1.00  0.00           H  
HETATM 4626  H2S POPC   35     -25.488  10.847  15.296  1.00  0.00           H  
HETATM 4627  H3R POPC   35     -27.403  10.846  13.524  1.00  0.00           H  
HETATM 4628  H3S POPC   35     -27.425   9.052  13.680  1.00  0.00           H  
HETATM 4629  H4R POPC   35     -24.961   8.969  13.075  1.00  0.00           H  
HETATM 4630  H4S POPC   35     -24.944  10.765  13.009  1.00  0.00           H  
HETATM 4631  H5R POPC   35     -26.712  10.662  11.183  1.00  0.00           H  
HETATM 4632  H5S POPC   35     -26.400   8.894  11.087  1.00  0.00           H  
HETATM 4633  H6R POPC   35     -23.905   9.490  10.732  1.00  0.00           H  
HETATM 4634  H6S POPC   35     -24.383  11.208  10.722  1.00  0.00           H  
HETATM 4635  H7R POPC   35     -25.992  10.611   8.744  1.00  0.00           H  
HETATM 4636  H7S POPC   35     -25.186   9.009   8.737  1.00  0.00           H  
HETATM 4637  H8R POPC   35     -24.041  10.193   7.053  1.00  0.00           H  
HETATM 4638  H8S POPC   35     -22.924  10.252   8.420  1.00  0.00           H  
HETATM 4639  H91 POPC   35     -24.751  12.560   7.377  1.00  0.00           H  
HETATM 4640 H101 POPC   35     -23.181  14.069   8.419  1.00  0.00           H  
HETATM 4641 H11R POPC   35     -21.188  11.942   8.829  1.00  0.00           H  
HETATM 4642 H11S POPC   35     -22.223  11.991  10.294  1.00  0.00           H  
HETATM 4643 H12R POPC   35     -20.471  13.473  10.791  1.00  0.00           H  
HETATM 4644 H12S POPC   35     -21.821  14.550  10.335  1.00  0.00           H  
HETATM 4645 H13R POPC   35     -20.819  14.735   7.998  1.00  0.00           H  
HETATM 4646 H13S POPC   35     -19.460  13.696   8.543  1.00  0.00           H  
HETATM 4647 H14R POPC   35     -18.794  16.021   8.532  1.00  0.00           H  
HETATM 4648 H14S POPC   35     -18.765  15.388  10.198  1.00  0.00           H  
HETATM 4649 H15R POPC   35     -19.672  17.692  10.115  1.00  0.00           H  
HETATM 4650 H15S POPC   35     -20.848  16.525  10.782  1.00  0.00           H  
HETATM 4651 H16R POPC   35     -21.962  18.152   9.316  1.00  0.00           H  
HETATM 4652 H16S POPC   35     -22.096  16.511   8.609  1.00  0.00           H  
HETATM 4653   HX POPC   35     -26.663  14.012  18.166  1.00  0.00           H  
HETATM 4654   HY POPC   35     -28.384  14.274  18.546  1.00  0.00           H  
HETATM 4655  H2X POPC   35     -29.124  15.796  14.794  1.00  0.00           H  
HETATM 4656  H2Y POPC   35     -27.368  15.787  14.409  1.00  0.00           H  
HETATM 4657  H3X POPC   35     -27.179  18.185  15.085  1.00  0.00           H  
HETATM 4658  H3Y POPC   35     -28.916  18.242  15.497  1.00  0.00           H  
HETATM 4659  H4X POPC   35     -27.716  17.617  12.704  1.00  0.00           H  
HETATM 4660  H4Y POPC   35     -28.395  19.198  13.220  1.00  0.00           H  
HETATM 4661  H5X POPC   35     -30.642  18.137  13.515  1.00  0.00           H  
HETATM 4662  H5Y POPC   35     -29.979  16.549  13.029  1.00  0.00           H  
HETATM 4663  H6X POPC   35     -29.458  17.432  10.756  1.00  0.00           H  
HETATM 4664  H6Y POPC   35     -29.950  19.079  11.269  1.00  0.00           H  
HETATM 4665  H7X POPC   35     -32.296  18.362  11.505  1.00  0.00           H  
HETATM 4666  H7Y POPC   35     -31.828  16.639  11.333  1.00  0.00           H  
HETATM 4667  H8X POPC   35     -32.905  17.566   9.299  1.00  0.00           H  
HETATM 4668  H8Y POPC   35     -31.250  16.919   9.001  1.00  0.00           H  
HETATM 4669  H9X POPC   35     -30.285  19.187   8.853  1.00  0.00           H  
HETATM 4670  H9Y POPC   35     -31.836  19.909   9.399  1.00  0.00           H  
HETATM 4671 H10X POPC   35     -32.959  19.089   7.353  1.00  0.00           H  
HETATM 4672 H10Y POPC   35     -31.463  18.274   6.812  1.00  0.00           H  
HETATM 4673 H11X POPC   35     -30.291  20.424   6.574  1.00  0.00           H  
HETATM 4674 H11Y POPC   35     -31.698  21.313   7.269  1.00  0.00           H  
HETATM 4675 H12X POPC   35     -33.118  20.671   5.382  1.00  0.00           H  
HETATM 4676 H12Y POPC   35     -31.840  19.627   4.706  1.00  0.00           H  
HETATM 4677 H13X POPC   35     -32.013  21.748   3.463  1.00  0.00           H  
HETATM 4678 H13Y POPC   35     -30.407  21.613   4.232  1.00  0.00           H  
HETATM 4679 H14X POPC   35     -31.060  23.138   6.056  1.00  0.00           H  
HETATM 4680 H14Y POPC   35     -32.717  23.305   5.420  1.00  0.00           H  
HETATM 4681 H15X POPC   35     -31.785  24.338   3.327  1.00  0.00           H  
HETATM 4682 H15Y POPC   35     -30.121  24.097   3.956  1.00  0.00           H  
HETATM 4683 H16X POPC   35     -32.313  25.906   5.255  1.00  0.00           H  
HETATM 4684 H16Y POPC   35     -30.883  26.489   4.314  1.00  0.00           H  
HETATM 4685 H16Z POPC   35     -30.667  25.651   5.888  1.00  0.00           H  
HETATM 4686 H17R POPC   35     -20.185  17.056   7.057  1.00  0.00           H  
HETATM 4687 H17S POPC   35     -20.060  18.679   7.781  1.00  0.00           H  
HETATM 4688 H18R POPC   35     -21.287  18.742   5.590  1.00  0.00           H  
HETATM 4689 H18S POPC   35     -22.397  19.203   6.922  1.00  0.00           H  
HETATM 4690 H18T POPC   35     -22.505  17.550   6.212  1.00  0.00           H  
HETATM 4691  C11 POPC   36      24.887  -3.733 -21.431  1.00  0.00           C  
HETATM 4692  C14 POPC   36      26.655  -3.748 -23.086  1.00  0.00           C  
HETATM 4693  C13 POPC   36      25.127  -1.827 -22.944  1.00  0.00           C  
HETATM 4694    N POPC   36      25.874  -2.868 -22.150  1.00  0.00           N1+
HETATM 4695  C15 POPC   36      26.822  -2.200 -21.193  1.00  0.00           C  
HETATM 4696  C12 POPC   36      26.236  -1.362 -20.031  1.00  0.00           C  
HETATM 4697   O1 POPC   36      25.664  -2.219 -19.029  1.00  0.00           O  
HETATM 4698   P1 POPC   36      26.619  -2.697 -17.872  1.00  0.00           P  
HETATM 4699   O4 POPC   36      25.905  -3.696 -17.042  1.00  0.00           O  
HETATM 4700   O3 POPC   36      27.912  -3.145 -18.440  1.00  0.00           O1-
HETATM 4701   O2 POPC   36      26.833  -1.393 -17.040  1.00  0.00           O  
HETATM 4702   C1 POPC   36      28.135  -1.006 -16.608  1.00  0.00           C  
HETATM 4703   C2 POPC   36      28.067   0.354 -15.891  1.00  0.00           C  
HETATM 4704  O21 POPC   36      29.325   0.671 -15.262  1.00  0.00           O  
HETATM 4705  C21 POPC   36      30.261   1.111 -16.091  1.00  0.00           C  
HETATM 4706  O22 POPC   36      30.144   1.219 -17.299  1.00  0.00           O  
HETATM 4707  C22 POPC   36      31.503   1.518 -15.297  1.00  0.00           C  
HETATM 4708  C23 POPC   36      31.268   2.814 -14.467  1.00  0.00           C  
HETATM 4709  C24 POPC   36      30.514   2.589 -13.147  1.00  0.00           C  
HETATM 4710  C25 POPC   36      30.217   3.909 -12.409  1.00  0.00           C  
HETATM 4711  C26 POPC   36      29.511   3.683 -11.059  1.00  0.00           C  
HETATM 4712  C27 POPC   36      29.150   5.012 -10.373  1.00  0.00           C  
HETATM 4713  C28 POPC   36      28.565   4.821  -8.955  1.00  0.00           C  
HETATM 4714  C29 POPC   36      27.152   4.298  -8.980  1.00  0.00           C  
HETATM 4715 C210 POPC   36      26.149   4.682  -8.154  1.00  0.00           C  
HETATM 4716 C211 POPC   36      26.258   5.637  -6.984  1.00  0.00           C  
HETATM 4717 C212 POPC   36      25.719   5.054  -5.666  1.00  0.00           C  
HETATM 4718 C213 POPC   36      26.089   5.901  -4.414  1.00  0.00           C  
HETATM 4719 C214 POPC   36      25.509   7.326  -4.433  1.00  0.00           C  
HETATM 4720 C215 POPC   36      26.015   8.221  -3.294  1.00  0.00           C  
HETATM 4721 C216 POPC   36      25.622   7.768  -1.879  1.00  0.00           C  
HETATM 4722   C3 POPC   36      26.945   0.391 -14.810  1.00  0.00           C  
HETATM 4723  O31 POPC   36      26.893   1.619 -14.032  1.00  0.00           O  
HETATM 4724  C31 POPC   36      26.317   2.641 -14.656  1.00  0.00           C  
HETATM 4725  O32 POPC   36      25.851   2.596 -15.783  1.00  0.00           O  
HETATM 4726  C32 POPC   36      26.276   3.864 -13.735  1.00  0.00           C  
HETATM 4727  C33 POPC   36      24.987   3.868 -12.880  1.00  0.00           C  
HETATM 4728  C34 POPC   36      24.888   5.127 -12.013  1.00  0.00           C  
HETATM 4729  C35 POPC   36      23.618   5.141 -11.163  1.00  0.00           C  
HETATM 4730  C36 POPC   36      23.421   6.454 -10.388  1.00  0.00           C  
HETATM 4731  C37 POPC   36      22.102   6.487  -9.622  1.00  0.00           C  
HETATM 4732  C38 POPC   36      21.940   7.730  -8.735  1.00  0.00           C  
HETATM 4733  C39 POPC   36      22.885   7.744  -7.528  1.00  0.00           C  
HETATM 4734 C310 POPC   36      22.425   8.657  -6.389  1.00  0.00           C  
HETATM 4735 C311 POPC   36      22.328  10.128  -6.807  1.00  0.00           C  
HETATM 4736 C312 POPC   36      22.157  11.043  -5.581  1.00  0.00           C  
HETATM 4737 C313 POPC   36      22.163  12.530  -5.972  1.00  0.00           C  
HETATM 4738 C314 POPC   36      22.206  13.467  -4.755  1.00  0.00           C  
HETATM 4739 C315 POPC   36      20.990  13.306  -3.827  1.00  0.00           C  
HETATM 4740 C316 POPC   36      20.945  14.301  -2.658  1.00  0.00           C  
HETATM 4741 C217 POPC   36      24.109   7.680  -1.646  1.00  0.00           C  
HETATM 4742 C218 POPC   36      23.716   7.474  -0.180  1.00  0.00           C  
HETATM 4743  H21 POPC   36      24.346  -3.158 -20.693  1.00  0.00           H  
HETATM 4744  H22 POPC   36      25.397  -4.553 -20.947  1.00  0.00           H  
HETATM 4745  H23 POPC   36      24.167  -4.167 -22.108  1.00  0.00           H  
HETATM 4746  H41 POPC   36      27.238  -4.442 -22.497  1.00  0.00           H  
HETATM 4747  H42 POPC   36      26.004  -4.311 -23.738  1.00  0.00           H  
HETATM 4748  H43 POPC   36      27.361  -3.184 -23.678  1.00  0.00           H  
HETATM 4749  H31 POPC   36      24.527  -1.207 -22.295  1.00  0.00           H  
HETATM 4750  H32 POPC   36      25.815  -1.196 -23.488  1.00  0.00           H  
HETATM 4751  H33 POPC   36      24.446  -2.272 -23.654  1.00  0.00           H  
HETATM 4752  H11 POPC   36      27.437  -2.971 -20.753  1.00  0.00           H  
HETATM 4753  H12 POPC   36      27.509  -1.589 -21.759  1.00  0.00           H  
HETATM 4754  H52 POPC   36      25.459  -0.678 -20.435  1.00  0.00           H  
HETATM 4755  H51 POPC   36      27.046  -0.717 -19.631  1.00  0.00           H  
HETATM 4756   HA POPC   36      28.848  -0.929 -17.456  1.00  0.00           H  
HETATM 4757   HB POPC   36      28.540  -1.744 -15.884  1.00  0.00           H  
HETATM 4758   HS POPC   36      27.779   1.111 -16.652  1.00  0.00           H  
HETATM 4759  H2R POPC   36      32.322   1.700 -16.026  1.00  0.00           H  
HETATM 4760  H2S POPC   36      31.796   0.686 -14.622  1.00  0.00           H  
HETATM 4761  H3R POPC   36      30.708   3.546 -15.088  1.00  0.00           H  
HETATM 4762  H3S POPC   36      32.240   3.280 -14.197  1.00  0.00           H  
HETATM 4763  H4R POPC   36      31.111   1.935 -12.477  1.00  0.00           H  
HETATM 4764  H4S POPC   36      29.539   2.097 -13.354  1.00  0.00           H  
HETATM 4765  H5R POPC   36      29.563   4.551 -13.036  1.00  0.00           H  
HETATM 4766  H5S POPC   36      31.173   4.450 -12.239  1.00  0.00           H  
HETATM 4767  H6R POPC   36      30.181   3.101 -10.392  1.00  0.00           H  
HETATM 4768  H6S POPC   36      28.588   3.086 -11.218  1.00  0.00           H  
HETATM 4769  H7R POPC   36      28.451   5.619 -10.987  1.00  0.00           H  
HETATM 4770  H7S POPC   36      30.083   5.603 -10.259  1.00  0.00           H  
HETATM 4771  H8R POPC   36      28.603   5.810  -8.451  1.00  0.00           H  
HETATM 4772  H8S POPC   36      29.206   4.122  -8.376  1.00  0.00           H  
HETATM 4773  H91 POPC   36      26.928   3.581  -9.785  1.00  0.00           H  
HETATM 4774 H101 POPC   36      25.153   4.226  -8.259  1.00  0.00           H  
HETATM 4775 H11R POPC   36      25.701   6.573  -7.206  1.00  0.00           H  
HETATM 4776 H11S POPC   36      27.316   5.919  -6.798  1.00  0.00           H  
HETATM 4777 H12R POPC   36      26.146   4.039  -5.520  1.00  0.00           H  
HETATM 4778 H12S POPC   36      24.613   4.965  -5.713  1.00  0.00           H  
HETATM 4779 H13R POPC   36      27.196   5.979  -4.363  1.00  0.00           H  
HETATM 4780 H13S POPC   36      25.744   5.372  -3.500  1.00  0.00           H  
HETATM 4781 H14R POPC   36      24.402   7.251  -4.383  1.00  0.00           H  
HETATM 4782 H14S POPC   36      25.775   7.806  -5.399  1.00  0.00           H  
HETATM 4783 H15R POPC   36      25.588   9.239  -3.423  1.00  0.00           H  
HETATM 4784 H15S POPC   36      27.121   8.305  -3.360  1.00  0.00           H  
HETATM 4785 H16R POPC   36      26.036   8.480  -1.135  1.00  0.00           H  
HETATM 4786 H16S POPC   36      26.082   6.777  -1.678  1.00  0.00           H  
HETATM 4787   HX POPC   36      27.175  -0.459 -14.132  1.00  0.00           H  
HETATM 4788   HY POPC   36      25.951   0.156 -15.246  1.00  0.00           H  
HETATM 4789  H2X POPC   36      26.309   4.768 -14.379  1.00  0.00           H  
HETATM 4790  H2Y POPC   36      27.177   3.855 -13.085  1.00  0.00           H  
HETATM 4791  H3X POPC   36      24.965   2.970 -12.225  1.00  0.00           H  
HETATM 4792  H3Y POPC   36      24.085   3.810 -13.526  1.00  0.00           H  
HETATM 4793  H4X POPC   36      24.898   6.026 -12.667  1.00  0.00           H  
HETATM 4794  H4Y POPC   36      25.783   5.187 -11.357  1.00  0.00           H  
HETATM 4795  H5X POPC   36      23.643   4.292 -10.448  1.00  0.00           H  
HETATM 4796  H5Y POPC   36      22.736   4.997 -11.823  1.00  0.00           H  
HETATM 4797  H6X POPC   36      23.466   7.318 -11.086  1.00  0.00           H  
HETATM 4798  H6Y POPC   36      24.257   6.580  -9.668  1.00  0.00           H  
HETATM 4799  H7X POPC   36      22.023   5.567  -9.004  1.00  0.00           H  
HETATM 4800  H7Y POPC   36      21.266   6.470 -10.354  1.00  0.00           H  
HETATM 4801  H8X POPC   36      20.894   7.760  -8.360  1.00  0.00           H  
HETATM 4802  H8Y POPC   36      22.083   8.645  -9.349  1.00  0.00           H  
HETATM 4803  H9X POPC   36      23.895   8.052  -7.872  1.00  0.00           H  
HETATM 4804  H9Y POPC   36      22.947   6.701  -7.151  1.00  0.00           H  
HETATM 4805 H10X POPC   36      23.164   8.585  -5.562  1.00  0.00           H  
HETATM 4806 H10Y POPC   36      21.444   8.311  -5.999  1.00  0.00           H  
HETATM 4807 H11X POPC   36      21.465  10.235  -7.499  1.00  0.00           H  
HETATM 4808 H11Y POPC   36      23.245  10.412  -7.366  1.00  0.00           H  
HETATM 4809 H12X POPC   36      23.003  10.882  -4.879  1.00  0.00           H  
HETATM 4810 H12Y POPC   36      21.203  10.785  -5.072  1.00  0.00           H  
HETATM 4811 H13X POPC   36      21.249  12.742  -6.567  1.00  0.00           H  
HETATM 4812 H13Y POPC   36      23.042  12.731  -6.622  1.00  0.00           H  
HETATM 4813 H14X POPC   36      22.247  14.521  -5.103  1.00  0.00           H  
HETATM 4814 H14Y POPC   36      23.124  13.282  -4.156  1.00  0.00           H  
HETATM 4815 H15X POPC   36      21.021  12.280  -3.403  1.00  0.00           H  
HETATM 4816 H15Y POPC   36      20.057  13.395  -4.423  1.00  0.00           H  
HETATM 4817 H16X POPC   36      20.866  15.342  -3.037  1.00  0.00           H  
HETATM 4818 H16Y POPC   36      21.854  14.234  -2.022  1.00  0.00           H  
HETATM 4819 H16Z POPC   36      20.055  14.097  -2.025  1.00  0.00           H  
HETATM 4820 H17R POPC   36      23.735   6.830  -2.257  1.00  0.00           H  
HETATM 4821 H17S POPC   36      23.618   8.602  -2.025  1.00  0.00           H  
HETATM 4822 H18R POPC   36      24.255   6.611   0.267  1.00  0.00           H  
HETATM 4823 H18S POPC   36      22.624   7.306  -0.066  1.00  0.00           H  
HETATM 4824 H18T POPC   36      23.996   8.371   0.413  1.00  0.00           H  
HETATM 4825  C11 POPC   37      22.177   6.998 -23.285  1.00  0.00           C  
HETATM 4826  C14 POPC   37      21.046   5.173 -24.429  1.00  0.00           C  
HETATM 4827  C13 POPC   37      22.162   4.793 -22.283  1.00  0.00           C  
HETATM 4828    N POPC   37      21.338   5.761 -23.080  1.00  0.00           N1+
HETATM 4829  C15 POPC   37      20.053   6.103 -22.352  1.00  0.00           C  
HETATM 4830  C12 POPC   37      19.180   4.895 -21.994  1.00  0.00           C  
HETATM 4831   O1 POPC   37      17.915   5.328 -21.516  1.00  0.00           O  
HETATM 4832   P1 POPC   37      17.791   6.000 -20.100  1.00  0.00           P  
HETATM 4833   O4 POPC   37      18.101   7.441 -20.229  1.00  0.00           O  
HETATM 4834   O3 POPC   37      16.458   5.671 -19.539  1.00  0.00           O1-
HETATM 4835   O2 POPC   37      18.947   5.314 -19.262  1.00  0.00           O  
HETATM 4836   C1 POPC   37      18.684   4.131 -18.512  1.00  0.00           C  
HETATM 4837   C2 POPC   37      18.539   4.411 -16.985  1.00  0.00           C  
HETATM 4838  O21 POPC   37      19.844   4.652 -16.408  1.00  0.00           O  
HETATM 4839  C21 POPC   37      20.259   5.904 -16.490  1.00  0.00           C  
HETATM 4840  O22 POPC   37      19.645   6.831 -16.991  1.00  0.00           O  
HETATM 4841  C22 POPC   37      21.632   6.050 -15.843  1.00  0.00           C  
HETATM 4842  C23 POPC   37      21.632   5.654 -14.346  1.00  0.00           C  
HETATM 4843  C24 POPC   37      20.583   6.372 -13.500  1.00  0.00           C  
HETATM 4844  C25 POPC   37      20.696   7.906 -13.521  1.00  0.00           C  
HETATM 4845  C26 POPC   37      19.576   8.582 -12.731  1.00  0.00           C  
HETATM 4846  C27 POPC   37      19.486  10.085 -12.957  1.00  0.00           C  
HETATM 4847  C28 POPC   37      18.204  10.683 -12.335  1.00  0.00           C  
HETATM 4848  C29 POPC   37      17.998  12.121 -12.735  1.00  0.00           C  
HETATM 4849 C210 POPC   37      17.902  13.194 -11.917  1.00  0.00           C  
HETATM 4850 C211 POPC   37      18.060  13.202 -10.419  1.00  0.00           C  
HETATM 4851 C212 POPC   37      16.712  13.021  -9.665  1.00  0.00           C  
HETATM 4852 C213 POPC   37      16.836  13.286  -8.160  1.00  0.00           C  
HETATM 4853 C214 POPC   37      15.568  12.956  -7.362  1.00  0.00           C  
HETATM 4854 C215 POPC   37      15.609  13.402  -5.903  1.00  0.00           C  
HETATM 4855 C216 POPC   37      16.702  12.727  -5.066  1.00  0.00           C  
HETATM 4856   C3 POPC   37      17.903   3.192 -16.271  1.00  0.00           C  
HETATM 4857  O31 POPC   37      17.812   3.400 -14.845  1.00  0.00           O  
HETATM 4858  C31 POPC   37      18.583   2.640 -14.079  1.00  0.00           C  
HETATM 4859  O32 POPC   37      19.250   1.686 -14.467  1.00  0.00           O  
HETATM 4860  C32 POPC   37      18.520   3.179 -12.650  1.00  0.00           C  
HETATM 4861  C33 POPC   37      19.443   2.373 -11.722  1.00  0.00           C  
HETATM 4862  C34 POPC   37      19.445   2.884 -10.268  1.00  0.00           C  
HETATM 4863  C35 POPC   37      19.830   1.787  -9.270  1.00  0.00           C  
HETATM 4864  C36 POPC   37      19.608   2.184  -7.794  1.00  0.00           C  
HETATM 4865  C37 POPC   37      20.621   3.212  -7.272  1.00  0.00           C  
HETATM 4866  C38 POPC   37      20.461   3.479  -5.776  1.00  0.00           C  
HETATM 4867  C39 POPC   37      21.519   4.433  -5.230  1.00  0.00           C  
HETATM 4868 C310 POPC   37      21.393   4.672  -3.725  1.00  0.00           C  
HETATM 4869 C311 POPC   37      20.031   5.232  -3.309  1.00  0.00           C  
HETATM 4870 C312 POPC   37      19.964   5.652  -1.824  1.00  0.00           C  
HETATM 4871 C313 POPC   37      18.611   6.244  -1.417  1.00  0.00           C  
HETATM 4872 C314 POPC   37      18.140   7.453  -2.242  1.00  0.00           C  
HETATM 4873 C315 POPC   37      19.117   8.629  -2.214  1.00  0.00           C  
HETATM 4874 C316 POPC   37      18.571   9.875  -2.894  1.00  0.00           C  
HETATM 4875 C217 POPC   37      16.631  13.091  -3.572  1.00  0.00           C  
HETATM 4876 C218 POPC   37      16.860  14.572  -3.243  1.00  0.00           C  
HETATM 4877  H21 POPC   37      22.547   7.382 -22.346  1.00  0.00           H  
HETATM 4878  H22 POPC   37      21.603   7.770 -23.777  1.00  0.00           H  
HETATM 4879  H23 POPC   37      23.025   6.787 -23.919  1.00  0.00           H  
HETATM 4880  H41 POPC   37      20.458   4.272 -24.336  1.00  0.00           H  
HETATM 4881  H42 POPC   37      20.527   5.880 -25.059  1.00  0.00           H  
HETATM 4882  H43 POPC   37      21.958   4.893 -24.935  1.00  0.00           H  
HETATM 4883  H31 POPC   37      22.303   5.179 -21.284  1.00  0.00           H  
HETATM 4884  H32 POPC   37      21.661   3.841 -22.190  1.00  0.00           H  
HETATM 4885  H33 POPC   37      23.136   4.630 -22.722  1.00  0.00           H  
HETATM 4886  H11 POPC   37      20.296   6.660 -21.459  1.00  0.00           H  
HETATM 4887  H12 POPC   37      19.480   6.766 -22.983  1.00  0.00           H  
HETATM 4888  H52 POPC   37      19.704   4.236 -21.268  1.00  0.00           H  
HETATM 4889  H51 POPC   37      19.028   4.302 -22.920  1.00  0.00           H  
HETATM 4890   HA POPC   37      19.531   3.422 -18.634  1.00  0.00           H  
HETATM 4891   HB POPC   37      17.781   3.597 -18.878  1.00  0.00           H  
HETATM 4892   HS POPC   37      17.850   5.266 -16.814  1.00  0.00           H  
HETATM 4893  H2R POPC   37      21.938   7.114 -15.938  1.00  0.00           H  
HETATM 4894  H2S POPC   37      22.364   5.454 -16.429  1.00  0.00           H  
HETATM 4895  H3R POPC   37      22.650   5.825 -13.935  1.00  0.00           H  
HETATM 4896  H3S POPC   37      21.443   4.561 -14.291  1.00  0.00           H  
HETATM 4897  H4R POPC   37      20.639   6.031 -12.444  1.00  0.00           H  
HETATM 4898  H4S POPC   37      19.574   6.089 -13.869  1.00  0.00           H  
HETATM 4899  H5R POPC   37      20.619   8.248 -14.575  1.00  0.00           H  
HETATM 4900  H5S POPC   37      21.685   8.236 -13.137  1.00  0.00           H  
HETATM 4901  H6R POPC   37      19.685   8.391 -11.642  1.00  0.00           H  
HETATM 4902  H6S POPC   37      18.621   8.130 -13.074  1.00  0.00           H  
HETATM 4903  H7R POPC   37      19.462  10.278 -14.050  1.00  0.00           H  
HETATM 4904  H7S POPC   37      20.381  10.594 -12.539  1.00  0.00           H  
HETATM 4905  H8R POPC   37      18.261  10.576 -11.231  1.00  0.00           H  
HETATM 4906  H8S POPC   37      17.340  10.071 -12.670  1.00  0.00           H  
HETATM 4907  H91 POPC   37      17.876  12.277 -13.817  1.00  0.00           H  
HETATM 4908 H101 POPC   37      17.789  14.193 -12.364  1.00  0.00           H  
HETATM 4909 H11R POPC   37      18.494  14.171 -10.091  1.00  0.00           H  
HETATM 4910 H11S POPC   37      18.761  12.402 -10.098  1.00  0.00           H  
HETATM 4911 H12R POPC   37      16.312  12.000  -9.845  1.00  0.00           H  
HETATM 4912 H12S POPC   37      15.974  13.748 -10.065  1.00  0.00           H  
HETATM 4913 H13R POPC   37      17.104  14.354  -8.014  1.00  0.00           H  
HETATM 4914 H13S POPC   37      17.677  12.679  -7.760  1.00  0.00           H  
HETATM 4915 H14R POPC   37      15.396  11.861  -7.423  1.00  0.00           H  
HETATM 4916 H14S POPC   37      14.708  13.467  -7.846  1.00  0.00           H  
HETATM 4917 H15R POPC   37      14.629  13.209  -5.416  1.00  0.00           H  
HETATM 4918 H15S POPC   37      15.775  14.500  -5.863  1.00  0.00           H  
HETATM 4919 H16R POPC   37      17.700  13.020  -5.456  1.00  0.00           H  
HETATM 4920 H16S POPC   37      16.606  11.625  -5.166  1.00  0.00           H  
HETATM 4921   HX POPC   37      18.542   2.331 -16.564  1.00  0.00           H  
HETATM 4922   HY POPC   37      16.884   3.025 -16.681  1.00  0.00           H  
HETATM 4923  H2X POPC   37      17.468   3.104 -12.302  1.00  0.00           H  
HETATM 4924  H2Y POPC   37      18.801   4.254 -12.662  1.00  0.00           H  
HETATM 4925  H3X POPC   37      20.485   2.366 -12.108  1.00  0.00           H  
HETATM 4926  H3Y POPC   37      19.093   1.319 -11.703  1.00  0.00           H  
HETATM 4927  H4X POPC   37      18.440   3.279 -10.003  1.00  0.00           H  
HETATM 4928  H4Y POPC   37      20.135   3.750 -10.175  1.00  0.00           H  
HETATM 4929  H5X POPC   37      20.881   1.464  -9.434  1.00  0.00           H  
HETATM 4930  H5Y POPC   37      19.198   0.899  -9.482  1.00  0.00           H  
HETATM 4931  H6X POPC   37      19.665   1.280  -7.150  1.00  0.00           H  
HETATM 4932  H6Y POPC   37      18.580   2.585  -7.665  1.00  0.00           H  
HETATM 4933  H7X POPC   37      20.485   4.164  -7.828  1.00  0.00           H  
HETATM 4934  H7Y POPC   37      21.651   2.841  -7.460  1.00  0.00           H  
HETATM 4935  H8X POPC   37      20.564   2.515  -5.235  1.00  0.00           H
[truncated: 561,305 more chars]
