# Supplementary material for: The Discovery of RGH-706, a Highly Efficacious MCH1 Receptor Antagonist, for the Treatment of Obesity and Insatiable Hunger
Source: J Med Chem. 2026 Jan 22;69(8):8722–38. doi: 10.1021/acs.jmedchem.5c02708 (PMC13126673; doi:10.1021/acs.jmedchem.5c02708)
Supplement: Supplementary file 2 [file jm5c02708_si_002.zip › Initial_structures_for_FEP/receptor_derived_from_PDB_8WSS.pdb]

TITLE     receptor_derived_from_PDB_8WSS
REMARK   4      COMPLIES WITH FORMAT V. 3.0, 1-DEC-2006
REMARK 888
REMARK 888 WRITTEN BY MAESTRO (A PRODUCT OF SCHRODINGER, LLC)
CRYST1   54.794   54.418  107.402  90.00  90.00  90.00 P 1           1
ATOM      1  N   TYR R 107      11.681 -16.106  20.193  1.00122.19           N  
ATOM      2  CA  TYR R 107      12.483 -14.874  20.398  1.00122.22           C  
ATOM      3  C   TYR R 107      12.330 -13.877  19.199  1.00122.11           C  
ATOM      4  O   TYR R 107      13.212 -13.066  18.923  1.00120.46           O  
ATOM      5  CB  TYR R 107      13.936 -15.154  20.829  1.00121.10           C  
ATOM      6  CG  TYR R 107      14.835 -15.912  19.860  1.00122.61           C  
ATOM      7  CD1 TYR R 107      15.593 -15.212  18.893  1.00122.52           C  
ATOM      8  CD2 TYR R 107      14.938 -17.318  19.930  1.00122.11           C  
ATOM      9  CE1 TYR R 107      16.432 -15.913  18.007  1.00122.97           C  
ATOM     10  CE2 TYR R 107      15.773 -18.018  19.042  1.00122.75           C  
ATOM     11  CZ  TYR R 107      16.499 -17.317  18.067  1.00122.94           C  
ATOM     12  OH  TYR R 107      17.279 -17.984  17.174  1.00121.01           O  
ATOM     13  H1  TYR R 107      11.340 -16.458  21.077  1.00122.19           H  
ATOM     14  H2  TYR R 107      12.306 -16.835  19.879  1.00122.19           H  
ATOM     15  HA  TYR R 107      12.015 -14.357  21.237  1.00122.22           H  
ATOM     16  HB3 TYR R 107      13.930 -15.723  21.759  1.00121.10           H  
ATOM     17  HB2 TYR R 107      14.431 -14.218  21.089  1.00121.10           H  
ATOM     18  HD1 TYR R 107      15.525 -14.137  18.818  1.00122.52           H  
ATOM     19  HD2 TYR R 107      14.355 -17.857  20.662  1.00122.11           H  
ATOM     20  HE1 TYR R 107      16.967 -15.380  17.235  1.00122.97           H  
ATOM     21  HE2 TYR R 107      15.838 -19.091  19.146  1.00122.75           H  
ATOM     22  HH  TYR R 107      17.307 -18.935  17.305  1.00121.01           H  
ATOM     23  N   ILE R 108      11.174 -13.942  18.525  1.00120.32           N  
ATOM     24  CA  ILE R 108      10.844 -13.257  17.277  1.00120.40           C  
ATOM     25  C   ILE R 108      11.073 -11.717  17.284  1.00119.04           C  
ATOM     26  O   ILE R 108      11.557 -11.184  16.293  1.00117.34           O  
ATOM     27  CB  ILE R 108       9.379 -13.574  16.839  1.00120.58           C  
ATOM     28  CG1 ILE R 108       9.089 -15.104  16.750  1.00119.83           C  
ATOM     29  CG2 ILE R 108       8.912 -12.877  15.544  1.00119.09           C  
ATOM     30  CD1 ILE R 108       9.999 -15.886  15.792  1.00118.03           C  
ATOM     31  H   ILE R 108      10.550 -14.667  18.849  1.00120.32           H  
ATOM     32  HA  ILE R 108      11.543 -13.678  16.554  1.00120.40           H  
ATOM     33  HB  ILE R 108       8.728 -13.194  17.626  1.00120.58           H  
ATOM     34 HG13 ILE R 108       8.056 -15.257  16.436  1.00119.83           H  
ATOM     35 HG12 ILE R 108       9.141 -15.555  17.741  1.00119.83           H  
ATOM     36 HG21 ILE R 108       7.904 -13.192  15.271  1.00119.09           H  
ATOM     37 HG22 ILE R 108       8.896 -11.792  15.643  1.00119.09           H  
ATOM     38 HG23 ILE R 108       9.555 -13.112  14.696  1.00119.09           H  
ATOM     39 HD11 ILE R 108       9.528 -16.822  15.493  1.00118.03           H  
ATOM     40 HD12 ILE R 108      10.214 -15.321  14.886  1.00118.03           H  
ATOM     41 HD13 ILE R 108      10.952 -16.124  16.263  1.00118.03           H  
ATOM     42  N   ASN R 109      10.852 -11.052  18.428  1.00114.14           N  
ATOM     43  CA  ASN R 109      11.120  -9.611  18.615  1.00113.74           C  
ATOM     44  C   ASN R 109      12.622  -9.257  18.629  1.00113.68           C  
ATOM     45  O   ASN R 109      12.950  -8.077  18.489  1.00112.12           O  
ATOM     46  CB  ASN R 109      10.426  -9.101  19.915  1.00113.66           C  
ATOM     47  CG  ASN R 109       8.939  -8.760  19.742  1.00113.23           C  
ATOM     48  OD1 ASN R 109       8.249  -9.224  18.830  1.00112.61           O  
ATOM     49  ND2 ASN R 109       8.402  -7.942  20.639  1.00111.64           N  
ATOM     50  H   ASN R 109      10.483 -11.570  19.212  1.00114.14           H  
ATOM     51  HA  ASN R 109      10.651  -9.129  17.757  1.00113.74           H  
ATOM     52  HB3 ASN R 109      10.899  -8.165  20.212  1.00113.66           H  
ATOM     53  HB2 ASN R 109      10.558  -9.800  20.741  1.00113.66           H  
ATOM     54 HD22 ASN R 109       7.444  -7.632  20.564  1.00111.64           H  
ATOM     55 HD21 ASN R 109       8.975  -7.535  21.364  1.00111.64           H  
ATOM     56  N   ILE R 110      13.530 -10.241  18.756  1.00111.50           N  
ATOM     57  CA  ILE R 110      14.973 -10.038  18.574  1.00112.51           C  
ATOM     58  C   ILE R 110      15.378 -10.300  17.102  1.00109.84           C  
ATOM     59  O   ILE R 110      16.345  -9.700  16.613  1.00107.64           O  
ATOM     60  CB  ILE R 110      15.794 -10.994  19.494  1.00111.86           C  
ATOM     61  CG1 ILE R 110      15.354 -10.968  20.983  1.00110.26           C  
ATOM     62  CG2 ILE R 110      17.325 -10.791  19.423  1.00109.64           C  
ATOM     63  CD1 ILE R 110      15.613  -9.669  21.740  1.00108.73           C  
ATOM     64  H   ILE R 110      13.250 -11.199  18.906  1.00111.50           H  
ATOM     65  HA  ILE R 110      15.255  -9.013  18.815  1.00112.51           H  
ATOM     66  HB  ILE R 110      15.602 -12.015  19.163  1.00111.86           H  
ATOM     67 HG13 ILE R 110      15.870 -11.759  21.527  1.00110.26           H  
ATOM     68 HG12 ILE R 110      14.299 -11.236  21.047  1.00110.26           H  
ATOM     69 HG21 ILE R 110      17.827 -11.477  20.106  1.00109.64           H  
ATOM     70 HG22 ILE R 110      17.733 -10.968  18.428  1.00109.64           H  
ATOM     71 HG23 ILE R 110      17.612  -9.781  19.715  1.00109.64           H  
ATOM     72 HD11 ILE R 110      14.977  -9.582  22.620  1.00108.73           H  
ATOM     73 HD12 ILE R 110      16.644  -9.608  22.088  1.00108.73           H  
ATOM     74 HD13 ILE R 110      15.389  -8.809  21.108  1.00108.73           H  
ATOM     75  N   ILE R 111      14.644 -11.170  16.401  1.00 99.82           N  
ATOM     76  CA  ILE R 111      14.856 -11.507  14.989  1.00 99.60           C  
ATOM     77  C   ILE R 111      14.331 -10.386  14.078  1.00 99.84           C  
ATOM     78  O   ILE R 111      14.988 -10.029  13.092  1.00100.59           O  
ATOM     79  CB  ILE R 111      14.144 -12.853  14.615  1.00100.47           C  
ATOM     80  CG1 ILE R 111      14.751 -14.030  15.420  1.00 97.52           C  
ATOM     81  CG2 ILE R 111      14.103 -13.193  13.102  1.00100.36           C  
ATOM     82  CD1 ILE R 111      13.960 -15.331  15.324  1.00 98.27           C  
ATOM     83  H   ILE R 111      13.842 -11.595  16.845  1.00 99.82           H  
ATOM     84  HA  ILE R 111      15.926 -11.611  14.806  1.00 99.60           H  
ATOM     85  HB  ILE R 111      13.103 -12.760  14.926  1.00100.47           H  
ATOM     86 HG13 ILE R 111      14.826 -13.779  16.478  1.00 97.52           H  
ATOM     87 HG12 ILE R 111      15.775 -14.190  15.082  1.00 97.52           H  
ATOM     88 HG21 ILE R 111      13.550 -12.453  12.522  1.00100.36           H  
ATOM     89 HG22 ILE R 111      15.090 -13.290  12.651  1.00100.36           H  
ATOM     90 HG23 ILE R 111      13.584 -14.131  12.906  1.00100.36           H  
ATOM     91 HD11 ILE R 111      12.884 -15.162  15.268  1.00 98.27           H  
ATOM     92 HD12 ILE R 111      14.257 -15.899  14.442  1.00 98.27           H  
ATOM     93 HD13 ILE R 111      14.142 -15.972  16.186  1.00 98.27           H  
ATOM     94  N   MET R 112      13.149  -9.850  14.397  1.00 96.55           N  
ATOM     95  CA  MET R 112      12.408  -8.970  13.507  1.00 95.10           C  
ATOM     96  C   MET R 112      13.039  -7.584  13.169  1.00 96.97           C  
ATOM     97  O   MET R 112      12.821  -7.151  12.039  1.00 97.54           O  
ATOM     98  CB  MET R 112      10.934  -8.876  13.960  1.00 95.35           C  
ATOM     99  CG  MET R 112       9.938  -8.404  12.877  1.00 94.76           C  
ATOM    100  SD  MET R 112       9.708  -9.528  11.455  1.00100.03           S  
ATOM    101  CE  MET R 112       8.945 -10.962  12.261  1.00 96.30           C  
ATOM    102  H   MET R 112      12.659 -10.216  15.201  1.00 96.55           H  
ATOM    103  HA  MET R 112      12.386  -9.503  12.556  1.00 95.10           H  
ATOM    104  HB3 MET R 112      10.871  -8.218  14.827  1.00 95.35           H  
ATOM    105  HB2 MET R 112      10.604  -9.856  14.305  1.00 95.35           H  
ATOM    106  HG3 MET R 112      10.238  -7.443  12.460  1.00 94.76           H  
ATOM    107  HG2 MET R 112       8.959  -8.238  13.327  1.00 94.76           H  
ATOM    108  HE1 MET R 112       8.124 -10.654  12.907  1.00 96.30           H  
ATOM    109  HE2 MET R 112       8.567 -11.655  11.509  1.00 96.30           H  
ATOM    110  HE3 MET R 112       9.676 -11.501  12.864  1.00 96.30           H  
ATOM    111  N   PRO R 113      13.885  -6.954  14.029  1.00 93.70           N  
ATOM    112  CA  PRO R 113      14.639  -5.746  13.647  1.00 91.27           C  
ATOM    113  C   PRO R 113      15.540  -5.914  12.421  1.00 92.14           C  
ATOM    114  O   PRO R 113      15.507  -5.043  11.544  1.00 89.99           O  
ATOM    115  CB  PRO R 113      15.391  -5.324  14.928  1.00 90.66           C  
ATOM    116  CG  PRO R 113      14.549  -5.904  16.047  1.00 92.63           C  
ATOM    117  CD  PRO R 113      14.017  -7.204  15.461  1.00 94.04           C  
ATOM    118  HA  PRO R 113      13.900  -4.973  13.437  1.00 91.27           H  
ATOM    119  HB3 PRO R 113      15.497  -4.243  15.017  1.00 90.66           H  
ATOM    120  HB2 PRO R 113      16.398  -5.742  14.922  1.00 90.66           H  
ATOM    121  HG3 PRO R 113      13.732  -5.224  16.289  1.00 92.63           H  
ATOM    122  HG2 PRO R 113      15.094  -6.064  16.977  1.00 92.63           H  
ATOM    123  HD2 PRO R 113      14.757  -7.990  15.606  1.00 94.04           H  
ATOM    124  HD3 PRO R 113      13.072  -7.503  15.914  1.00 94.04           H  
ATOM    125  N   SER R 114      16.244  -7.050  12.326  1.00 92.13           N  
ATOM    126  CA  SER R 114      17.047  -7.425  11.164  1.00 91.59           C  
ATOM    127  C   SER R 114      16.184  -7.644   9.900  1.00 89.63           C  
ATOM    128  O   SER R 114      16.603  -7.238   8.815  1.00 87.74           O  
ATOM    129  CB  SER R 114      17.866  -8.680  11.509  1.00 90.63           C  
ATOM    130  OG  SER R 114      18.885  -8.319  12.407  1.00 90.79           O  
ATOM    131  H   SER R 114      16.290  -7.685  13.109  1.00 92.13           H  
ATOM    132  HA  SER R 114      17.749  -6.623  10.937  1.00 91.59           H  
ATOM    133  HB3 SER R 114      18.340  -9.106  10.625  1.00 90.63           H  
ATOM    134  HB2 SER R 114      17.246  -9.469  11.935  1.00 90.63           H  
ATOM    135  HG  SER R 114      18.498  -8.157  13.271  1.00 90.79           H  
ATOM    136  N   VAL R 115      14.972  -8.207  10.063  1.00 87.19           N  
ATOM    137  CA  VAL R 115      14.005  -8.371   8.965  1.00 87.02           C  
ATOM    138  C   VAL R 115      13.408  -7.005   8.513  1.00 86.02           C  
ATOM    139  O   VAL R 115      13.459  -6.691   7.324  1.00 88.88           O  
ATOM    140  CB  VAL R 115      12.830  -9.324   9.340  1.00 86.67           C  
ATOM    141  CG1 VAL R 115      11.783  -9.546   8.229  1.00 86.35           C  
ATOM    142  CG2 VAL R 115      13.358 -10.694   9.807  1.00 83.86           C  
ATOM    143  H   VAL R 115      14.659  -8.465  10.988  1.00 87.19           H  
ATOM    144  HA  VAL R 115      14.520  -8.805   8.108  1.00 87.02           H  
ATOM    145  HB  VAL R 115      12.296  -8.875  10.178  1.00 86.67           H  
ATOM    146 HG11 VAL R 115      11.256  -8.621   7.994  1.00 86.35           H  
ATOM    147 HG12 VAL R 115      12.242  -9.890   7.302  1.00 86.35           H  
ATOM    148 HG13 VAL R 115      11.038 -10.284   8.525  1.00 86.35           H  
ATOM    149 HG21 VAL R 115      13.929 -11.177   9.013  1.00 83.86           H  
ATOM    150 HG22 VAL R 115      14.017 -10.580  10.667  1.00 83.86           H  
ATOM    151 HG23 VAL R 115      12.548 -11.360  10.104  1.00 83.86           H  
ATOM    152  N   PHE R 116      12.970  -6.168   9.469  1.00 83.09           N  
ATOM    153  CA  PHE R 116      12.561  -4.777   9.247  1.00 86.57           C  
ATOM    154  C   PHE R 116      13.639  -3.942   8.536  1.00 84.35           C  
ATOM    155  O   PHE R 116      13.330  -3.259   7.559  1.00 82.98           O  
ATOM    156  CB  PHE R 116      12.161  -4.089  10.570  1.00 84.15           C  
ATOM    157  CG  PHE R 116      10.889  -4.529  11.275  1.00 85.57           C  
ATOM    158  CD1 PHE R 116       9.689  -4.746  10.568  1.00 84.17           C  
ATOM    159  CD2 PHE R 116      10.840  -4.567  12.685  1.00 87.99           C  
ATOM    160  CE1 PHE R 116       8.506  -4.981  11.256  1.00 82.97           C  
ATOM    161  CE2 PHE R 116       9.654  -4.840  13.356  1.00 88.11           C  
ATOM    162  CZ  PHE R 116       8.493  -5.026  12.646  1.00 84.38           C  
ATOM    163  H   PHE R 116      12.968  -6.494  10.425  1.00 83.09           H  
ATOM    164  HA  PHE R 116      11.706  -4.810   8.572  1.00 86.57           H  
ATOM    165  HB3 PHE R 116      12.066  -3.016  10.403  1.00 84.15           H  
ATOM    166  HB2 PHE R 116      12.986  -4.184  11.276  1.00 84.15           H  
ATOM    167  HD1 PHE R 116       9.657  -4.697   9.490  1.00 84.17           H  
ATOM    168  HD2 PHE R 116      11.733  -4.369  13.260  1.00 87.99           H  
ATOM    169  HE1 PHE R 116       7.583  -5.126  10.714  1.00 82.97           H  
ATOM    170  HE2 PHE R 116       9.647  -4.896  14.434  1.00 88.11           H  
ATOM    171  HZ  PHE R 116       7.561  -5.223  13.156  1.00 84.38           H  
ATOM    172  N   GLY R 117      14.899  -4.068   8.974  1.00 80.44           N  
ATOM    173  CA  GLY R 117      16.067  -3.413   8.376  1.00 79.51           C  
ATOM    174  C   GLY R 117      16.280  -3.861   6.923  1.00 78.66           C  
ATOM    175  O   GLY R 117      16.580  -3.028   6.072  1.00 79.49           O  
ATOM    176  H   GLY R 117      15.066  -4.599   9.817  1.00 80.44           H  
ATOM    177  HA3 GLY R 117      16.953  -3.649   8.965  1.00 79.51           H  
ATOM    178  HA2 GLY R 117      15.915  -2.334   8.407  1.00 79.51           H  
ATOM    179  N   THR R 118      16.091  -5.157   6.642  1.00 77.36           N  
ATOM    180  CA  THR R 118      16.132  -5.704   5.301  1.00 81.26           C  
ATOM    181  C   THR R 118      15.005  -5.150   4.382  1.00 81.35           C  
ATOM    182  O   THR R 118      15.281  -4.833   3.227  1.00 79.79           O  
ATOM    183  CB  THR R 118      16.088  -7.260   5.301  1.00 84.41           C  
ATOM    184  OG1 THR R 118      17.123  -7.747   6.136  1.00 85.60           O  
ATOM    185  CG2 THR R 118      16.295  -7.908   3.927  1.00 79.32           C  
ATOM    186  H   THR R 118      15.810  -5.793   7.376  1.00 77.36           H  
ATOM    187  HA  THR R 118      17.087  -5.418   4.859  1.00 81.26           H  
ATOM    188  HB  THR R 118      15.132  -7.593   5.704  1.00 84.41           H  
ATOM    189  HG1 THR R 118      16.943  -7.498   7.045  1.00 85.60           H  
ATOM    190 HG21 THR R 118      17.219  -7.573   3.457  1.00 79.32           H  
ATOM    191 HG22 THR R 118      16.367  -8.992   4.010  1.00 79.32           H  
ATOM    192 HG23 THR R 118      15.481  -7.680   3.239  1.00 79.32           H  
ATOM    193  N   ILE R 119      13.777  -5.009   4.910  1.00 81.40           N  
ATOM    194  CA  ILE R 119      12.639  -4.392   4.226  1.00 79.92           C  
ATOM    195  C   ILE R 119      12.891  -2.917   3.878  1.00 79.17           C  
ATOM    196  O   ILE R 119      12.667  -2.530   2.730  1.00 80.55           O  
ATOM    197  CB  ILE R 119      11.307  -4.529   5.040  1.00 80.12           C  
ATOM    198  CG1 ILE R 119      10.851  -6.000   5.072  1.00 80.06           C  
ATOM    199  CG2 ILE R 119      10.128  -3.642   4.565  1.00 78.05           C  
ATOM    200  CD1 ILE R 119       9.750  -6.304   6.103  1.00 78.98           C  
ATOM    201  H   ILE R 119      13.597  -5.326   5.852  1.00 81.40           H  
ATOM    202  HA  ILE R 119      12.515  -4.932   3.287  1.00 79.92           H  
ATOM    203  HB  ILE R 119      11.510  -4.214   6.064  1.00 80.12           H  
ATOM    204 HG13 ILE R 119      11.700  -6.650   5.282  1.00 80.06           H  
ATOM    205 HG12 ILE R 119      10.504  -6.308   4.086  1.00 80.06           H  
ATOM    206 HG21 ILE R 119       9.886  -3.813   3.517  1.00 78.05           H  
ATOM    207 HG22 ILE R 119       9.219  -3.822   5.138  1.00 78.05           H  
ATOM    208 HG23 ILE R 119      10.328  -2.578   4.697  1.00 78.05           H  
ATOM    209 HD11 ILE R 119       9.893  -7.290   6.546  1.00 78.98           H  
ATOM    210 HD12 ILE R 119       9.727  -5.579   6.917  1.00 78.98           H  
ATOM    211 HD13 ILE R 119       8.750  -6.277   5.670  1.00 78.98           H  
ATOM    212  N   CYS R 120      13.441  -2.148   4.830  1.00 77.16           N  
ATOM    213  CA  CYS R 120      13.902  -0.781   4.615  1.00 77.89           C  
ATOM    214  C   CYS R 120      14.998  -0.696   3.541  1.00 77.43           C  
ATOM    215  O   CYS R 120      14.844   0.059   2.584  1.00 77.77           O  
ATOM    216  CB  CYS R 120      14.394  -0.088   5.909  1.00 79.44           C  
ATOM    217  SG  CYS R 120      13.088   0.069   7.159  1.00 79.29           S  
ATOM    218  H   CYS R 120      13.522  -2.516   5.767  1.00 77.16           H  
ATOM    219  HA  CYS R 120      13.053  -0.214   4.235  1.00 77.89           H  
ATOM    220  HB3 CYS R 120      14.760   0.917   5.696  1.00 79.44           H  
ATOM    221  HB2 CYS R 120      15.246  -0.598   6.360  1.00 79.44           H  
ATOM    222  HG  CYS R 120      12.363   0.957   6.473  1.00 79.29           H  
ATOM    223  N   LEU R 121      16.046  -1.518   3.681  1.00 78.53           N  
ATOM    224  CA  LEU R 121      17.210  -1.572   2.785  1.00 79.44           C  
ATOM    225  C   LEU R 121      16.799  -1.876   1.325  1.00 77.32           C  
ATOM    226  O   LEU R 121      17.065  -1.067   0.433  1.00 73.50           O  
ATOM    227  CB  LEU R 121      18.223  -2.590   3.377  1.00 77.90           C  
ATOM    228  CG  LEU R 121      19.536  -2.810   2.590  1.00 79.09           C  
ATOM    229  CD1 LEU R 121      20.374  -1.518   2.501  1.00 79.62           C  
ATOM    230  CD2 LEU R 121      20.361  -3.968   3.187  1.00 77.80           C  
ATOM    231  H   LEU R 121      16.081  -2.108   4.500  1.00 78.53           H  
ATOM    232  HA  LEU R 121      17.660  -0.579   2.781  1.00 79.44           H  
ATOM    233  HB3 LEU R 121      17.718  -3.549   3.494  1.00 77.90           H  
ATOM    234  HB2 LEU R 121      18.462  -2.257   4.387  1.00 77.90           H  
ATOM    235  HG  LEU R 121      19.295  -3.127   1.575  1.00 79.09           H  
ATOM    236 HD11 LEU R 121      20.191  -1.042   1.538  1.00 79.62           H  
ATOM    237 HD12 LEU R 121      20.133  -0.791   3.277  1.00 79.62           H  
ATOM    238 HD13 LEU R 121      21.448  -1.692   2.576  1.00 79.62           H  
ATOM    239 HD21 LEU R 121      20.597  -4.706   2.421  1.00 77.80           H  
ATOM    240 HD22 LEU R 121      21.307  -3.615   3.596  1.00 77.80           H  
ATOM    241 HD23 LEU R 121      19.826  -4.454   4.004  1.00 77.80           H  
ATOM    242  N   LEU R 122      16.128  -3.021   1.105  1.00 75.64           N  
ATOM    243  CA  LEU R 122      15.653  -3.432  -0.213  1.00 74.73           C  
ATOM    244  C   LEU R 122      14.597  -2.479  -0.776  1.00 73.69           C  
ATOM    245  O   LEU R 122      14.610  -2.208  -1.974  1.00 77.66           O  
ATOM    246  CB  LEU R 122      15.130  -4.890  -0.170  1.00 75.37           C  
ATOM    247  CG  LEU R 122      16.218  -5.978   0.058  1.00 76.38           C  
ATOM    248  CD1 LEU R 122      15.580  -7.367   0.205  1.00 75.80           C  
ATOM    249  CD2 LEU R 122      17.287  -5.979  -1.059  1.00 76.44           C  
ATOM    250  H   LEU R 122      15.912  -3.622   1.888  1.00 75.64           H  
ATOM    251  HA  LEU R 122      16.490  -3.378  -0.908  1.00 74.73           H  
ATOM    252  HB3 LEU R 122      14.601  -5.127  -1.093  1.00 75.37           H  
ATOM    253  HB2 LEU R 122      14.376  -4.960   0.613  1.00 75.37           H  
ATOM    254  HG  LEU R 122      16.739  -5.765   0.991  1.00 76.38           H  
ATOM    255 HD11 LEU R 122      14.541  -7.283   0.523  1.00 75.80           H  
ATOM    256 HD12 LEU R 122      15.554  -7.927  -0.730  1.00 75.80           H  
ATOM    257 HD13 LEU R 122      16.115  -7.978   0.932  1.00 75.80           H  
ATOM    258 HD21 LEU R 122      16.949  -5.403  -1.920  1.00 76.44           H  
ATOM    259 HD22 LEU R 122      18.212  -5.514  -0.720  1.00 76.44           H  
ATOM    260 HD23 LEU R 122      17.524  -6.991  -1.387  1.00 76.44           H  
ATOM    261  N   GLY R 123      13.690  -1.979   0.069  1.00 69.23           N  
ATOM    262  CA  GLY R 123      12.555  -1.173  -0.356  1.00 69.49           C  
ATOM    263  C   GLY R 123      12.993   0.225  -0.775  1.00 73.48           C  
ATOM    264  O   GLY R 123      12.463   0.751  -1.753  1.00 75.02           O  
ATOM    265  H   GLY R 123      13.733  -2.272   1.034  1.00 69.23           H  
ATOM    266  HA3 GLY R 123      11.837  -1.112   0.462  1.00 69.49           H  
ATOM    267  HA2 GLY R 123      12.076  -1.667  -1.202  1.00 69.49           H  
ATOM    268  N   ILE R 124      13.958   0.824  -0.079  1.00 75.23           N  
ATOM    269  CA  ILE R 124      14.521   2.120  -0.454  1.00 72.06           C  
ATOM    270  C   ILE R 124      15.366   2.031  -1.750  1.00 70.45           C  
ATOM    271  O   ILE R 124      15.235   2.903  -2.605  1.00 67.71           O  
ATOM    272  CB  ILE R 124      15.269   2.784   0.737  1.00 74.16           C  
ATOM    273  CG1 ILE R 124      14.260   3.237   1.829  1.00 73.74           C  
ATOM    274  CG2 ILE R 124      16.204   3.965   0.369  1.00 75.98           C  
ATOM    275  CD1 ILE R 124      14.856   3.506   3.225  1.00 73.90           C  
ATOM    276  H   ILE R 124      14.358   0.363   0.726  1.00 75.23           H  
ATOM    277  HA  ILE R 124      13.680   2.770  -0.695  1.00 72.06           H  
ATOM    278  HB  ILE R 124      15.907   2.016   1.174  1.00 74.16           H  
ATOM    279 HG13 ILE R 124      13.497   2.471   1.966  1.00 73.74           H  
ATOM    280 HG12 ILE R 124      13.732   4.133   1.504  1.00 73.74           H  
ATOM    281 HG21 ILE R 124      17.008   3.653  -0.297  1.00 75.98           H  
ATOM    282 HG22 ILE R 124      15.653   4.778  -0.104  1.00 75.98           H  
ATOM    283 HG23 ILE R 124      16.680   4.379   1.257  1.00 75.98           H  
ATOM    284 HD11 ILE R 124      14.064   3.627   3.963  1.00 73.90           H  
ATOM    285 HD12 ILE R 124      15.448   2.654   3.559  1.00 73.90           H  
ATOM    286 HD13 ILE R 124      15.480   4.399   3.242  1.00 73.90           H  
ATOM    287  N   ILE R 125      16.130   0.937  -1.903  1.00 72.26           N  
ATOM    288  CA  ILE R 125      16.824   0.613  -3.151  1.00 74.14           C  
ATOM    289  C   ILE R 125      15.836   0.400  -4.328  1.00 75.41           C  
ATOM    290  O   ILE R 125      16.000   1.026  -5.373  1.00 73.90           O  
ATOM    291  CB  ILE R 125      17.780  -0.611  -2.973  1.00 75.66           C  
ATOM    292  CG1 ILE R 125      19.006  -0.192  -2.128  1.00 73.80           C  
ATOM    293  CG2 ILE R 125      18.229  -1.273  -4.305  1.00 76.05           C  
ATOM    294  CD1 ILE R 125      19.868  -1.372  -1.624  1.00 75.61           C  
ATOM    295  H   ILE R 125      16.209   0.254  -1.164  1.00 72.26           H  
ATOM    296  HA  ILE R 125      17.446   1.471  -3.410  1.00 74.14           H  
ATOM    297  HB  ILE R 125      17.244  -1.387  -2.427  1.00 75.66           H  
ATOM    298 HG13 ILE R 125      18.689   0.372  -1.251  1.00 73.80           H  
ATOM    299 HG12 ILE R 125      19.620   0.494  -2.711  1.00 73.80           H  
ATOM    300 HG21 ILE R 125      18.932  -2.089  -4.135  1.00 76.05           H  
ATOM    301 HG22 ILE R 125      17.394  -1.673  -4.880  1.00 76.05           H  
ATOM    302 HG23 ILE R 125      18.735  -0.540  -4.933  1.00 76.05           H  
ATOM    303 HD11 ILE R 125      20.523  -1.073  -0.805  1.00 75.61           H  
ATOM    304 HD12 ILE R 125      19.227  -2.179  -1.271  1.00 75.61           H  
ATOM    305 HD13 ILE R 125      20.501  -1.776  -2.414  1.00 75.61           H  
ATOM    306  N   GLY R 126      14.797  -0.419  -4.123  1.00 76.17           N  
ATOM    307  CA  GLY R 126      13.817  -0.801  -5.140  1.00 71.42           C  
ATOM    308  C   GLY R 126      13.043   0.424  -5.646  1.00 75.97           C  
ATOM    309  O   GLY R 126      12.911   0.597  -6.858  1.00 80.52           O  
ATOM    310  H   GLY R 126      14.765  -0.936  -3.256  1.00 76.17           H  
ATOM    311  HA3 GLY R 126      13.108  -1.496  -4.691  1.00 71.42           H  
ATOM    312  HA2 GLY R 126      14.303  -1.334  -5.957  1.00 71.42           H  
ATOM    313  N   ASN R 127      12.563   1.266  -4.721  1.00 77.07           N  
ATOM    314  CA  ASN R 127      11.816   2.474  -5.080  1.00 73.95           C  
ATOM    315  C   ASN R 127      12.710   3.531  -5.750  1.00 75.32           C  
ATOM    316  O   ASN R 127      12.312   4.092  -6.770  1.00 70.26           O  
ATOM    317  CB  ASN R 127      11.071   3.051  -3.844  1.00 77.32           C  
ATOM    318  CG  ASN R 127       9.780   2.287  -3.504  1.00 77.48           C  
ATOM    319  OD1 ASN R 127       8.781   2.419  -4.207  1.00 70.49           O  
ATOM    320  ND2 ASN R 127       9.803   1.475  -2.448  1.00 81.87           N  
ATOM    321  H   ASN R 127      12.719   1.098  -3.738  1.00 77.07           H  
ATOM    322  HA  ASN R 127      11.064   2.168  -5.807  1.00 73.95           H  
ATOM    323  HB3 ASN R 127      10.764   4.069  -4.088  1.00 77.32           H  
ATOM    324  HB2 ASN R 127      11.730   3.111  -2.978  1.00 77.32           H  
ATOM    325 HD22 ASN R 127       9.003   0.901  -2.220  1.00 81.87           H  
ATOM    326 HD21 ASN R 127      10.666   1.348  -1.939  1.00 81.87           H  
ATOM    327  N   SER R 128      13.940   3.753  -5.254  1.00 79.59           N  
ATOM    328  CA  SER R 128      14.903   4.644  -5.924  1.00 80.09           C  
ATOM    329  C   SER R 128      15.301   4.144  -7.334  1.00 78.42           C  
ATOM    330  O   SER R 128      15.371   4.970  -8.246  1.00 81.19           O  
ATOM    331  CB  SER R 128      16.081   4.976  -4.992  1.00 80.99           C  
ATOM    332  OG  SER R 128      16.804   3.847  -4.565  1.00 81.58           O  
ATOM    333  H   SER R 128      14.259   3.268  -4.427  1.00 79.59           H  
ATOM    334  HA  SER R 128      14.388   5.593  -6.077  1.00 80.09           H  
ATOM    335  HB3 SER R 128      15.727   5.489  -4.098  1.00 80.99           H  
ATOM    336  HB2 SER R 128      16.755   5.663  -5.505  1.00 80.99           H  
ATOM    337  HG  SER R 128      16.333   3.469  -3.818  1.00 81.58           H  
ATOM    338  N   THR R 129      15.449   2.821  -7.525  1.00 72.81           N  
ATOM    339  CA  THR R 129      15.678   2.202  -8.836  1.00 74.73           C  
ATOM    340  C   THR R 129      14.574   2.535  -9.874  1.00 74.39           C  
ATOM    341  O   THR R 129      14.904   2.891 -11.008  1.00 79.16           O  
ATOM    342  CB  THR R 129      15.816   0.656  -8.744  1.00 75.15           C  
ATOM    343  OG1 THR R 129      16.838   0.321  -7.823  1.00 75.06           O  
ATOM    344  CG2 THR R 129      16.150  -0.054 -10.066  1.00 74.93           C  
ATOM    345  H   THR R 129      15.442   2.235  -6.702  1.00 72.81           H  
ATOM    346  HA  THR R 129      16.621   2.599  -9.212  1.00 74.73           H  
ATOM    347  HB  THR R 129      14.884   0.244  -8.356  1.00 75.15           H  
ATOM    348  HG1 THR R 129      16.588   0.645  -6.955  1.00 75.06           H  
ATOM    349 HG21 THR R 129      17.046   0.381 -10.508  1.00 74.93           H  
ATOM    350 HG22 THR R 129      16.315  -1.125  -9.948  1.00 74.93           H  
ATOM    351 HG23 THR R 129      15.343   0.063 -10.789  1.00 74.93           H  
ATOM    352  N   VAL R 130      13.306   2.452  -9.461  1.00 73.93           N  
ATOM    353  CA  VAL R 130      12.153   2.847 -10.263  1.00 75.80           C  
ATOM    354  C   VAL R 130      12.149   4.355 -10.557  1.00 74.36           C  
ATOM    355  O   VAL R 130      12.022   4.725 -11.727  1.00 76.82           O  
ATOM    356  CB  VAL R 130      10.812   2.415  -9.608  1.00 75.88           C  
ATOM    357  CG1 VAL R 130       9.542   2.984 -10.271  1.00 71.07           C  
ATOM    358  CG2 VAL R 130      10.703   0.875  -9.573  1.00 72.75           C  
ATOM    359  H   VAL R 130      13.117   2.178  -8.508  1.00 73.93           H  
ATOM    360  HA  VAL R 130      12.244   2.329 -11.218  1.00 75.80           H  
ATOM    361  HB  VAL R 130      10.803   2.755  -8.573  1.00 75.88           H  
ATOM    362 HG11 VAL R 130       9.483   2.724 -11.328  1.00 71.07           H  
ATOM    363 HG12 VAL R 130       8.634   2.592  -9.814  1.00 71.07           H  
ATOM    364 HG13 VAL R 130       9.486   4.068 -10.178  1.00 71.07           H  
ATOM    365 HG21 VAL R 130      10.696   0.461 -10.581  1.00 72.75           H  
ATOM    366 HG22 VAL R 130      11.519   0.414  -9.017  1.00 72.75           H  
ATOM    367 HG23 VAL R 130       9.784   0.545  -9.089  1.00 72.75           H  
ATOM    368  N   ILE R 131      12.308   5.179  -9.512  1.00 73.81           N  
ATOM    369  CA  ILE R 131      12.323   6.644  -9.597  1.00 74.70           C  
ATOM    370  C   ILE R 131      13.447   7.190 -10.483  1.00 76.07           C  
ATOM    371  O   ILE R 131      13.163   8.031 -11.339  1.00 74.20           O  
ATOM    372  CB  ILE R 131      12.339   7.303  -8.199  1.00 79.58           C  
ATOM    373  CG1 ILE R 131      10.974   7.060  -7.523  1.00 78.87           C  
ATOM    374  CG2 ILE R 131      12.676   8.826  -8.182  1.00 78.46           C  
ATOM    375  CD1 ILE R 131      10.963   7.420  -6.030  1.00 73.62           C  
ATOM    376  H   ILE R 131      12.371   4.798  -8.578  1.00 73.81           H  
ATOM    377  HA  ILE R 131      11.393   6.936 -10.084  1.00 74.70           H  
ATOM    378  HB  ILE R 131      13.104   6.792  -7.614  1.00 79.58           H  
ATOM    379 HG13 ILE R 131      10.654   6.025  -7.647  1.00 78.87           H  
ATOM    380 HG12 ILE R 131      10.219   7.673  -8.016  1.00 78.87           H  
ATOM    381 HG21 ILE R 131      12.049   9.381  -8.879  1.00 78.46           H  
ATOM    382 HG22 ILE R 131      12.579   9.286  -7.198  1.00 78.46           H  
ATOM    383 HG23 ILE R 131      13.706   9.036  -8.472  1.00 78.46           H  
ATOM    384 HD11 ILE R 131      11.974   7.499  -5.629  1.00 73.62           H  
ATOM    385 HD12 ILE R 131      10.444   8.366  -5.874  1.00 73.62           H  
ATOM    386 HD13 ILE R 131      10.417   6.661  -5.469  1.00 73.62           H  
ATOM    387  N   PHE R 132      14.670   6.672 -10.347  1.00 81.28           N  
ATOM    388  CA  PHE R 132      15.817   7.066 -11.161  1.00 81.58           C  
ATOM    389  C   PHE R 132      15.683   6.656 -12.643  1.00 80.68           C  
ATOM    390  O   PHE R 132      16.230   7.358 -13.490  1.00 80.67           O  
ATOM    391  CB  PHE R 132      17.134   6.522 -10.552  1.00 78.91           C  
ATOM    392  CG  PHE R 132      17.600   7.124  -9.222  1.00 81.32           C  
ATOM    393  CD1 PHE R 132      17.625   8.521  -9.015  1.00 80.92           C  
ATOM    394  CD2 PHE R 132      18.188   6.300  -8.238  1.00 82.48           C  
ATOM    395  CE1 PHE R 132      18.125   9.042  -7.834  1.00 82.84           C  
ATOM    396  CE2 PHE R 132      18.688   6.846  -7.067  1.00 82.72           C  
ATOM    397  CZ  PHE R 132      18.647   8.214  -6.855  1.00 84.41           C  
ATOM    398  H   PHE R 132      14.846   5.984  -9.628  1.00 81.28           H  
ATOM    399  HA  PHE R 132      15.860   8.155 -11.159  1.00 81.58           H  
ATOM    400  HB3 PHE R 132      17.944   6.621 -11.274  1.00 78.91           H  
ATOM    401  HB2 PHE R 132      17.003   5.448 -10.420  1.00 78.91           H  
ATOM    402  HD1 PHE R 132      17.247   9.204  -9.762  1.00 80.92           H  
ATOM    403  HD2 PHE R 132      18.241   5.226  -8.345  1.00 82.48           H  
ATOM    404  HE1 PHE R 132      18.105  10.110  -7.677  1.00 82.84           H  
ATOM    405  HE2 PHE R 132      19.115   6.200  -6.314  1.00 82.72           H  
ATOM    406  HZ  PHE R 132      19.041   8.636  -5.942  1.00 84.41           H  
ATOM    407  N   ALA R 133      14.956   5.568 -12.920  1.00 80.95           N  
ATOM    408  CA  ALA R 133      14.696   5.085 -14.279  1.00 76.37           C  
ATOM    409  C   ALA R 133      13.540   5.842 -14.947  1.00 78.15           C  
ATOM    410  O   ALA R 133      13.700   6.282 -16.093  1.00 81.39           O  
ATOM    411  CB  ALA R 133      14.417   3.578 -14.248  1.00 74.39           C  
ATOM    412  H   ALA R 133      14.546   5.029 -12.170  1.00 80.95           H  
ATOM    413  HA  ALA R 133      15.587   5.230 -14.890  1.00 76.37           H  
ATOM    414  HB1 ALA R 133      14.110   3.198 -15.223  1.00 74.39           H  
ATOM    415  HB2 ALA R 133      15.306   3.027 -13.942  1.00 74.39           H  
ATOM    416  HB3 ALA R 133      13.626   3.339 -13.539  1.00 74.39           H  
ATOM    417  N   VAL R 134      12.406   5.980 -14.253  1.00 76.21           N  
ATOM    418  CA  VAL R 134      11.164   6.509 -14.833  1.00 73.07           C  
ATOM    419  C   VAL R 134      11.258   7.994 -15.255  1.00 76.63           C  
ATOM    420  O   VAL R 134      10.650   8.379 -16.257  1.00 81.39           O  
ATOM    421  CB  VAL R 134       9.931   6.269 -13.914  1.00 74.82           C  
ATOM    422  CG1 VAL R 134       9.902   7.144 -12.651  1.00 74.61           C  
ATOM    423  CG2 VAL R 134       8.601   6.382 -14.681  1.00 76.41           C  
ATOM    424  H   VAL R 134      12.360   5.632 -13.306  1.00 76.21           H  
ATOM    425  HA  VAL R 134      10.995   5.934 -15.744  1.00 73.07           H  
ATOM    426  HB  VAL R 134       9.995   5.233 -13.582  1.00 74.82           H  
ATOM    427 HG11 VAL R 134       9.675   8.183 -12.887  1.00 74.61           H  
ATOM    428 HG12 VAL R 134       9.139   6.811 -11.948  1.00 74.61           H  
ATOM    429 HG13 VAL R 134      10.875   7.148 -12.161  1.00 74.61           H  
ATOM    430 HG21 VAL R 134       8.571   5.752 -15.570  1.00 76.41           H  
ATOM    431 HG22 VAL R 134       7.760   6.131 -14.034  1.00 76.41           H  
ATOM    432 HG23 VAL R 134       8.425   7.397 -15.036  1.00 76.41           H  
ATOM    433  N   VAL R 135      12.064   8.797 -14.536  1.00 79.28           N  
ATOM    434  CA  VAL R 135      12.288  10.209 -14.869  1.00 80.15           C  
ATOM    435  C   VAL R 135      13.081  10.449 -16.171  1.00 81.88           C  
ATOM    436  O   VAL R 135      13.110  11.571 -16.666  1.00 81.94           O  
ATOM    437  CB  VAL R 135      12.995  10.986 -13.716  1.00 81.12           C  
ATOM    438  CG1 VAL R 135      12.132  11.026 -12.442  1.00 80.09           C  
ATOM    439  CG2 VAL R 135      14.424  10.499 -13.413  1.00 81.20           C  
ATOM    440  H   VAL R 135      12.551   8.438 -13.727  1.00 79.28           H  
ATOM    441  HA  VAL R 135      11.318  10.681 -15.026  1.00 80.15           H  
ATOM    442  HB  VAL R 135      13.063  12.030 -14.024  1.00 81.12           H  
ATOM    443 HG11 VAL R 135      11.934  10.029 -12.048  1.00 80.09           H  
ATOM    444 HG12 VAL R 135      12.598  11.614 -11.651  1.00 80.09           H  
ATOM    445 HG13 VAL R 135      11.169  11.492 -12.649  1.00 80.09           H  
ATOM    446 HG21 VAL R 135      15.131  10.665 -14.225  1.00 81.20           H  
ATOM    447 HG22 VAL R 135      14.834  11.002 -12.538  1.00 81.20           H  
ATOM    448 HG23 VAL R 135      14.465   9.435 -13.178  1.00 81.20           H  
ATOM    449  N   LYS R 136      13.716   9.402 -16.720  1.00 83.12           N  
ATOM    450  CA  LYS R 136      14.487   9.465 -17.968  1.00 83.57           C  
ATOM    451  C   LYS R 136      13.605   9.225 -19.213  1.00 82.33           C  
ATOM    452  O   LYS R 136      14.093   9.473 -20.317  1.00 82.05           O  
ATOM    453  CB  LYS R 136      15.608   8.417 -17.906  1.00 82.41           C  
ATOM    454  CG  LYS R 136      16.571   8.564 -16.712  1.00 82.00           C  
ATOM    455  CD  LYS R 136      17.342   9.892 -16.637  1.00 82.30           C  
ATOM    456  CE  LYS R 136      18.064  10.351 -17.911  1.00 84.02           C  
ATOM    457  NZ  LYS R 136      19.082   9.382 -18.386  1.00 83.05           N1+
ATOM    458  H   LYS R 136      13.654   8.495 -16.280  1.00 83.12           H  
ATOM    459  HA  LYS R 136      14.934  10.453 -18.080  1.00 83.57           H  
ATOM    460  HB3 LYS R 136      16.161   8.465 -18.843  1.00 82.41           H  
ATOM    461  HB2 LYS R 136      15.163   7.423 -17.870  1.00 82.41           H  
ATOM    462  HG3 LYS R 136      17.262   7.722 -16.731  1.00 82.00           H  
ATOM    463  HG2 LYS R 136      16.009   8.423 -15.789  1.00 82.00           H  
ATOM    464  HD3 LYS R 136      18.075   9.818 -15.833  1.00 82.30           H  
ATOM    465  HD2 LYS R 136      16.653  10.676 -16.321  1.00 82.30           H  
ATOM    466  HE3 LYS R 136      18.575  11.297 -17.735  1.00 84.02           H  
ATOM    467  HE2 LYS R 136      17.361  10.525 -18.726  1.00 84.02           H  
ATOM    468  HZ1 LYS R 136      19.737   9.169 -17.647  1.00 83.05           H  
ATOM    469  HZ2 LYS R 136      18.704   8.518 -18.750  1.00 83.05           H  
ATOM    470  HZ3 LYS R 136      19.606   9.819 -19.129  1.00 83.05           H  
ATOM    471  N   LYS R 137      12.357   8.760 -19.033  1.00 87.21           N  
ATOM    472  CA  LYS R 137      11.414   8.515 -20.122  1.00 86.69           C  
ATOM    473  C   LYS R 137      10.910   9.847 -20.710  1.00 87.52           C  
ATOM    474  O   LYS R 137      10.725  10.822 -19.967  1.00 89.72           O  
ATOM    475  CB  LYS R 137      10.244   7.639 -19.617  1.00 87.30           C  
ATOM    476  CG  LYS R 137      10.695   6.217 -19.231  1.00 87.23           C  
ATOM    477  CD  LYS R 137       9.545   5.260 -18.825  1.00 85.04           C  
ATOM    478  CE  LYS R 137       8.609   4.888 -19.993  1.00 85.61           C  
ATOM    479  NZ  LYS R 137       7.421   4.149 -19.538  1.00 88.28           N1+
ATOM    480  H   LYS R 137      12.011   8.643 -18.091  1.00 87.21           H  
ATOM    481  HA  LYS R 137      11.927   7.959 -20.906  1.00 86.69           H  
ATOM    482  HB3 LYS R 137       9.528   7.568 -20.435  1.00 87.30           H  
ATOM    483  HB2 LYS R 137       9.731   8.118 -18.783  1.00 87.30           H  
ATOM    484  HG3 LYS R 137      11.383   6.291 -18.389  1.00 87.23           H  
ATOM    485  HG2 LYS R 137      11.252   5.795 -20.067  1.00 87.23           H  
ATOM    486  HD3 LYS R 137       8.973   5.738 -18.030  1.00 85.04           H  
ATOM    487  HD2 LYS R 137       9.966   4.359 -18.379  1.00 85.04           H  
ATOM    488  HE3 LYS R 137       9.127   4.297 -20.748  1.00 85.61           H  
ATOM    489  HE2 LYS R 137       8.226   5.779 -20.491  1.00 85.61           H  
ATOM    490  HZ1 LYS R 137       7.666   3.327 -19.006  1.00 88.28           H  
ATOM    491  HZ2 LYS R 137       6.879   4.727 -18.911  1.00 88.28           H  
ATOM    492  HZ3 LYS R 137       6.839   3.883 -20.319  1.00 88.28           H  
ATOM    493  N   SER R 138      10.683   9.883 -22.029  1.00 86.65           N  
ATOM    494  CA  SER R 138      10.260  11.070 -22.798  1.00 90.35           C  
ATOM    495  C   SER R 138       8.743  11.092 -22.931  1.00 92.70           C  
ATOM    496  O   SER R 138       7.960  10.507 -22.170  1.00 90.54           O  
ATOM    497  CB  SER R 138      10.966  11.101 -24.174  1.00 88.87           C  
ATOM    498  OG  SER R 138      10.844   9.888 -24.929  1.00 88.48           O  
ATOM    499  H   SER R 138      10.850   9.052 -22.577  1.00 86.65           H  
ATOM    500  HA  SER R 138      10.559  11.969 -22.259  1.00 90.35           H  
ATOM    501  HXT SER R 138       8.346  11.705 -23.741  1.00 92.70           H  
ATOM    502  HB3 SER R 138      12.030  11.287 -24.034  1.00 88.87           H  
ATOM    503  HB2 SER R 138      10.624  11.946 -24.772  1.00 88.87           H  
ATOM    504  HG  SER R 138      10.293  10.045 -25.699  1.00 88.48           H  
ATOM    505  N   CYS R 143       8.206  11.139 -17.103  1.00 95.16           N  
ATOM    506  CA  CYS R 143       6.902  11.239 -16.369  1.00 98.41           C  
ATOM    507  C   CYS R 143       5.908  12.159 -17.145  1.00 96.92           C  
ATOM    508  O   CYS R 143       5.237  13.004 -16.558  1.00 95.41           O  
ATOM    509  CB  CYS R 143       7.044  11.661 -14.881  1.00 97.00           C  
ATOM    510  SG  CYS R 143       8.203  10.585 -13.967  1.00100.89           S  
ATOM    511  H1  CYS R 143       8.038  10.720 -18.006  1.00 95.16           H  
ATOM    512  H2  CYS R 143       8.768  10.423 -16.666  1.00 95.16           H  
ATOM    513  HA  CYS R 143       6.409  10.266 -16.353  1.00 98.41           H  
ATOM    514  HB3 CYS R 143       6.087  11.621 -14.361  1.00 97.00           H  
ATOM    515  HB2 CYS R 143       7.373  12.699 -14.832  1.00 97.00           H  
ATOM    516  HG  CYS R 143       9.274  10.954 -14.676  1.00100.89           H  
ATOM    517  N   ASN R 144       5.796  11.946 -18.461  1.00 98.55           N  
ATOM    518  CA  ASN R 144       4.853  12.597 -19.352  1.00 97.82           C  
ATOM    519  C   ASN R 144       3.699  11.653 -19.720  1.00 99.11           C  
ATOM    520  O   ASN R 144       2.666  12.117 -20.198  1.00 99.95           O  
ATOM    521  CB  ASN R 144       5.567  13.059 -20.641  1.00 98.64           C  
ATOM    522  CG  ASN R 144       6.507  14.263 -20.519  1.00 99.86           C  
ATOM    523  OD1 ASN R 144       6.835  14.697 -19.425  1.00 99.73           O  
ATOM    524  ND2 ASN R 144       6.948  14.794 -21.660  1.00 98.66           N  
ATOM    525  H   ASN R 144       6.397  11.239 -18.861  1.00 98.55           H  
ATOM    526  HA  ASN R 144       4.426  13.471 -18.862  1.00 97.82           H  
ATOM    527  HB3 ASN R 144       4.804  13.343 -21.366  1.00 98.64           H  
ATOM    528  HB2 ASN R 144       6.131  12.248 -21.100  1.00 98.64           H  
ATOM    529 HD22 ASN R 144       7.538  15.614 -21.695  1.00 98.66           H  
ATOM    530 HD21 ASN R 144       6.655  14.387 -22.537  1.00 98.66           H  
ATOM    531  N   ASN R 145       3.873  10.338 -19.528  1.00 91.24           N  
ATOM    532  CA  ASN R 145       2.819   9.353 -19.762  1.00 85.49           C  
ATOM    533  C   ASN R 145       2.001   9.203 -18.454  1.00 87.23           C  
ATOM    534  O   ASN R 145       2.595   9.218 -17.371  1.00 90.74           O  
ATOM    535  CB  ASN R 145       3.425   7.989 -20.154  1.00 85.83           C  
ATOM    536  CG  ASN R 145       4.387   7.992 -21.343  1.00 89.00           C  
ATOM    537  OD1 ASN R 145       4.056   8.419 -22.445  1.00 87.41           O  
ATOM    538  ND2 ASN R 145       5.597   7.502 -21.136  1.00 91.44           N  
ATOM    539  H   ASN R 145       4.732  10.015 -19.106  1.00 91.24           H  
ATOM    540  HA  ASN R 145       2.143   9.644 -20.566  1.00 85.49           H  
ATOM    541  HB3 ASN R 145       2.629   7.307 -20.452  1.00 85.83           H  
ATOM    542  HB2 ASN R 145       3.924   7.529 -19.301  1.00 85.83           H  
ATOM    543 HD22 ASN R 145       6.318   7.454 -21.842  1.00 91.44           H  
ATOM    544 HD21 ASN R 145       5.858   7.221 -20.202  1.00 91.44           H  
ATOM    545  N   VAL R 146       0.684   8.985 -18.565  1.00 76.86           N  
ATOM    546  CA  VAL R 146      -0.208   8.824 -17.425  1.00 76.93           C  
ATOM    547  C   VAL R 146       0.099   7.622 -16.496  1.00 77.76           C  
ATOM    548  O   VAL R 146       0.128   7.842 -15.284  1.00 77.66           O  
ATOM    549  CB  VAL R 146      -1.710   8.883 -17.850  1.00 74.71           C  
ATOM    550  CG1 VAL R 146      -2.733   8.455 -16.768  1.00 78.24           C  
ATOM    551  CG2 VAL R 146      -2.069  10.289 -18.378  1.00 74.98           C  
ATOM    552  H   VAL R 146       0.282   8.838 -19.479  1.00 76.86           H  
ATOM    553  HA  VAL R 146      -0.075   9.694 -16.783  1.00 76.93           H  
ATOM    554  HB  VAL R 146      -1.855   8.188 -18.676  1.00 74.71           H  
ATOM    555 HG11 VAL R 146      -2.645   7.404 -16.493  1.00 78.24           H  
ATOM    556 HG12 VAL R 146      -2.590   9.032 -15.855  1.00 78.24           H  
ATOM    557 HG13 VAL R 146      -3.759   8.611 -17.102  1.00 78.24           H  
ATOM    558 HG21 VAL R 146      -1.897  11.056 -17.623  1.00 74.98           H  
ATOM    559 HG22 VAL R 146      -1.498  10.541 -19.272  1.00 74.98           H  
ATOM    560 HG23 VAL R 146      -3.127  10.356 -18.633  1.00 74.98           H  
ATOM    561  N   PRO R 147       0.445   6.428 -17.033  1.00 75.72           N  
ATOM    562  CA  PRO R 147       0.990   5.311 -16.223  1.00 75.19           C  
ATOM    563  C   PRO R 147       2.205   5.696 -15.354  1.00 77.99           C  
ATOM    564  O   PRO R 147       2.208   5.416 -14.156  1.00 79.78           O  
ATOM    565  CB  PRO R 147       1.345   4.216 -17.267  1.00 73.35           C  
ATOM    566  CG  PRO R 147       0.409   4.497 -18.433  1.00 74.12           C  
ATOM    567  CD  PRO R 147       0.336   6.018 -18.443  1.00 74.89           C  
ATOM    568  HA  PRO R 147       0.174   4.956 -15.593  1.00 75.19           H  
ATOM    569  HB3 PRO R 147       1.227   3.207 -16.871  1.00 73.35           H  
ATOM    570  HB2 PRO R 147       2.375   4.330 -17.607  1.00 73.35           H  
ATOM    571  HG3 PRO R 147      -0.574   4.074 -18.225  1.00 74.12           H  
ATOM    572  HG2 PRO R 147       0.736   4.093 -19.391  1.00 74.12           H  
ATOM    573  HD2 PRO R 147       1.170   6.441 -19.004  1.00 74.89           H  
ATOM    574  HD3 PRO R 147      -0.584   6.358 -18.919  1.00 74.89           H  
ATOM    575  N   ASP R 148       3.181   6.369 -15.980  1.00 79.91           N  
ATOM    576  CA  ASP R 148       4.429   6.843 -15.388  1.00 78.10           C  
ATOM    577  C   ASP R 148       4.146   7.856 -14.269  1.00 77.18           C  
ATOM    578  O   ASP R 148       4.739   7.738 -13.192  1.00 80.14           O  
ATOM    579  CB  ASP R 148       5.419   7.481 -16.405  1.00 77.23           C  
ATOM    580  CG  ASP R 148       5.845   6.588 -17.567  1.00 81.86           C  
ATOM    581  OD1 ASP R 148       5.542   5.374 -17.595  1.00 83.11           O  
ATOM    582  OD2 ASP R 148       6.538   7.098 -18.477  1.00 85.44           O1-
ATOM    583  H   ASP R 148       3.079   6.520 -16.974  1.00 79.91           H  
ATOM    584  HA  ASP R 148       4.917   5.980 -14.934  1.00 78.10           H  
ATOM    585  HB3 ASP R 148       6.320   7.824 -15.897  1.00 77.23           H  
ATOM    586  HB2 ASP R 148       4.958   8.356 -16.864  1.00 77.23           H  
ATOM    587  N   ILE R 149       3.230   8.804 -14.533  1.00 68.79           N  
ATOM    588  CA  ILE R 149       2.730   9.788 -13.565  1.00 71.29           C  
ATOM    589  C   ILE R 149       2.109   9.139 -12.315  1.00 74.01           C  
ATOM    590  O   ILE R 149       2.418   9.582 -11.211  1.00 77.65           O  
ATOM    591  CB  ILE R 149       1.733  10.791 -14.233  1.00 71.35           C  
ATOM    592  CG1 ILE R 149       2.476  11.697 -15.250  1.00 73.40           C  
ATOM    593  CG2 ILE R 149       0.912  11.687 -13.272  1.00 71.52           C  
ATOM    594  CD1 ILE R 149       1.559  12.425 -16.245  1.00 72.59           C  
ATOM    595  H   ILE R 149       2.820   8.817 -15.456  1.00 68.79           H  
ATOM    596  HA  ILE R 149       3.580  10.372 -13.212  1.00 71.29           H  
ATOM    597  HB  ILE R 149       1.003  10.190 -14.775  1.00 71.35           H  
ATOM    598 HG13 ILE R 149       3.204  11.110 -15.811  1.00 73.40           H  
ATOM    599 HG12 ILE R 149       3.090  12.428 -14.724  1.00 73.40           H  
ATOM    600 HG21 ILE R 149       0.211  11.086 -12.694  1.00 71.52           H  
ATOM    601 HG22 ILE R 149       1.556  12.225 -12.575  1.00 71.52           H  
ATOM    602 HG23 ILE R 149       0.301  12.432 -13.782  1.00 71.52           H  
ATOM    603 HD11 ILE R 149       0.728  11.805 -16.585  1.00 72.59           H  
ATOM    604 HD12 ILE R 149       1.153  13.330 -15.795  1.00 72.59           H  
ATOM    605 HD13 ILE R 149       2.121  12.719 -17.132  1.00 72.59           H  
ATOM    606  N   PHE R 150       1.325   8.078 -12.486  1.00 66.58           N  
ATOM    607  CA  PHE R 150       0.835   7.280 -11.364  1.00 65.33           C  
ATOM    608  C   PHE R 150       1.967   6.528 -10.621  1.00 65.79           C  
ATOM    609  O   PHE R 150       2.008   6.567  -9.392  1.00 71.29           O  
ATOM    610  CB  PHE R 150      -0.311   6.340 -11.797  1.00 66.22           C  
ATOM    611  CG  PHE R 150      -1.709   6.922 -11.851  1.00 65.99           C  
ATOM    612  CD1 PHE R 150      -2.311   7.246 -13.083  1.00 66.42           C  
ATOM    613  CD2 PHE R 150      -2.401   7.211 -10.653  1.00 67.72           C  
ATOM    614  CE1 PHE R 150      -3.591   7.765 -13.119  1.00 67.96           C  
ATOM    615  CE2 PHE R 150      -3.669   7.775 -10.707  1.00 67.58           C  
ATOM    616  CZ  PHE R 150      -4.264   8.028 -11.933  1.00 67.57           C  
ATOM    617  H   PHE R 150       1.093   7.783 -13.424  1.00 66.58           H  
ATOM    618  HA  PHE R 150       0.415   7.982 -10.645  1.00 65.33           H  
ATOM    619  HB3 PHE R 150      -0.341   5.513 -11.087  1.00 66.22           H  
ATOM    620  HB2 PHE R 150      -0.082   5.864 -12.750  1.00 66.22           H  
ATOM    621  HD1 PHE R 150      -1.809   7.077 -14.024  1.00 66.42           H  
ATOM    622  HD2 PHE R 150      -1.934   7.008  -9.701  1.00 67.72           H  
ATOM    623  HE1 PHE R 150      -4.078   7.980 -14.059  1.00 67.96           H  
ATOM    624  HE2 PHE R 150      -4.196   8.008  -9.793  1.00 67.58           H  
ATOM    625  HZ  PHE R 150      -5.254   8.459 -11.964  1.00 67.57           H  
ATOM    626  N   ILE R 151       2.871   5.887 -11.367  1.00 62.48           N  
ATOM    627  CA  ILE R 151       3.977   5.081 -10.838  1.00 65.35           C  
ATOM    628  C   ILE R 151       4.958   5.861  -9.951  1.00 68.99           C  
ATOM    629  O   ILE R 151       5.245   5.415  -8.837  1.00 69.78           O  
ATOM    630  CB  ILE R 151       4.726   4.318 -11.982  1.00 67.37           C  
ATOM    631  CG1 ILE R 151       3.943   3.069 -12.415  1.00 68.25           C  
ATOM    632  CG2 ILE R 151       6.209   3.956 -11.751  1.00 69.88           C  
ATOM    633  CD1 ILE R 151       4.088   1.864 -11.478  1.00 67.39           C  
ATOM    634  H   ILE R 151       2.748   5.861 -12.369  1.00 62.48           H  
ATOM    635  HA  ILE R 151       3.540   4.345 -10.162  1.00 65.35           H  
ATOM    636  HB  ILE R 151       4.732   4.989 -12.842  1.00 67.37           H  
ATOM    637 HG13 ILE R 151       4.285   2.791 -13.412  1.00 68.25           H  
ATOM    638 HG12 ILE R 151       2.888   3.319 -12.526  1.00 68.25           H  
ATOM    639 HG21 ILE R 151       6.567   3.328 -12.567  1.00 69.88           H  
ATOM    640 HG22 ILE R 151       6.848   4.839 -11.729  1.00 69.88           H  
ATOM    641 HG23 ILE R 151       6.384   3.420 -10.819  1.00 69.88           H  
ATOM    642 HD11 ILE R 151       5.077   1.412 -11.545  1.00 67.39           H  
ATOM    643 HD12 ILE R 151       3.939   2.122 -10.430  1.00 67.39           H  
ATOM    644 HD13 ILE R 151       3.384   1.077 -11.748  1.00 67.39           H  
ATOM    645  N   ILE R 152       5.426   7.032 -10.427  1.00 68.92           N  
ATOM    646  CA  ILE R 152       6.335   7.890  -9.657  1.00 65.65           C  
ATOM    647  C   ILE R 152       5.660   8.377  -8.351  1.00 66.86           C  
ATOM    648  O   ILE R 152       6.285   8.357  -7.294  1.00 71.07           O  
ATOM    649  CB  ILE R 152       6.849   9.091 -10.518  1.00 66.91           C  
ATOM    650  CG1 ILE R 152       8.164   9.730  -9.987  1.00 68.94           C  
ATOM    651  CG2 ILE R 152       5.819  10.161 -10.902  1.00 67.89           C  
ATOM    652  CD1 ILE R 152       8.000  10.867  -8.956  1.00 72.55           C  
ATOM    653  H   ILE R 152       5.158   7.345 -11.349  1.00 68.92           H  
ATOM    654  HA  ILE R 152       7.190   7.273  -9.378  1.00 65.65           H  
ATOM    655  HB  ILE R 152       7.134   8.652 -11.474  1.00 66.91           H  
ATOM    656 HG13 ILE R 152       8.698  10.157 -10.836  1.00 68.94           H  
ATOM    657 HG12 ILE R 152       8.836   8.961  -9.607  1.00 68.94           H  
ATOM    658 HG21 ILE R 152       5.437  10.719 -10.048  1.00 67.89           H  
ATOM    659 HG22 ILE R 152       6.238  10.910 -11.574  1.00 67.89           H  
ATOM    660 HG23 ILE R 152       4.980   9.726 -11.445  1.00 67.89           H  
ATOM    661 HD11 ILE R 152       8.883  10.945  -8.321  1.00 72.55           H  
ATOM    662 HD12 ILE R 152       7.877  11.831  -9.450  1.00 72.55           H  
ATOM    663 HD13 ILE R 152       7.140  10.726  -8.302  1.00 72.55           H  
ATOM    664  N   ASN R 153       4.362   8.717  -8.440  1.00 67.17           N  
ATOM    665  CA  ASN R 153       3.554   9.200  -7.314  1.00 67.06           C  
ATOM    666  C   ASN R 153       3.217   8.091  -6.303  1.00 68.14           C  
ATOM    667  O   ASN R 153       3.038   8.411  -5.127  1.00 70.28           O  
ATOM    668  CB  ASN R 153       2.297   9.911  -7.852  1.00 67.35           C  
ATOM    669  CG  ASN R 153       2.606  11.358  -8.180  1.00 73.92           C  
ATOM    670  OD1 ASN R 153       2.792  12.150  -7.269  1.00 77.29           O  
ATOM    671  ND2 ASN R 153       2.740  11.675  -9.457  1.00 68.71           N  
ATOM    672  H   ASN R 153       3.901   8.643  -9.336  1.00 67.17           H  
ATOM    673  HA  ASN R 153       4.181   9.941  -6.818  1.00 67.06           H  
ATOM    674  HB3 ASN R 153       1.526   9.929  -7.082  1.00 67.35           H  
ATOM    675  HB2 ASN R 153       1.879   9.368  -8.700  1.00 67.35           H  
ATOM    676 HD22 ASN R 153       3.105  12.565  -9.765  1.00 68.71           H  
ATOM    677 HD21 ASN R 153       2.608  10.961 -10.158  1.00 68.71           H  
ATOM    678  N   LEU R 154       3.142   6.822  -6.743  1.00 66.19           N  
ATOM    679  CA  LEU R 154       3.050   5.661  -5.855  1.00 66.06           C  
ATOM    680  C   LEU R 154       4.381   5.412  -5.124  1.00 67.93           C  
ATOM    681  O   LEU R 154       4.404   5.184  -3.918  1.00 74.36           O  
ATOM    682  CB  LEU R 154       2.572   4.405  -6.633  1.00 65.73           C  
ATOM    683  CG  LEU R 154       2.326   3.127  -5.782  1.00 66.21           C  
ATOM    684  CD1 LEU R 154       1.285   3.331  -4.656  1.00 66.73           C  
ATOM    685  CD2 LEU R 154       1.978   1.915  -6.676  1.00 68.56           C  
ATOM    686  H   LEU R 154       3.177   6.638  -7.736  1.00 66.19           H  
ATOM    687  HA  LEU R 154       2.301   5.920  -5.106  1.00 66.06           H  
ATOM    688  HB3 LEU R 154       3.323   4.193  -7.394  1.00 65.73           H  
ATOM    689  HB2 LEU R 154       1.659   4.643  -7.179  1.00 65.73           H  
ATOM    690  HG  LEU R 154       3.266   2.863  -5.297  1.00 66.21           H  
ATOM    691 HD11 LEU R 154       0.552   2.525  -4.609  1.00 66.73           H  
ATOM    692 HD12 LEU R 154       1.790   3.347  -3.690  1.00 66.73           H  
ATOM    693 HD13 LEU R 154       0.740   4.271  -4.741  1.00 66.73           H  
ATOM    694 HD21 LEU R 154       0.941   1.596  -6.568  1.00 68.56           H  
ATOM    695 HD22 LEU R 154       2.124   2.140  -7.732  1.00 68.56           H  
ATOM    696 HD23 LEU R 154       2.607   1.057  -6.442  1.00 68.56           H  
ATOM    697  N   SER R 155       5.488   5.461  -5.875  1.00 67.31           N  
ATOM    698  CA  SER R 155       6.807   5.102  -5.368  1.00 70.51           C  
ATOM    699  C   SER R 155       7.312   6.104  -4.301  1.00 70.24           C  
ATOM    700  O   SER R 155       7.868   5.649  -3.302  1.00 67.21           O  
ATOM    701  CB  SER R 155       7.741   4.927  -6.578  1.00 71.85           C  
ATOM    702  OG  SER R 155       8.970   4.352  -6.218  1.00 72.53           O  
ATOM    703  H   SER R 155       5.385   5.639  -6.863  1.00 67.31           H  
ATOM    704  HA  SER R 155       6.705   4.135  -4.875  1.00 70.51           H  
ATOM    705  HB3 SER R 155       7.940   5.883  -7.062  1.00 71.85           H  
ATOM    706  HB2 SER R 155       7.268   4.298  -7.332  1.00 71.85           H  
ATOM    707  HG  SER R 155       8.792   3.603  -5.645  1.00 72.53           H  
ATOM    708  N   VAL R 156       7.044   7.417  -4.465  1.00 70.12           N  
ATOM    709  CA  VAL R 156       7.420   8.432  -3.458  1.00 71.03           C  
ATOM    710  C   VAL R 156       6.642   8.283  -2.126  1.00 69.78           C  
ATOM    711  O   VAL R 156       7.250   8.508  -1.086  1.00 72.73           O  
ATOM    712  CB  VAL R 156       7.262   9.891  -3.964  1.00 69.40           C  
ATOM    713  CG1 VAL R 156       8.255  10.229  -5.092  1.00 68.33           C  
ATOM    714  CG2 VAL R 156       5.838  10.270  -4.367  1.00 66.44           C  
ATOM    715  H   VAL R 156       6.605   7.744  -5.314  1.00 70.12           H  
ATOM    716  HA  VAL R 156       8.477   8.293  -3.228  1.00 71.03           H  
ATOM    717  HB  VAL R 156       7.520  10.553  -3.137  1.00 69.40           H  
ATOM    718 HG11 VAL R 156       8.143  11.249  -5.460  1.00 68.33           H  
ATOM    719 HG12 VAL R 156       9.274  10.123  -4.719  1.00 68.33           H  
ATOM    720 HG13 VAL R 156       8.157   9.562  -5.948  1.00 68.33           H  
ATOM    721 HG21 VAL R 156       5.774  11.277  -4.779  1.00 66.44           H  
ATOM    722 HG22 VAL R 156       5.475   9.578  -5.127  1.00 66.44           H  
ATOM    723 HG23 VAL R 156       5.137  10.222  -3.534  1.00 66.44           H  
ATOM    724  N   VAL R 157       5.365   7.856  -2.166  1.00 65.94           N  
ATOM    725  CA  VAL R 157       4.606   7.591  -0.946  1.00 64.58           C  
ATOM    726  C   VAL R 157       4.975   6.241  -0.292  1.00 61.70           C  
ATOM    727  O   VAL R 157       4.979   6.150   0.932  1.00 68.12           O  
ATOM    728  CB  VAL R 157       3.071   7.728  -1.101  1.00 67.01           C  
ATOM    729  CG1 VAL R 157       2.710   9.154  -1.522  1.00 66.79           C  
ATOM    730  CG2 VAL R 157       2.364   6.706  -2.002  1.00 66.91           C  
ATOM    731  H   VAL R 157       4.904   7.660  -3.043  1.00 65.94           H  
ATOM    732  HA  VAL R 157       4.874   8.343  -0.204  1.00 64.58           H  
ATOM    733  HB  VAL R 157       2.649   7.598  -0.104  1.00 67.01           H  
ATOM    734 HG11 VAL R 157       3.109   9.390  -2.509  1.00 66.79           H  
ATOM    735 HG12 VAL R 157       1.634   9.316  -1.577  1.00 66.79           H  
ATOM    736 HG13 VAL R 157       3.120   9.869  -0.809  1.00 66.79           H  
ATOM    737 HG21 VAL R 157       2.692   6.832  -3.034  1.00 66.91           H  
ATOM    738 HG22 VAL R 157       2.573   5.676  -1.714  1.00 66.91           H  
ATOM    739 HG23 VAL R 157       1.281   6.828  -1.969  1.00 66.91           H  
ATOM    740  N   ASP R 158       5.420   5.263  -1.096  1.00 64.92           N  
ATOM    741  CA  ASP R 158       6.074   4.056  -0.578  1.00 65.65           C  
ATOM    742  C   ASP R 158       7.446   4.330   0.068  1.00 73.15           C  
ATOM    743  O   ASP R 158       7.738   3.742   1.111  1.00 77.55           O  
ATOM    744  CB  ASP R 158       6.120   2.910  -1.624  1.00 72.03           C  
ATOM    745  CG  ASP R 158       4.798   2.147  -1.820  1.00 81.95           C  
ATOM    746  OD1 ASP R 158       4.399   1.714  -2.912  1.00 83.62           O  
ATOM    747  OD2 ASP R 158       4.184   1.875  -0.641  1.00 77.33           O  
ATOM    748  H   ASP R 158       5.352   5.371  -2.098  1.00 64.92           H  
ATOM    749  HA  ASP R 158       5.465   3.719   0.261  1.00 65.65           H  
ATOM    750  HB3 ASP R 158       6.888   2.187  -1.347  1.00 72.03           H  
ATOM    751  HB2 ASP R 158       6.450   3.307  -2.583  1.00 72.03           H  
ATOM    752  HD2 ASP R 158       3.371   1.369  -0.705  1.00 77.33           H  
ATOM    753  N   LEU R 159       8.218   5.281  -0.482  1.00 71.40           N  
ATOM    754  CA  LEU R 159       9.420   5.798   0.188  1.00 68.32           C  
ATOM    755  C   LEU R 159       9.098   6.509   1.498  1.00 67.84           C  
ATOM    756  O   LEU R 159       9.765   6.253   2.494  1.00 68.64           O  
ATOM    757  CB  LEU R 159      10.246   6.719  -0.743  1.00 68.48           C  
ATOM    758  CG  LEU R 159      11.150   5.916  -1.685  1.00 70.99           C  
ATOM    759  CD1 LEU R 159      11.746   6.771  -2.802  1.00 68.82           C  
ATOM    760  CD2 LEU R 159      12.272   5.163  -0.945  1.00 71.13           C  
ATOM    761  H   LEU R 159       7.992   5.639  -1.399  1.00 71.40           H  
ATOM    762  HA  LEU R 159      10.012   4.921   0.450  1.00 68.32           H  
ATOM    763  HB3 LEU R 159      10.893   7.385  -0.172  1.00 68.48           H  
ATOM    764  HB2 LEU R 159       9.566   7.361  -1.303  1.00 68.48           H  
ATOM    765  HG  LEU R 159      10.496   5.187  -2.165  1.00 70.99           H  
ATOM    766 HD11 LEU R 159      11.909   6.168  -3.695  1.00 68.82           H  
ATOM    767 HD12 LEU R 159      11.090   7.602  -3.061  1.00 68.82           H  
ATOM    768 HD13 LEU R 159      12.695   7.234  -2.531  1.00 68.82           H  
ATOM    769 HD21 LEU R 159      12.556   5.667  -0.021  1.00 71.13           H  
ATOM    770 HD22 LEU R 159      11.926   4.163  -0.684  1.00 71.13           H  
ATOM    771 HD23 LEU R 159      13.187   5.057  -1.529  1.00 71.13           H  
ATOM    772  N   LEU R 160       8.063   7.369   1.535  1.00 67.32           N  
ATOM    773  CA  LEU R 160       7.621   8.031   2.769  1.00 63.82           C  
ATOM    774  C   LEU R 160       7.151   7.017   3.833  1.00 65.36           C  
ATOM    775  O   LEU R 160       7.449   7.217   5.016  1.00 69.23           O  
ATOM    776  CB  LEU R 160       6.533   9.085   2.452  1.00 63.98           C  
ATOM    777  CG  LEU R 160       6.254  10.129   3.566  1.00 68.79           C  
ATOM    778  CD1 LEU R 160       7.513  10.936   3.953  1.00 67.63           C  
ATOM    779  CD2 LEU R 160       5.061  11.055   3.192  1.00 66.68           C  
ATOM    780  H   LEU R 160       7.581   7.588   0.675  1.00 67.32           H  
ATOM    781  HA  LEU R 160       8.492   8.551   3.168  1.00 63.82           H  
ATOM    782  HB3 LEU R 160       5.599   8.577   2.212  1.00 63.98           H  
ATOM    783  HB2 LEU R 160       6.823   9.628   1.552  1.00 63.98           H  
ATOM    784  HG  LEU R 160       5.940   9.599   4.465  1.00 68.79           H  
ATOM    785 HD11 LEU R 160       7.981  10.529   4.850  1.00 67.63           H  
ATOM    786 HD12 LEU R 160       8.248  10.934   3.149  1.00 67.63           H  
ATOM    787 HD13 LEU R 160       7.259  11.975   4.162  1.00 67.63           H  
ATOM    788 HD21 LEU R 160       5.365  12.063   2.910  1.00 66.68           H  
ATOM    789 HD22 LEU R 160       4.463  10.685   2.359  1.00 66.68           H  
ATOM    790 HD23 LEU R 160       4.393  11.180   4.044  1.00 66.68           H  
ATOM    791  N   PHE R 161       6.492   5.918   3.411  1.00 71.53           N  
ATOM    792  CA  PHE R 161       6.114   4.755   4.225  1.00 70.15           C  
ATOM    793  C   PHE R 161       7.371   4.138   4.907  1.00 70.44           C  
ATOM    794  O   PHE R 161       7.413   3.991   6.132  1.00 74.71           O  
ATOM    795  CB  PHE R 161       5.439   3.711   3.276  1.00 72.78           C  
ATOM    796  CG  PHE R 161       4.271   2.913   3.813  1.00 74.15           C  
ATOM    797  CD1 PHE R 161       4.268   2.398   5.130  1.00 73.70           C  
ATOM    798  CD2 PHE R 161       3.259   2.479   2.921  1.00 76.90           C  
ATOM    799  CE1 PHE R 161       3.247   1.543   5.539  1.00 75.65           C  
ATOM    800  CE2 PHE R 161       2.268   1.617   3.355  1.00 75.98           C  
ATOM    801  CZ  PHE R 161       2.247   1.150   4.659  1.00 75.44           C  
ATOM    802  H   PHE R 161       6.243   5.889   2.433  1.00 71.53           H  
ATOM    803  HA  PHE R 161       5.399   5.093   4.975  1.00 70.15           H  
ATOM    804  HB3 PHE R 161       6.170   2.994   2.900  1.00 72.78           H  
ATOM    805  HB2 PHE R 161       5.055   4.230   2.398  1.00 72.78           H  
ATOM    806  HD1 PHE R 161       5.047   2.682   5.822  1.00 73.70           H  
ATOM    807  HD2 PHE R 161       3.263   2.776   1.882  1.00 76.90           H  
ATOM    808  HE1 PHE R 161       3.263   1.200   6.563  1.00 75.65           H  
ATOM    809  HE2 PHE R 161       1.502   1.316   2.656  1.00 75.98           H  
ATOM    810  HZ  PHE R 161       1.454   0.495   4.989  1.00 75.44           H  
ATOM    811  N   LEU R 162       8.415   3.889   4.105  1.00 68.29           N  
ATOM    812  CA  LEU R 162       9.688   3.322   4.522  1.00 70.66           C  
ATOM    813  C   LEU R 162      10.532   4.273   5.370  1.00 73.88           C  
ATOM    814  O   LEU R 162      11.327   3.777   6.159  1.00 72.29           O  
ATOM    815  CB  LEU R 162      10.459   2.830   3.292  1.00 73.58           C  
ATOM    816  CG  LEU R 162       9.829   1.580   2.632  1.00 72.77           C  
ATOM    817  CD1 LEU R 162      10.268   1.454   1.163  1.00 70.93           C  
ATOM    818  CD2 LEU R 162      10.145   0.304   3.431  1.00 74.35           C  
ATOM    819  H   LEU R 162       8.296   4.039   3.114  1.00 68.29           H  
ATOM    820  HA  LEU R 162       9.476   2.454   5.147  1.00 70.66           H  
ATOM    821  HB3 LEU R 162      11.497   2.625   3.552  1.00 73.58           H  
ATOM    822  HB2 LEU R 162      10.519   3.640   2.565  1.00 73.58           H  
ATOM    823  HG  LEU R 162       8.744   1.678   2.648  1.00 72.77           H  
ATOM    824 HD11 LEU R 162      11.302   1.767   1.021  1.00 70.93           H  
ATOM    825 HD12 LEU R 162      10.189   0.431   0.794  1.00 70.93           H  
ATOM    826 HD13 LEU R 162       9.634   2.065   0.519  1.00 70.93           H  
ATOM    827 HD21 LEU R 162      10.665  -0.451   2.841  1.00 74.35           H  
ATOM    828 HD22 LEU R 162      10.748   0.506   4.316  1.00 74.35           H  
ATOM    829 HD23 LEU R 162       9.217  -0.157   3.770  1.00 74.35           H  
ATOM    830  N   LEU R 163      10.385   5.595   5.214  1.00 75.78           N  
ATOM    831  CA  LEU R 163      11.085   6.617   6.002  1.00 72.53           C  
ATOM    832  C   LEU R 163      10.430   6.868   7.373  1.00 73.42           C  
ATOM    833  O   LEU R 163      11.123   7.293   8.300  1.00 74.85           O  
ATOM    834  CB  LEU R 163      11.191   7.929   5.201  1.00 73.68           C  
ATOM    835  CG  LEU R 163      12.199   7.882   4.032  1.00 74.07           C  
ATOM    836  CD1 LEU R 163      11.958   9.018   3.013  1.00 76.04           C  
ATOM    837  CD2 LEU R 163      13.669   7.813   4.506  1.00 68.85           C  
ATOM    838  H   LEU R 163       9.825   5.924   4.440  1.00 75.78           H  
ATOM    839  HA  LEU R 163      12.095   6.254   6.195  1.00 72.53           H  
ATOM    840  HB3 LEU R 163      11.451   8.769   5.845  1.00 73.68           H  
ATOM    841  HB2 LEU R 163      10.194   8.162   4.826  1.00 73.68           H  
ATOM    842  HG  LEU R 163      12.032   6.955   3.484  1.00 74.07           H  
ATOM    843 HD11 LEU R 163      12.830   9.643   2.818  1.00 76.04           H  
ATOM    844 HD12 LEU R 163      11.617   8.582   2.074  1.00 76.04           H  
ATOM    845 HD13 LEU R 163      11.174   9.699   3.343  1.00 76.04           H  
ATOM    846 HD21 LEU R 163      13.731   7.838   5.593  1.00 68.85           H  
ATOM    847 HD22 LEU R 163      14.138   6.884   4.181  1.00 68.85           H  
ATOM    848 HD23 LEU R 163      14.288   8.638   4.153  1.00 68.85           H  
ATOM    849  N   GLY R 164       9.128   6.596   7.509  1.00 79.19           N  
ATOM    850  CA  GLY R 164       8.413   6.731   8.785  1.00 76.32           C  
ATOM    851  C   GLY R 164       8.554   5.442   9.620  1.00 76.04           C  
ATOM    852  O   GLY R 164       8.516   5.490  10.853  1.00 79.55           O  
ATOM    853  H   GLY R 164       8.600   6.318   6.694  1.00 79.19           H  
ATOM    854  HA3 GLY R 164       7.355   6.927   8.613  1.00 76.32           H  
ATOM    855  HA2 GLY R 164       8.769   7.580   9.369  1.00 76.32           H  
ATOM    856  N   MET R 165       8.767   4.291   8.946  1.00 81.77           N  
ATOM    857  CA  MET R 165       8.893   2.949   9.559  1.00 80.83           C  
ATOM    858  C   MET R 165       9.907   2.795  10.730  1.00 83.18           C  
ATOM    859  O   MET R 165       9.510   2.217  11.735  1.00 87.45           O  
ATOM    860  CB  MET R 165       9.063   1.944   8.393  1.00 84.19           C  
ATOM    861  CG  MET R 165       9.328   0.471   8.774  1.00 83.73           C  
ATOM    862  SD  MET R 165       9.403  -0.590   7.312  1.00 93.28           S  
ATOM    863  CE  MET R 165       9.794  -2.172   8.109  1.00 83.60           C  
ATOM    864  H   MET R 165       8.802   4.335   7.938  1.00 81.77           H  
ATOM    865  HA  MET R 165       7.917   2.759  10.005  1.00 80.83           H  
ATOM    866  HB3 MET R 165       9.872   2.262   7.735  1.00 84.19           H  
ATOM    867  HB2 MET R 165       8.154   1.968   7.793  1.00 84.19           H  
ATOM    868  HG3 MET R 165       8.534   0.098   9.420  1.00 83.73           H  
ATOM    869  HG2 MET R 165      10.262   0.371   9.326  1.00 83.73           H  
ATOM    870  HE1 MET R 165       9.031  -2.409   8.850  1.00 83.60           H  
ATOM    871  HE2 MET R 165       9.849  -2.976   7.375  1.00 83.60           H  
ATOM    872  HE3 MET R 165      10.760  -2.086   8.606  1.00 83.60           H  
ATOM    873  N   PRO R 166      11.154   3.343  10.654  1.00 91.16           N  
ATOM    874  CA  PRO R 166      12.137   3.323  11.767  1.00 91.45           C  
ATOM    875  C   PRO R 166      11.642   3.725  13.174  1.00 90.73           C  
ATOM    876  O   PRO R 166      11.950   3.033  14.147  1.00 90.61           O  
ATOM    877  CB  PRO R 166      13.262   4.223  11.272  1.00 87.00           C  
ATOM    878  CG  PRO R 166      13.268   3.970   9.775  1.00 90.29           C  
ATOM    879  CD  PRO R 166      11.788   3.869   9.457  1.00 89.89           C  
ATOM    880  HA  PRO R 166      12.519   2.304  11.827  1.00 91.45           H  
ATOM    881  HB3 PRO R 166      14.220   3.979  11.730  1.00 87.00           H  
ATOM    882  HB2 PRO R 166      13.042   5.273  11.466  1.00 87.00           H  
ATOM    883  HG3 PRO R 166      13.768   3.030   9.540  1.00 90.29           H  
ATOM    884  HG2 PRO R 166      13.751   4.768   9.210  1.00 90.29           H  
ATOM    885  HD2 PRO R 166      11.389   4.861   9.245  1.00 89.89           H  
ATOM    886  HD3 PRO R 166      11.647   3.235   8.582  1.00 89.89           H  
ATOM    887  N   PHE R 167      10.848   4.813  13.227  1.00 95.15           N  
ATOM    888  CA  PHE R 167      10.242   5.332  14.455  1.00 96.43           C  
ATOM    889  C   PHE R 167       9.266   4.317  15.086  1.00 97.30           C  
ATOM    890  O   PHE R 167       9.287   4.092  16.294  1.00 99.23           O  
ATOM    891  CB  PHE R 167       9.503   6.666  14.152  1.00 96.18           C  
ATOM    892  CG  PHE R 167      10.379   7.807  13.662  1.00 97.80           C  
ATOM    893  CD1 PHE R 167      10.632   7.964  12.288  1.00 98.20           C  
ATOM    894  CD2 PHE R 167      11.046   8.616  14.603  1.00 96.99           C  
ATOM    895  CE1 PHE R 167      11.488   8.966  11.862  1.00 96.81           C  
ATOM    896  CE2 PHE R 167      11.911   9.608  14.154  1.00 96.15           C  
ATOM    897  CZ  PHE R 167      12.121   9.791  12.793  1.00 95.94           C  
ATOM    898  H   PHE R 167      10.653   5.320  12.376  1.00 95.15           H  
ATOM    899  HA  PHE R 167      11.048   5.549  15.156  1.00 96.43           H  
ATOM    900  HB3 PHE R 167       9.013   7.005  15.065  1.00 96.18           H  
ATOM    901  HB2 PHE R 167       8.689   6.495  13.448  1.00 96.18           H  
ATOM    902  HD1 PHE R 167      10.155   7.347  11.540  1.00 98.20           H  
ATOM    903  HD2 PHE R 167      10.888   8.474  15.662  1.00 96.99           H  
ATOM    904  HE1 PHE R 167      11.664   9.084  10.803  1.00 96.81           H  
ATOM    905  HE2 PHE R 167      12.428  10.238  14.862  1.00 96.15           H  
ATOM    906  HZ  PHE R 167      12.793  10.553  12.428  1.00 95.94           H  
ATOM    907  N   MET R 168       8.443   3.713  14.224  1.00 94.60           N  
ATOM    908  CA  MET R 168       7.381   2.779  14.594  1.00 94.36           C  
ATOM    909  C   MET R 168       7.944   1.445  15.073  1.00 95.72           C  
ATOM    910  O   MET R 168       7.559   0.987  16.143  1.00 97.07           O  
ATOM    911  CB  MET R 168       6.393   2.632  13.422  1.00 95.91           C  
ATOM    912  CG  MET R 168       5.757   3.969  12.984  1.00 97.19           C  
ATOM    913  SD  MET R 168       4.905   4.927  14.275  1.00102.80           S  
ATOM    914  CE  MET R 168       3.554   3.792  14.685  1.00 94.93           C  
ATOM    915  H   MET R 168       8.569   3.902  13.240  1.00 94.60           H  
ATOM    916  HA  MET R 168       6.819   3.213  15.422  1.00 94.36           H  
ATOM    917  HB3 MET R 168       5.628   1.902  13.685  1.00 95.91           H  
ATOM    918  HB2 MET R 168       6.916   2.209  12.564  1.00 95.91           H  
ATOM    919  HG3 MET R 168       5.042   3.761  12.188  1.00 97.19           H  
ATOM    920  HG2 MET R 168       6.522   4.591  12.519  1.00 97.19           H  
ATOM    921  HE1 MET R 168       3.006   4.128  15.565  1.00 94.93           H  
ATOM    922  HE2 MET R 168       2.847   3.715  13.858  1.00 94.93           H  
ATOM    923  HE3 MET R 168       3.957   2.803  14.905  1.00 94.93           H  
ATOM    924  N   ILE R 169       8.904   0.876  14.343  1.00 97.31           N  
ATOM    925  CA  ILE R 169       9.556  -0.376  14.736  1.00 99.27           C  
ATOM    926  C   ILE R 169      10.372  -0.280  16.054  1.00101.48           C  
ATOM    927  O   ILE R 169      10.406  -1.248  16.808  1.00102.71           O  
ATOM    928  CB  ILE R 169      10.440  -0.961  13.590  1.00 99.24           C  
ATOM    929  CG1 ILE R 169      11.696  -0.133  13.245  1.00 98.19           C  
ATOM    930  CG2 ILE R 169       9.594  -1.272  12.342  1.00 99.78           C  
ATOM    931  CD1 ILE R 169      12.667  -0.803  12.264  1.00 96.78           C  
ATOM    932  H   ILE R 169       9.211   1.304  13.482  1.00 97.31           H  
ATOM    933  HA  ILE R 169       8.765  -1.108  14.899  1.00 99.27           H  
ATOM    934  HB  ILE R 169      10.820  -1.916  13.953  1.00 99.24           H  
ATOM    935 HG13 ILE R 169      12.253   0.117  14.148  1.00 98.19           H  
ATOM    936 HG12 ILE R 169      11.366   0.812  12.813  1.00 98.19           H  
ATOM    937 HG21 ILE R 169       9.194  -0.367  11.885  1.00 99.78           H  
ATOM    938 HG22 ILE R 169      10.176  -1.769  11.566  1.00 99.78           H  
ATOM    939 HG23 ILE R 169       8.753  -1.909  12.613  1.00 99.78           H  
ATOM    940 HD11 ILE R 169      13.655  -0.345  12.311  1.00 96.78           H  
ATOM    941 HD12 ILE R 169      12.811  -1.850  12.530  1.00 96.78           H  
ATOM    942 HD13 ILE R 169      12.311  -0.745  11.236  1.00 96.78           H  
ATOM    943  N   HIS R 170      10.960   0.887  16.345  1.00104.37           N  
ATOM    944  CA  HIS R 170      11.652   1.170  17.604  1.00102.73           C  
ATOM    945  C   HIS R 170      10.685   1.127  18.800  1.00103.92           C  
ATOM    946  O   HIS R 170      11.003   0.478  19.802  1.00103.97           O  
ATOM    947  CB  HIS R 170      12.455   2.487  17.492  1.00101.91           C  
ATOM    948  CG  HIS R 170      13.251   2.872  18.717  1.00103.53           C  
ATOM    949  ND1 HIS R 170      13.568   4.204  19.031  1.00105.79           N  
ATOM    950  CD2 HIS R 170      13.750   2.063  19.711  1.00102.67           C  
ATOM    951  CE1 HIS R 170      14.213   4.152  20.202  1.00105.40           C  
ATOM    952  NE2 HIS R 170      14.314   2.915  20.657  1.00102.66           N  
ATOM    953  H   HIS R 170      10.895   1.647  15.683  1.00104.37           H  
ATOM    954  HA  HIS R 170      12.363   0.358  17.762  1.00102.73           H  
ATOM    955  HB3 HIS R 170      11.782   3.311  17.257  1.00101.91           H  
ATOM    956  HB2 HIS R 170      13.154   2.431  16.657  1.00101.91           H  
ATOM    957  HD2 HIS R 170      13.745   0.994  19.859  1.00102.67           H  
ATOM    958  HE1 HIS R 170      14.565   5.020  20.739  1.00105.40           H  
ATOM    959  HE2 HIS R 170      14.705   2.632  21.545  1.00102.66           H  
ATOM    960  N   GLN R 171       9.504   1.749  18.649  1.00104.73           N  
ATOM    961  CA  GLN R 171       8.403   1.681  19.631  1.00102.80           C  
ATOM    962  C   GLN R 171       7.818   0.264  19.788  1.00101.57           C  
ATOM    963  O   GLN R 171       7.464  -0.123  20.898  1.00 99.40           O  
ATOM    964  CB  GLN R 171       7.293   2.701  19.243  1.00103.52           C  
ATOM    965  CG  GLN R 171       7.631   4.149  19.661  1.00102.38           C  
ATOM    966  CD  GLN R 171       7.360   4.393  21.147  1.00104.68           C  
ATOM    967  OE1 GLN R 171       6.209   4.438  21.576  1.00103.32           O  
ATOM    968  NE2 GLN R 171       8.384   4.529  21.953  1.00104.80           N  
ATOM    969  H   GLN R 171       9.331   2.240  17.784  1.00104.73           H  
ATOM    970  HA  GLN R 171       8.803   1.952  20.608  1.00102.80           H  
ATOM    971  HB3 GLN R 171       6.344   2.405  19.689  1.00103.52           H  
ATOM    972  HB2 GLN R 171       7.133   2.671  18.165  1.00103.52           H  
ATOM    973  HG3 GLN R 171       7.004   4.847  19.107  1.00102.38           H  
ATOM    974  HG2 GLN R 171       8.660   4.400  19.405  1.00102.38           H  
ATOM    975 HE22 GLN R 171       8.229   4.634  22.946  1.00104.80           H  
ATOM    976 HE21 GLN R 171       9.335   4.448  21.623  1.00104.80           H  
ATOM    977  N   LEU R 172       7.739  -0.478  18.683  1.00105.29           N  
ATOM    978  CA  LEU R 172       7.221  -1.837  18.634  1.00104.70           C  
ATOM    979  C   LEU R 172       8.150  -2.849  19.337  1.00101.47           C  
ATOM    980  O   LEU R 172       7.690  -3.623  20.176  1.00100.44           O  
ATOM    981  CB  LEU R 172       6.938  -2.215  17.158  1.00104.67           C  
ATOM    982  CG  LEU R 172       5.952  -3.372  16.911  1.00106.13           C  
ATOM    983  CD1 LEU R 172       4.504  -2.963  17.280  1.00104.64           C  
ATOM    984  CD2 LEU R 172       6.059  -3.911  15.464  1.00104.71           C  
ATOM    985  H   LEU R 172       7.911  -0.021  17.798  1.00105.29           H  
ATOM    986  HA  LEU R 172       6.279  -1.834  19.182  1.00104.70           H  
ATOM    987  HB3 LEU R 172       7.880  -2.448  16.660  1.00104.67           H  
ATOM    988  HB2 LEU R 172       6.557  -1.337  16.636  1.00104.67           H  
ATOM    989  HG  LEU R 172       6.241  -4.201  17.558  1.00106.13           H  
ATOM    990 HD11 LEU R 172       4.453  -1.982  17.753  1.00104.64           H  
ATOM    991 HD12 LEU R 172       3.834  -2.925  16.422  1.00104.64           H  
ATOM    992 HD13 LEU R 172       4.080  -3.681  17.982  1.00104.64           H  
ATOM    993 HD21 LEU R 172       5.186  -3.652  14.866  1.00104.71           H  
ATOM    994 HD22 LEU R 172       6.932  -3.539  14.929  1.00104.71           H  
ATOM    995 HD23 LEU R 172       6.123  -4.999  15.461  1.00104.71           H  
ATOM    996  N   MET R 173       9.433  -2.827  18.982  1.00100.53           N  
ATOM    997  CA  MET R 173      10.414  -3.866  19.360  1.00101.88           C  
ATOM    998  C   MET R 173      11.131  -3.580  20.693  1.00103.76           C  
ATOM    999  O   MET R 173      11.582  -4.529  21.346  1.00105.71           O  
ATOM   1000  CB  MET R 173      11.448  -4.034  18.229  1.00102.12           C  
ATOM   1001  CG  MET R 173      10.878  -4.491  16.881  1.00104.94           C  
ATOM   1002  SD  MET R 173      10.468  -6.241  16.820  1.00110.65           S  
ATOM   1003  CE  MET R 173       8.675  -6.193  17.044  1.00103.44           C  
ATOM   1004  H   MET R 173       9.744  -2.144  18.306  1.00100.53           H  
ATOM   1005  HA  MET R 173       9.922  -4.829  19.499  1.00101.88           H  
ATOM   1006  HB3 MET R 173      12.211  -4.750  18.534  1.00102.12           H  
ATOM   1007  HB2 MET R 173      12.003  -3.104  18.106  1.00102.12           H  
ATOM   1008  HG3 MET R 173      11.639  -4.308  16.122  1.00104.94           H  
ATOM   1009  HG2 MET R 173      10.022  -3.893  16.569  1.00104.94           H  
ATOM   1010  HE1 MET R 173       8.256  -7.196  16.972  1.00103.44           H  
ATOM   1011  HE2 MET R 173       8.431  -5.776  18.021  1.00103.44           H  
ATOM   1012  HE3 MET R 173       8.199  -5.605  16.259  1.00103.44           H  
ATOM   1013  N   GLY R 174      11.275  -2.307  21.060  1.00 89.79           N  
ATOM   1014  CA  GLY R 174      12.132  -1.868  22.161  1.00 90.33           C  
ATOM   1015  C   GLY R 174      11.391  -1.877  23.506  1.00 89.97           C  
ATOM   1016  O   GLY R 174      10.449  -2.633  23.726  1.00 91.29           O  
ATOM   1017  H   GLY R 174      10.850  -1.573  20.512  1.00 89.79           H  
ATOM   1018  HA3 GLY R 174      12.464  -0.858  21.920  1.00 90.33           H  
ATOM   1019  HA2 GLY R 174      13.029  -2.485  22.214  1.00 90.33           H  
ATOM   1020  N   ASN R 175      11.858  -1.021  24.418  1.00 86.48           N  
ATOM   1021  CA  ASN R 175      11.253  -0.781  25.734  1.00 88.68           C  
ATOM   1022  C   ASN R 175       9.988   0.093  25.619  1.00 89.65           C  
ATOM   1023  O   ASN R 175       9.179   0.120  26.546  1.00 90.70           O  
ATOM   1024  CB  ASN R 175      12.264  -0.094  26.669  1.00 86.26           C  
ATOM   1025  CG  ASN R 175      13.450  -0.969  27.045  1.00 88.09           C  
ATOM   1026  OD1 ASN R 175      13.349  -1.799  27.944  1.00 90.16           O  
ATOM   1027  ND2 ASN R 175      14.584  -0.794  26.383  1.00 86.22           N  
ATOM   1028  H   ASN R 175      12.656  -0.446  24.189  1.00 86.48           H  
ATOM   1029  HA  ASN R 175      10.985  -1.747  26.161  1.00 88.68           H  
ATOM   1030  HB3 ASN R 175      11.785   0.176  27.610  1.00 86.26           H  
ATOM   1031  HB2 ASN R 175      12.629   0.850  26.265  1.00 86.26           H  
ATOM   1032 HD22 ASN R 175      15.405  -1.330  26.628  1.00 86.22           H  
ATOM   1033 HD21 ASN R 175      14.646  -0.147  25.610  1.00 86.22           H  
ATOM   1034  N   GLY R 176       9.831   0.806  24.496  1.00 85.53           N  
ATOM   1035  CA  GLY R 176       8.683   1.681  24.248  1.00 85.71           C  
ATOM   1036  C   GLY R 176       8.929   3.081  24.827  1.00 89.75           C  
ATOM   1037  O   GLY R 176       8.052   3.932  24.681  1.00 90.11           O  
ATOM   1038  H   GLY R 176      10.554   0.814  23.791  1.00 85.53           H  
ATOM   1039  HA3 GLY R 176       7.775   1.269  24.688  1.00 85.71           H  
ATOM   1040  HA2 GLY R 176       8.512   1.765  23.175  1.00 85.71           H  
ATOM   1041  N   VAL R 177      10.096   3.344  25.424  1.00 93.85           N  
ATOM   1042  CA  VAL R 177      10.541   4.648  25.908  1.00 92.23           C  
ATOM   1043  C   VAL R 177      10.705   5.654  24.740  1.00 92.89           C  
ATOM   1044  O   VAL R 177      11.556   5.466  23.868  1.00 93.69           O  
ATOM   1045  CB  VAL R 177      11.868   4.512  26.713  1.00  0.00           C  
ATOM   1046  CG1 VAL R 177      11.616   3.744  28.024  1.00  0.00           C  
ATOM   1047  CG2 VAL R 177      13.069   3.917  25.960  1.00  0.00           C  
ATOM   1048  H   VAL R 177      10.770   2.597  25.516  1.00 93.85           H  
ATOM   1049  HB  VAL R 177      12.176   5.523  26.981  1.00  0.00           H  
ATOM   1050 HG11 VAL R 177      11.289   2.718  27.856  1.00  0.00           H  
ATOM   1051 HG12 VAL R 177      12.518   3.724  28.636  1.00  0.00           H  
ATOM   1052 HG13 VAL R 177      10.844   4.228  28.622  1.00  0.00           H  
ATOM   1053 HG21 VAL R 177      13.905   3.705  26.626  1.00  0.00           H  
ATOM   1054 HG22 VAL R 177      12.830   2.992  25.434  1.00  0.00           H  
ATOM   1055 HG23 VAL R 177      13.435   4.620  25.211  1.00  0.00           H  
ATOM   1056  HA  VAL R 177       9.778   5.035  26.584  1.00 92.23           H  
ATOM   1057  N   TRP R 178       9.821   6.643  24.709  1.00100.07           N  
ATOM   1058  CA  TRP R 178       9.749   7.675  23.681  1.00101.19           C  
ATOM   1059  C   TRP R 178      10.685   8.824  24.063  1.00103.80           C  
ATOM   1060  O   TRP R 178      10.705   9.255  25.214  1.00104.54           O  
ATOM   1061  CB  TRP R 178       8.272   8.075  23.581  1.00 99.98           C  
ATOM   1062  CG  TRP R 178       7.876   9.030  22.503  1.00101.18           C  
ATOM   1063  CD1 TRP R 178       7.358  10.256  22.698  1.00101.87           C  
ATOM   1064  CD2 TRP R 178       7.949   8.860  21.059  1.00103.32           C  
ATOM   1065  NE1 TRP R 178       7.059  10.847  21.493  1.00103.96           N  
ATOM   1066  CE2 TRP R 178       7.413  10.030  20.445  1.00102.50           C  
ATOM   1067  CE3 TRP R 178       8.406   7.836  20.205  1.00102.62           C  
ATOM   1068  CZ2 TRP R 178       7.371  10.171  19.046  1.00101.62           C  
ATOM   1069  CZ3 TRP R 178       8.365   7.968  18.803  1.00102.24           C  
ATOM   1070  CH2 TRP R 178       7.849   9.132  18.217  1.00102.19           C  
ATOM   1071  H   TRP R 178       9.145   6.726  25.455  1.00100.07           H  
ATOM   1072  HA  TRP R 178      10.064   7.237  22.734  1.00101.19           H  
ATOM   1073  HB3 TRP R 178       7.933   8.498  24.526  1.00 99.98           H  
ATOM   1074  HB2 TRP R 178       7.658   7.188  23.424  1.00 99.98           H  
ATOM   1075  HD1 TRP R 178       7.225  10.706  23.671  1.00101.87           H  
ATOM   1076  HE1 TRP R 178       6.689  11.786  21.463  1.00103.96           H  
ATOM   1077  HE3 TRP R 178       8.808   6.929  20.633  1.00102.62           H  
ATOM   1078  HZ2 TRP R 178       6.979  11.085  18.625  1.00101.62           H  
ATOM   1079  HZ3 TRP R 178       8.777   7.173  18.200  1.00102.24           H  
ATOM   1080  HH2 TRP R 178       7.814   9.241  17.143  1.00102.19           H  
ATOM   1081  N   HIS R 179      11.503   9.270  23.113  1.00105.75           N  
ATOM   1082  CA  HIS R 179      12.527  10.304  23.317  1.00104.40           C  
ATOM   1083  C   HIS R 179      12.105  11.665  22.738  1.00105.59           C  
ATOM   1084  O   HIS R 179      12.973  12.484  22.463  1.00106.96           O  
ATOM   1085  CB  HIS R 179      13.879   9.837  22.736  1.00104.46           C  
ATOM   1086  CG  HIS R 179      14.467   8.618  23.400  1.00104.60           C  
ATOM   1087  ND1 HIS R 179      15.139   8.674  24.619  1.00104.99           N  
ATOM   1088  CD2 HIS R 179      14.419   7.303  22.992  1.00104.06           C  
ATOM   1089  CE1 HIS R 179      15.532   7.431  24.863  1.00104.28           C  
ATOM   1090  NE2 HIS R 179      15.131   6.572  23.935  1.00104.36           N  
ATOM   1091  H   HIS R 179      11.492   8.867  22.188  1.00105.75           H  
ATOM   1092  HA  HIS R 179      12.686  10.495  24.378  1.00104.40           H  
ATOM   1093  HB3 HIS R 179      14.628  10.626  22.796  1.00104.46           H  
ATOM   1094  HB2 HIS R 179      13.750   9.619  21.675  1.00104.46           H  
ATOM   1095  HD2 HIS R 179      13.949   6.847  22.133  1.00104.06           H  
ATOM   1096  HE1 HIS R 179      16.128   7.143  25.717  1.00104.28           H  
ATOM   1097  HE2 HIS R 179      15.300   5.576  23.953  1.00104.36           H  
ATOM   1098  N   PHE R 180      10.798  11.898  22.573  1.00102.88           N  
ATOM   1099  CA  PHE R 180      10.249  13.156  22.075  1.00102.61           C  
ATOM   1100  C   PHE R 180       9.018  13.503  22.948  1.00103.25           C  
ATOM   1101  O   PHE R 180       8.726  12.806  23.920  1.00102.84           O  
ATOM   1102  CB  PHE R 180       9.893  13.014  20.572  1.00103.79           C  
ATOM   1103  CG  PHE R 180      11.009  12.546  19.641  1.00103.76           C  
ATOM   1104  CD1 PHE R 180      12.185  13.304  19.498  1.00103.36           C  
ATOM   1105  CD2 PHE R 180      10.866  11.354  18.897  1.00105.12           C  
ATOM   1106  CE1 PHE R 180      13.173  12.893  18.614  1.00103.98           C  
ATOM   1107  CE2 PHE R 180      11.869  10.954  18.029  1.00104.38           C  
ATOM   1108  CZ  PHE R 180      13.018  11.717  17.886  1.00104.20           C  
ATOM   1109  H   PHE R 180      10.123  11.220  22.899  1.00102.88           H  
ATOM   1110  HA  PHE R 180      10.967  13.970  22.176  1.00102.61           H  
ATOM   1111  HB3 PHE R 180       9.539  13.966  20.177  1.00103.79           H  
ATOM   1112  HB2 PHE R 180       9.043  12.338  20.474  1.00103.79           H  
ATOM   1113  HD1 PHE R 180      12.342  14.206  20.071  1.00103.36           H  
ATOM   1114  HD2 PHE R 180       9.966  10.768  19.004  1.00105.12           H  
ATOM   1115  HE1 PHE R 180      14.062  13.495  18.490  1.00103.98           H  
ATOM   1116  HE2 PHE R 180      11.758  10.043  17.460  1.00104.38           H  
ATOM   1117  HZ  PHE R 180      13.798  11.412  17.203  1.00104.20           H  
ATOM   1118  N   GLY R 181       8.304  14.581  22.594  1.00110.28           N  
ATOM   1119  CA  GLY R 181       7.051  14.988  23.224  1.00111.15           C  
ATOM   1120  C   GLY R 181       5.850  14.439  22.424  1.00111.31           C  
ATOM   1121  O   GLY R 181       6.002  13.501  21.612  1.00110.24           O  
ATOM   1122  H   GLY R 181       8.582  15.138  21.799  1.00110.28           H  
ATOM   1123  HA3 GLY R 181       6.992  16.076  23.268  1.00111.15           H  
ATOM   1124  HA2 GLY R 181       6.991  14.623  24.249  1.00111.15           H  
ATOM   1125  N   GLU R 182       4.656  14.986  22.679  1.00117.33           N  
ATOM   1126  CA  GLU R 182       3.391  14.569  22.102  1.00118.02           C  
ATOM   1127  C   GLU R 182       3.288  14.883  20.611  1.00117.78           C  
ATOM   1128  O   GLU R 182       2.781  14.040  19.872  1.00116.08           O  
ATOM   1129  CB  GLU R 182       2.225  15.204  22.870  1.00117.88           C  
ATOM   1130  CG  GLU R 182       0.819  14.683  22.481  1.00119.05           C  
ATOM   1131  CD  GLU R 182      -0.313  15.412  23.189  1.00119.31           C  
ATOM   1132  OE1 GLU R 182      -0.167  16.611  23.508  1.00117.76           O  
ATOM   1133  OE2 GLU R 182      -1.370  14.793  23.441  1.00118.61           O1-
ATOM   1134  H   GLU R 182       4.589  15.772  23.310  1.00117.33           H  
ATOM   1135  HA  GLU R 182       3.310  13.489  22.228  1.00118.02           H  
ATOM   1136  HB3 GLU R 182       2.279  16.286  22.748  1.00117.88           H  
ATOM   1137  HB2 GLU R 182       2.352  15.025  23.938  1.00117.88           H  
ATOM   1138  HG3 GLU R 182       0.771  13.614  22.691  1.00119.05           H  
ATOM   1139  HG2 GLU R 182       0.655  14.775  21.407  1.00119.05           H  
ATOM   1140  N   THR R 183       3.746  16.068  20.177  1.00118.18           N  
ATOM   1141  CA  THR R 183       3.504  16.544  18.819  1.00118.11           C  
ATOM   1142  C   THR R 183       4.146  15.632  17.756  1.00117.45           C  
ATOM   1143  O   THR R 183       3.467  15.265  16.797  1.00117.43           O  
ATOM   1144  CB  THR R 183       3.966  17.988  18.559  1.00118.32           C  
ATOM   1145  OG1 THR R 183       3.607  18.820  19.648  1.00118.75           O  
ATOM   1146  CG2 THR R 183       3.379  18.589  17.272  1.00117.28           C  
ATOM   1147  H   THR R 183       4.199  16.699  20.823  1.00118.18           H  
ATOM   1148  HA  THR R 183       2.427  16.499  18.656  1.00118.11           H  
ATOM   1149  HB  THR R 183       5.052  18.013  18.472  1.00118.32           H  
ATOM   1150  HG1 THR R 183       4.210  18.608  20.365  1.00118.75           H  
ATOM   1151 HG21 THR R 183       3.711  18.050  16.385  1.00117.28           H  
ATOM   1152 HG22 THR R 183       2.289  18.566  17.284  1.00117.28           H  
ATOM   1153 HG23 THR R 183       3.684  19.623  17.113  1.00117.28           H  
ATOM   1154  N   MET R 184       5.389  15.202  17.995  1.00112.87           N  
ATOM   1155  CA  MET R 184       6.088  14.206  17.176  1.00113.44           C  
ATOM   1156  C   MET R 184       5.363  12.844  17.131  1.00114.39           C  
ATOM   1157  O   MET R 184       5.321  12.237  16.058  1.00113.22           O  
ATOM   1158  CB  MET R 184       7.543  14.083  17.678  1.00113.34           C  
ATOM   1159  CG  MET R 184       8.478  13.197  16.833  1.00115.18           C  
ATOM   1160  SD  MET R 184       8.704  13.717  15.121  1.00118.55           S  
ATOM   1161  CE  MET R 184       9.839  12.422  14.535  1.00113.26           C  
ATOM   1162  H   MET R 184       5.895  15.584  18.782  1.00112.87           H  
ATOM   1163  HA  MET R 184       6.102  14.601  16.160  1.00113.44           H  
ATOM   1164  HB3 MET R 184       7.561  13.731  18.709  1.00113.34           H  
ATOM   1165  HB2 MET R 184       7.977  15.082  17.710  1.00113.34           H  
ATOM   1166  HG3 MET R 184       8.146  12.159  16.846  1.00115.18           H  
ATOM   1167  HG2 MET R 184       9.468  13.181  17.289  1.00115.18           H  
ATOM   1168  HE1 MET R 184       9.336  11.455  14.557  1.00113.26           H  
ATOM   1169  HE2 MET R 184      10.157  12.631  13.513  1.00113.26           H  
ATOM   1170  HE3 MET R 184      10.724  12.367  15.168  1.00113.26           H  
ATOM   1171  N   CYS R 185       4.737  12.421  18.251  1.00111.64           N  
ATOM   1172  CA  CYS R 185       3.902  11.221  18.304  1.00110.60           C  
ATOM   1173  C   CYS R 185       2.674  11.351  17.403  1.00108.94           C  
ATOM   1174  O   CYS R 185       2.436  10.487  16.565  1.00109.33           O  
ATOM   1175  CB  CYS R 185       3.538  10.855  19.769  1.00111.61           C  
ATOM   1176  SG  CYS R 185       2.381   9.489  20.069  1.00118.80           S  
ATOM   1177  H   CYS R 185       4.667  13.054  19.034  1.00111.64           H  
ATOM   1178  HA  CYS R 185       4.498  10.391  17.924  1.00110.60           H  
ATOM   1179  HB3 CYS R 185       3.089  11.709  20.275  1.00111.61           H  
ATOM   1180  HB2 CYS R 185       4.462  10.633  20.303  1.00111.61           H  
ATOM   1181  N   THR R 186       1.958  12.466  17.541  1.00101.40           N  
ATOM   1182  CA  THR R 186       0.797  12.790  16.735  1.00101.86           C  
ATOM   1183  C   THR R 186       1.112  12.905  15.233  1.00101.89           C  
ATOM   1184  O   THR R 186       0.401  12.324  14.414  1.00104.49           O  
ATOM   1185  CB  THR R 186       0.121  14.102  17.211  1.00104.24           C  
ATOM   1186  OG1 THR R 186      -0.168  14.052  18.600  1.00104.19           O  
ATOM   1187  CG2 THR R 186      -1.157  14.479  16.454  1.00103.49           C  
ATOM   1188  H   THR R 186       2.203  13.142  18.251  1.00101.40           H  
ATOM   1189  HA  THR R 186       0.076  11.981  16.849  1.00101.86           H  
ATOM   1190  HB  THR R 186       0.827  14.925  17.099  1.00104.24           H  
ATOM   1191  HG1 THR R 186      -0.561  13.207  18.829  1.00104.19           H  
ATOM   1192 HG21 THR R 186      -0.957  14.711  15.408  1.00103.49           H  
ATOM   1193 HG22 THR R 186      -1.850  13.638  16.463  1.00103.49           H  
ATOM   1194 HG23 THR R 186      -1.649  15.356  16.875  1.00103.49           H  
ATOM   1195  N   LEU R 187       2.206  13.612  14.886  1.00 97.68           N  
ATOM   1196  CA  LEU R 187       2.567  13.838  13.494  1.00 99.77           C  
ATOM   1197  C   LEU R 187       3.104  12.590  12.778  1.00101.49           C  
ATOM   1198  O   LEU R 187       2.686  12.349  11.644  1.00101.55           O  
ATOM   1199  CB  LEU R 187       3.522  15.046  13.387  1.00 99.98           C  
ATOM   1200  CG  LEU R 187       2.828  16.405  13.096  1.00100.80           C  
ATOM   1201  CD1 LEU R 187       2.192  16.416  11.691  1.00 99.26           C  
ATOM   1202  CD2 LEU R 187       1.854  16.916  14.180  1.00 98.35           C  
ATOM   1203  H   LEU R 187       2.760  14.086  15.586  1.00 97.68           H  
ATOM   1204  HA  LEU R 187       1.659  14.089  12.947  1.00 99.77           H  
ATOM   1205  HB3 LEU R 187       4.233  14.860  12.583  1.00 99.98           H  
ATOM   1206  HB2 LEU R 187       4.112  15.141  14.299  1.00 99.98           H  
ATOM   1207  HG  LEU R 187       3.626  17.147  13.088  1.00100.80           H  
ATOM   1208 HD11 LEU R 187       2.624  15.652  11.045  1.00 99.26           H  
ATOM   1209 HD12 LEU R 187       1.123  16.204  11.726  1.00 99.26           H  
ATOM   1210 HD13 LEU R 187       2.328  17.381  11.204  1.00 99.26           H  
ATOM   1211 HD21 LEU R 187       0.822  16.950  13.834  1.00 98.35           H  
ATOM   1212 HD22 LEU R 187       1.868  16.272  15.060  1.00 98.35           H  
ATOM   1213 HD23 LEU R 187       2.117  17.927  14.491  1.00 98.35           H  
ATOM   1214  N   ILE R 188       3.975  11.810  13.430  1.00 97.87           N  
ATOM   1215  CA  ILE R 188       4.595  10.634  12.814  1.00 96.97           C  
ATOM   1216  C   ILE R 188       3.558   9.496  12.578  1.00 96.28           C  
ATOM   1217  O   ILE R 188       3.506   8.955  11.470  1.00 98.82           O  
ATOM   1218  CB  ILE R 188       5.847  10.151  13.605  1.00 94.92           C  
ATOM   1219  CG1 ILE R 188       6.928   9.545  12.689  1.00 95.05           C  
ATOM   1220  CG2 ILE R 188       5.561   9.257  14.840  1.00 93.81           C  
ATOM   1221  CD1 ILE R 188       6.582   8.289  11.892  1.00 95.25           C  
ATOM   1222  H   ILE R 188       4.262  12.022  14.375  1.00 97.87           H  
ATOM   1223  HA  ILE R 188       4.923  10.954  11.825  1.00 96.97           H  
ATOM   1224  HB  ILE R 188       6.330  11.052  13.983  1.00 94.92           H  
ATOM   1225 HG13 ILE R 188       7.829   9.349  13.271  1.00 95.05           H  
ATOM   1226 HG12 ILE R 188       7.246  10.296  11.966  1.00 95.05           H  
ATOM   1227 HG21 ILE R 188       5.134   8.290  14.572  1.00 93.81           H  
ATOM   1228 HG22 ILE R 188       6.497   9.045  15.356  1.00 93.81           H  
ATOM   1229 HG23 ILE R 188       4.884   9.742  15.543  1.00 93.81           H  
ATOM   1230 HD11 ILE R 188       5.946   7.590  12.436  1.00 95.25           H  
ATOM   1231 HD12 ILE R 188       6.085   8.528  10.952  1.00 95.25           H  
ATOM   1232 HD13 ILE R 188       7.499   7.752  11.652  1.00 95.25           H  
ATOM   1233  N   THR R 189       2.679   9.226  13.560  1.00 89.75           N  
ATOM   1234  CA  THR R 189       1.623   8.209  13.445  1.00 88.33           C  
ATOM   1235  C   THR R 189       0.544   8.589  12.399  1.00 89.50           C  
ATOM   1236  O   THR R 189       0.160   7.715  11.616  1.00 94.07           O  
ATOM   1237  CB  THR R 189       0.928   7.931  14.807  1.00 90.73           C  
ATOM   1238  OG1 THR R 189       0.408   9.127  15.354  1.00 92.29           O  
ATOM   1239  CG2 THR R 189       1.859   7.320  15.874  1.00 94.96           C  
ATOM   1240  H   THR R 189       2.702   9.755  14.420  1.00 89.75           H  
ATOM   1241  HA  THR R 189       2.108   7.296  13.100  1.00 88.33           H  
ATOM   1242  HB  THR R 189       0.096   7.242  14.667  1.00 90.73           H  
ATOM   1243  HG1 THR R 189       1.128   9.577  15.802  1.00 92.29           H  
ATOM   1244 HG21 THR R 189       2.737   7.935  16.074  1.00 94.96           H  
ATOM   1245 HG22 THR R 189       1.326   7.156  16.811  1.00 94.96           H  
ATOM   1246 HG23 THR R 189       2.240   6.351  15.555  1.00 94.96           H  
ATOM   1247  N   ALA R 190       0.170   9.875  12.329  1.00 86.07           N  
ATOM   1248  CA  ALA R 190      -0.694  10.429  11.273  1.00 88.23           C  
ATOM   1249  C   ALA R 190      -0.077  10.310   9.869  1.00 89.05           C  
ATOM   1250  O   ALA R 190      -0.778   9.900   8.952  1.00 91.48           O  
ATOM   1251  CB  ALA R 190      -1.046  11.888  11.569  1.00 87.92           C  
ATOM   1252  H   ALA R 190       0.475  10.525  13.039  1.00 86.07           H  
ATOM   1253  HA  ALA R 190      -1.608   9.836  11.248  1.00 88.23           H  
ATOM   1254  HB1 ALA R 190      -1.601  11.960  12.504  1.00 87.92           H  
ATOM   1255  HB2 ALA R 190      -0.138  12.483  11.670  1.00 87.92           H  
ATOM   1256  HB3 ALA R 190      -1.675  12.305  10.782  1.00 87.92           H  
ATOM   1257  N   MET R 191       1.222  10.607   9.739  1.00 82.06           N  
ATOM   1258  CA  MET R 191       1.978  10.427   8.498  1.00 84.00           C  
ATOM   1259  C   MET R 191       2.050   8.945   8.060  1.00 86.02           C  
ATOM   1260  O   MET R 191       1.742   8.646   6.912  1.00 87.78           O  
ATOM   1261  CB  MET R 191       3.362  11.102   8.617  1.00 85.80           C  
ATOM   1262  CG  MET R 191       4.294  10.854   7.415  1.00 87.27           C  
ATOM   1263  SD  MET R 191       5.800  11.873   7.416  1.00 95.77           S  
ATOM   1264  CE  MET R 191       6.436  11.480   9.076  1.00 86.99           C  
ATOM   1265  H   MET R 191       1.731  10.964  10.535  1.00 82.06           H  
ATOM   1266  HA  MET R 191       1.444  10.959   7.712  1.00 84.00           H  
ATOM   1267  HB3 MET R 191       3.845  10.704   9.510  1.00 85.80           H  
ATOM   1268  HB2 MET R 191       3.260  12.173   8.792  1.00 85.80           H  
ATOM   1269  HG3 MET R 191       3.778  11.073   6.480  1.00 87.27           H  
ATOM   1270  HG2 MET R 191       4.606   9.810   7.384  1.00 87.27           H  
ATOM   1271  HE1 MET R 191       6.485  10.402   9.228  1.00 86.99           H  
ATOM   1272  HE2 MET R 191       7.434  11.890   9.232  1.00 86.99           H  
ATOM   1273  HE3 MET R 191       5.795  11.927   9.837  1.00 86.99           H  
ATOM   1274  N   ASP R 192       2.411   8.049   8.998  1.00 77.69           N  
ATOM   1275  CA  ASP R 192       2.478   6.591   8.818  1.00 77.63           C  
ATOM   1276  C   ASP R 192       1.131   6.000   8.329  1.00 79.75           C  
ATOM   1277  O   ASP R 192       1.114   5.186   7.402  1.00 82.36           O  
ATOM   1278  CB  ASP R 192       3.065   5.915  10.103  1.00 75.00           C  
ATOM   1279  CG  ASP R 192       3.076   4.393  10.140  1.00 78.81           C  
ATOM   1280  OD1 ASP R 192       3.877   3.762   9.416  1.00 78.66           O  
ATOM   1281  OD2 ASP R 192       2.153   3.800  10.762  1.00 79.70           O1-
ATOM   1282  H   ASP R 192       2.688   8.417   9.897  1.00 77.69           H  
ATOM   1283  HA  ASP R 192       3.191   6.415   8.013  1.00 77.63           H  
ATOM   1284  HB3 ASP R 192       2.520   6.273  10.977  1.00 75.00           H  
ATOM   1285  HB2 ASP R 192       4.086   6.257  10.268  1.00 75.00           H  
ATOM   1286  N   ALA R 193       0.024   6.495   8.899  1.00 73.79           N  
ATOM   1287  CA  ALA R 193      -1.341   6.204   8.448  1.00 71.65           C  
ATOM   1288  C   ALA R 193      -1.651   6.785   7.063  1.00 75.72           C  
ATOM   1289  O   ALA R 193      -2.233   6.087   6.228  1.00 83.11           O  
ATOM   1290  CB  ALA R 193      -2.349   6.685   9.501  1.00 75.14           C  
ATOM   1291  H   ALA R 193       0.146   7.173   9.638  1.00 73.79           H  
ATOM   1292  HA  ALA R 193      -1.417   5.119   8.377  1.00 71.65           H  
ATOM   1293  HB1 ALA R 193      -2.195   6.211  10.470  1.00 75.14           H  
ATOM   1294  HB2 ALA R 193      -2.312   7.765   9.643  1.00 75.14           H  
ATOM   1295  HB3 ALA R 193      -3.364   6.456   9.177  1.00 75.14           H  
ATOM   1296  N   ASN R 194      -1.271   8.045   6.831  1.00 73.88           N  
ATOM   1297  CA  ASN R 194      -1.496   8.750   5.564  1.00 75.92           C  
ATOM   1298  C   ASN R 194      -0.784   8.066   4.387  1.00 76.23           C  
ATOM   1299  O   ASN R 194      -1.405   7.872   3.343  1.00 79.16           O  
ATOM   1300  CB  ASN R 194      -1.078  10.230   5.682  1.00 76.10           C  
ATOM   1301  CG  ASN R 194      -1.601  11.081   4.531  1.00 78.95           C  
ATOM   1302  OD1 ASN R 194      -2.806  11.213   4.361  1.00 82.14           O  
ATOM   1303  ND2 ASN R 194      -0.719  11.653   3.719  1.00 77.45           N  
ATOM   1304  H   ASN R 194      -0.817   8.572   7.563  1.00 73.88           H  
ATOM   1305  HA  ASN R 194      -2.562   8.702   5.346  1.00 75.92           H  
ATOM   1306  HB3 ASN R 194       0.006  10.312   5.763  1.00 76.10           H  
ATOM   1307  HB2 ASN R 194      -1.505  10.669   6.584  1.00 76.10           H  
ATOM   1308 HD22 ASN R 194      -1.052  12.186   2.928  1.00 77.45           H  
ATOM   1309 HD21 ASN R 194       0.260  11.421   3.800  1.00 77.45           H  
ATOM   1310  N   SER R 195       0.469   7.648   4.591  1.00 70.05           N  
ATOM   1311  CA  SER R 195       1.276   6.937   3.603  1.00 71.44           C  
ATOM   1312  C   SER R 195       0.650   5.567   3.234  1.00 72.99           C  
ATOM   1313  O   SER R 195       0.596   5.237   2.046  1.00 74.54           O  
ATOM   1314  CB  SER R 195       2.704   6.774   4.143  1.00 70.76           C  
ATOM   1315  OG  SER R 195       3.276   8.064   4.313  1.00 71.96           O  
ATOM   1316  H   SER R 195       0.953   7.898   5.442  1.00 70.05           H  
ATOM   1317  HA  SER R 195       1.301   7.511   2.677  1.00 71.44           H  
ATOM   1318  HB3 SER R 195       3.328   6.212   3.448  1.00 70.76           H  
ATOM   1319  HB2 SER R 195       2.727   6.241   5.094  1.00 70.76           H  
ATOM   1320  HG  SER R 195       3.875   7.989   5.059  1.00 71.96           H  
ATOM   1321  N   GLN R 196       0.110   4.861   4.253  1.00 69.23           N  
ATOM   1322  CA  GLN R 196      -0.719   3.677   4.103  1.00 67.50           C  
ATOM   1323  C   GLN R 196      -1.929   3.944   3.184  1.00 64.35           C  
ATOM   1324  O   GLN R 196      -1.981   3.362   2.099  1.00 69.48           O  
ATOM   1325  CB  GLN R 196      -1.071   3.074   5.496  1.00 67.37           C  
ATOM   1326  CG  GLN R 196      -2.309   2.142   5.592  1.00 69.73           C  
ATOM   1327  CD  GLN R 196      -2.055   0.783   4.965  1.00 73.30           C  
ATOM   1328  OE1 GLN R 196      -1.180   0.052   5.409  1.00 71.91           O  
ATOM   1329  NE2 GLN R 196      -2.810   0.427   3.933  1.00 73.40           N  
ATOM   1330  H   GLN R 196       0.230   5.225   5.188  1.00 69.23           H  
ATOM   1331  HA  GLN R 196      -0.101   2.942   3.588  1.00 67.50           H  
ATOM   1332  HB3 GLN R 196      -1.236   3.865   6.229  1.00 67.37           H  
ATOM   1333  HB2 GLN R 196      -0.203   2.534   5.873  1.00 67.37           H  
ATOM   1334  HG3 GLN R 196      -3.201   2.619   5.186  1.00 69.73           H  
ATOM   1335  HG2 GLN R 196      -2.549   1.958   6.639  1.00 69.73           H  
ATOM   1336 HE22 GLN R 196      -2.731  -0.503   3.548  1.00 73.40           H  
ATOM   1337 HE21 GLN R 196      -3.489   1.057   3.528  1.00 73.40           H  
ATOM   1338  N   PHE R 197      -2.827   4.846   3.614  1.00 57.28           N  
ATOM   1339  CA  PHE R 197      -4.044   5.218   2.890  1.00 58.98           C  
ATOM   1340  C   PHE R 197      -3.830   5.757   1.461  1.00 62.96           C  
ATOM   1341  O   PHE R 197      -4.533   5.340   0.547  1.00 71.26           O  
ATOM   1342  CB  PHE R 197      -4.906   6.198   3.730  1.00 63.39           C  
ATOM   1343  CG  PHE R 197      -5.832   5.589   4.767  1.00 67.12           C  
ATOM   1344  CD1 PHE R 197      -7.232   5.630   4.590  1.00 66.82           C  
ATOM   1345  CD2 PHE R 197      -5.326   4.964   5.932  1.00 67.15           C  
ATOM   1346  CE1 PHE R 197      -8.074   5.107   5.561  1.00 63.40           C  
ATOM   1347  CE2 PHE R 197      -6.185   4.438   6.890  1.00 68.65           C  
ATOM   1348  CZ  PHE R 197      -7.558   4.513   6.699  1.00 66.77           C  
ATOM   1349  H   PHE R 197      -2.648   5.304   4.496  1.00 57.28           H  
ATOM   1350  HA  PHE R 197      -4.616   4.298   2.772  1.00 58.98           H  
ATOM   1351  HB3 PHE R 197      -5.488   6.841   3.070  1.00 63.39           H  
ATOM   1352  HB2 PHE R 197      -4.245   6.882   4.262  1.00 63.39           H  
ATOM   1353  HD1 PHE R 197      -7.658   6.056   3.693  1.00 66.82           H  
ATOM   1354  HD2 PHE R 197      -4.262   4.904   6.106  1.00 67.15           H  
ATOM   1355  HE1 PHE R 197      -9.145   5.135   5.425  1.00 63.40           H  
ATOM   1356  HE2 PHE R 197      -5.779   3.979   7.779  1.00 68.65           H  
ATOM   1357  HZ  PHE R 197      -8.239   4.110   7.434  1.00 66.77           H  
ATOM   1358  N   THR R 198      -2.841   6.643   1.288  1.00 61.65           N  
ATOM   1359  CA  THR R 198      -2.493   7.166  -0.031  1.00 63.84           C  
ATOM   1360  C   THR R 198      -2.013   6.084  -1.014  1.00 63.16           C  
ATOM   1361  O   THR R 198      -2.427   6.118  -2.163  1.00 67.18           O  
ATOM   1362  CB  THR R 198      -1.412   8.271   0.020  1.00 65.68           C  
ATOM   1363  OG1 THR R 198      -1.788   9.294   0.924  1.00 63.16           O  
ATOM   1364  CG2 THR R 198      -1.140   8.954  -1.342  1.00 64.36           C  
ATOM   1365  H   THR R 198      -2.299   6.967   2.077  1.00 61.65           H  
ATOM   1366  HA  THR R 198      -3.412   7.585  -0.440  1.00 63.84           H  
ATOM   1367  HB  THR R 198      -0.481   7.843   0.391  1.00 65.68           H  
ATOM   1368  HG1 THR R 198      -2.117   8.897   1.733  1.00 63.16           H  
ATOM   1369 HG21 THR R 198      -0.625   8.271  -2.017  1.00 64.36           H  
ATOM   1370 HG22 THR R 198      -2.074   9.262  -1.814  1.00 64.36           H  
ATOM   1371 HG23 THR R 198      -0.520   9.843  -1.226  1.00 64.36           H  
ATOM   1372  N   SER R 199      -1.230   5.100  -0.524  1.00 54.06           N  
ATOM   1373  CA  SER R 199      -0.747   3.974  -1.327  1.00 54.35           C  
ATOM   1374  C   SER R 199      -1.890   3.099  -1.873  1.00 58.65           C  
ATOM   1375  O   SER R 199      -1.924   2.817  -3.078  1.00 66.02           O  
ATOM   1376  CB  SER R 199       0.382   3.207  -0.617  1.00 54.92           C  
ATOM   1377  OG  SER R 199      -0.048   2.284   0.375  1.00 51.57           O  
ATOM   1378  H   SER R 199      -0.953   5.094   0.447  1.00 54.06           H  
ATOM   1379  HA  SER R 199      -0.288   4.433  -2.202  1.00 54.35           H  
ATOM   1380  HB3 SER R 199       1.107   3.892  -0.177  1.00 54.92           H  
ATOM   1381  HB2 SER R 199       0.939   2.665  -1.381  1.00 54.92           H  
ATOM   1382  HG  SER R 199      -0.540   2.786   1.029  1.00 51.57           H  
ATOM   1383  N   THR R 200      -2.849   2.719  -1.012  1.00 53.61           N  
ATOM   1384  CA  THR R 200      -4.002   1.914  -1.398  1.00 50.30           C  
ATOM   1385  C   THR R 200      -4.976   2.702  -2.315  1.00 52.93           C  
ATOM   1386  O   THR R 200      -5.450   2.129  -3.300  1.00 63.73           O  
ATOM   1387  CB  THR R 200      -4.724   1.341  -0.152  1.00 52.33           C  
ATOM   1388  OG1 THR R 200      -4.886   2.344   0.824  1.00 53.52           O  
ATOM   1389  CG2 THR R 200      -3.909   0.251   0.543  1.00 60.01           C  
ATOM   1390  H   THR R 200      -2.824   2.968  -0.034  1.00 53.61           H  
ATOM   1391  HA  THR R 200      -3.625   1.079  -1.988  1.00 50.30           H  
ATOM   1392  HB  THR R 200      -5.697   0.938  -0.434  1.00 52.33           H  
ATOM   1393  HG1 THR R 200      -5.723   2.787   0.671  1.00 53.52           H  
ATOM   1394 HG21 THR R 200      -2.938   0.653   0.832  1.00 60.01           H  
ATOM   1395 HG22 THR R 200      -4.411  -0.103   1.443  1.00 60.01           H  
ATOM   1396 HG23 THR R 200      -3.726  -0.603  -0.108  1.00 60.01           H  
ATOM   1397  N   TYR R 201      -5.194   4.008  -2.056  1.00 48.30           N  
ATOM   1398  CA  TYR R 201      -5.987   4.867  -2.944  1.00 52.58           C  
ATOM   1399  C   TYR R 201      -5.353   5.040  -4.339  1.00 54.04           C  
ATOM   1400  O   TYR R 201      -6.073   4.880  -5.334  1.00 61.22           O  
ATOM   1401  CB  TYR R 201      -6.315   6.226  -2.298  1.00 58.12           C  
ATOM   1402  CG  TYR R 201      -7.347   6.262  -1.171  1.00 59.52           C  
ATOM   1403  CD1 TYR R 201      -8.587   5.590  -1.314  1.00 57.19           C  
ATOM   1404  CD2 TYR R 201      -7.109   7.015   0.002  1.00 59.74           C  
ATOM   1405  CE1 TYR R 201      -9.551   5.684  -0.291  1.00 56.21           C  
ATOM   1406  CE2 TYR R 201      -8.091   7.107   1.008  1.00 61.05           C  
ATOM   1407  CZ  TYR R 201      -9.314   6.430   0.871  1.00 60.78           C  
ATOM   1408  OH  TYR R 201     -10.274   6.517   1.840  1.00 67.18           O  
ATOM   1409  H   TYR R 201      -4.833   4.426  -1.210  1.00 48.30           H  
ATOM   1410  HA  TYR R 201      -6.924   4.344  -3.136  1.00 52.58           H  
ATOM   1411  HB3 TYR R 201      -6.750   6.862  -3.068  1.00 58.12           H  
ATOM   1412  HB2 TYR R 201      -5.386   6.709  -1.995  1.00 58.12           H  
ATOM   1413  HD1 TYR R 201      -8.812   5.026  -2.207  1.00 57.19           H  
ATOM   1414  HD2 TYR R 201      -6.193   7.574   0.125  1.00 59.74           H  
ATOM   1415  HE1 TYR R 201     -10.492   5.169  -0.415  1.00 56.21           H  
ATOM   1416  HE2 TYR R 201      -7.901   7.702   1.889  1.00 61.05           H  
ATOM   1417  HH  TYR R 201     -10.119   7.196   2.501  1.00 67.18           H  
ATOM   1418  N   ILE R 202      -4.036   5.299  -4.415  1.00 51.41           N  
ATOM   1419  CA  ILE R 202      -3.307   5.395  -5.682  1.00 53.77           C  
ATOM   1420  C   ILE R 202      -3.319   4.069  -6.466  1.00 53.52           C  
ATOM   1421  O   ILE R 202      -3.601   4.089  -7.660  1.00 58.58           O  
ATOM   1422  CB  ILE R 202      -1.865   5.964  -5.510  1.00 60.87           C  
ATOM   1423  CG1 ILE R 202      -1.928   7.484  -5.161  1.00 56.93           C  
ATOM   1424  CG2 ILE R 202      -0.924   5.737  -6.714  1.00 56.36           C  
ATOM   1425  CD1 ILE R 202      -0.581   8.118  -4.774  1.00 60.65           C  
ATOM   1426  H   ILE R 202      -3.497   5.454  -3.575  1.00 51.41           H  
ATOM   1427  HA  ILE R 202      -3.861   6.094  -6.310  1.00 53.77           H  
ATOM   1428  HB  ILE R 202      -1.425   5.464  -4.647  1.00 60.87           H  
ATOM   1429 HG13 ILE R 202      -2.636   7.668  -4.352  1.00 56.93           H  
ATOM   1430 HG12 ILE R 202      -2.312   8.036  -6.019  1.00 56.93           H  
ATOM   1431 HG21 ILE R 202      -0.724   4.677  -6.870  1.00 56.36           H  
ATOM   1432 HG22 ILE R 202      -1.354   6.138  -7.632  1.00 56.36           H  
ATOM   1433 HG23 ILE R 202       0.039   6.230  -6.579  1.00 56.36           H  
ATOM   1434 HD11 ILE R 202      -0.001   7.443  -4.146  1.00 60.65           H  
ATOM   1435 HD12 ILE R 202       0.007   8.326  -5.668  1.00 60.65           H  
ATOM   1436 HD13 ILE R 202      -0.717   9.069  -4.257  1.00 60.65           H  
ATOM   1437  N   LEU R 203      -3.070   2.948  -5.784  1.00 43.31           N  
ATOM   1438  CA  LEU R 203      -3.071   1.621  -6.401  1.00 45.14           C  
ATOM   1439  C   LEU R 203      -4.458   1.234  -6.981  1.00 50.30           C  
ATOM   1440  O   LEU R 203      -4.541   0.705  -8.086  1.00 55.77           O  
ATOM   1441  CB  LEU R 203      -2.464   0.601  -5.406  1.00 39.46           C  
ATOM   1442  CG  LEU R 203      -1.926  -0.716  -6.039  1.00 48.02           C  
ATOM   1443  CD1 LEU R 203      -0.891  -1.376  -5.108  1.00 50.98           C  
ATOM   1444  CD2 LEU R 203      -3.042  -1.691  -6.453  1.00 51.34           C  
ATOM   1445  H   LEU R 203      -2.857   2.980  -4.797  1.00 43.31           H  
ATOM   1446  HA  LEU R 203      -2.369   1.686  -7.232  1.00 45.14           H  
ATOM   1447  HB3 LEU R 203      -3.172   0.384  -4.605  1.00 39.46           H  
ATOM   1448  HB2 LEU R 203      -1.622   1.106  -4.932  1.00 39.46           H  
ATOM   1449  HG  LEU R 203      -1.405  -0.430  -6.952  1.00 48.02           H  
ATOM   1450 HD11 LEU R 203      -0.856  -0.914  -4.121  1.00 50.98           H  
ATOM   1451 HD12 LEU R 203      -1.101  -2.435  -4.954  1.00 50.98           H  
ATOM   1452 HD13 LEU R 203       0.105  -1.300  -5.544  1.00 50.98           H  
ATOM   1453 HD21 LEU R 203      -4.001  -1.421  -6.010  1.00 51.34           H  
ATOM   1454 HD22 LEU R 203      -3.195  -1.685  -7.532  1.00 51.34           H  
ATOM   1455 HD23 LEU R 203      -2.878  -2.738  -6.200  1.00 51.34           H  
ATOM   1456  N   THR R 204      -5.520   1.627  -6.264  1.00 43.58           N  
ATOM   1457  CA  THR R 204      -6.892   1.495  -6.761  1.00 39.00           C  
ATOM   1458  C   THR R 204      -7.151   2.310  -8.051  1.00 38.15           C  
ATOM   1459  O   THR R 204      -7.780   1.813  -8.980  1.00 47.03           O  
ATOM   1460  CB  THR R 204      -7.944   1.910  -5.697  1.00 44.68           C  
ATOM   1461  OG1 THR R 204      -7.688   1.190  -4.504  1.00 52.66           O  
ATOM   1462  CG2 THR R 204      -9.413   1.627  -6.091  1.00 49.03           C  
ATOM   1463  H   THR R 204      -5.397   2.057  -5.359  1.00 43.58           H  
ATOM   1464  HA  THR R 204      -7.047   0.446  -7.013  1.00 39.00           H  
ATOM   1465  HB  THR R 204      -7.840   2.966  -5.449  1.00 44.68           H  
ATOM   1466  HG1 THR R 204      -6.896   1.527  -4.079  1.00 52.66           H  
ATOM   1467 HG21 THR R 204      -9.734   2.233  -6.938  1.00 49.03           H  
ATOM   1468 HG22 THR R 204      -9.580   0.578  -6.335  1.00 49.03           H  
ATOM   1469 HG23 THR R 204     -10.073   1.854  -5.254  1.00 49.03           H  
ATOM   1470  N   ALA R 205      -6.621   3.548  -8.115  1.00 38.68           N  
ATOM   1471  CA  ALA R 205      -6.728   4.415  -9.277  1.00 48.74           C  
ATOM   1472  C   ALA R 205      -5.981   3.847 -10.505  1.00 50.18           C  
ATOM   1473  O   ALA R 205      -6.499   3.957 -11.612  1.00 48.53           O  
ATOM   1474  CB  ALA R 205      -6.263   5.830  -8.925  1.00 47.55           C  
ATOM   1475  H   ALA R 205      -6.063   3.875  -7.340  1.00 38.68           H  
ATOM   1476  HA  ALA R 205      -7.779   4.480  -9.560  1.00 48.74           H  
ATOM   1477  HB1 ALA R 205      -6.298   6.477  -9.801  1.00 47.55           H  
ATOM   1478  HB2 ALA R 205      -6.887   6.277  -8.150  1.00 47.55           H  
ATOM   1479  HB3 ALA R 205      -5.236   5.836  -8.560  1.00 47.55           H  
ATOM   1480  N   MET R 206      -4.823   3.201 -10.280  1.00 48.71           N  
ATOM   1481  CA  MET R 206      -4.057   2.503 -11.302  1.00 39.21           C  
ATOM   1482  C   MET R 206      -4.845   1.340 -11.927  1.00 43.84           C  
ATOM   1483  O   MET R 206      -4.808   1.168 -13.144  1.00 54.22           O  
ATOM   1484  CB  MET R 206      -2.710   2.035 -10.732  1.00 40.54           C  
ATOM   1485  CG  MET R 206      -1.736   3.189 -10.454  1.00 47.41           C  
ATOM   1486  SD  MET R 206      -0.273   2.732  -9.498  1.00 70.29           S  
ATOM   1487  CE  MET R 206       0.575   1.708 -10.730  1.00 48.07           C  
ATOM   1488  H   MET R 206      -4.459   3.208  -9.338  1.00 48.71           H  
ATOM   1489  HA  MET R 206      -3.846   3.206 -12.108  1.00 39.21           H  
ATOM   1490  HB3 MET R 206      -2.253   1.377 -11.471  1.00 40.54           H  
ATOM   1491  HB2 MET R 206      -2.841   1.431  -9.834  1.00 40.54           H  
ATOM   1492  HG3 MET R 206      -2.232   3.995  -9.913  1.00 47.41           H  
ATOM   1493  HG2 MET R 206      -1.405   3.603 -11.406  1.00 47.41           H  
ATOM   1494  HE1 MET R 206      -0.029   0.843 -11.000  1.00 48.07           H  
ATOM   1495  HE2 MET R 206       0.787   2.280 -11.633  1.00 48.07           H  
ATOM   1496  HE3 MET R 206       1.504   1.319 -10.312  1.00 48.07           H  
ATOM   1497  N   ALA R 207      -5.581   0.578 -11.108  1.00 43.87           N  
ATOM   1498  CA  ALA R 207      -6.443  -0.506 -11.566  1.00 42.76           C  
ATOM   1499  C   ALA R 207      -7.601   0.004 -12.446  1.00 40.74           C  
ATOM   1500  O   ALA R 207      -7.848  -0.579 -13.507  1.00 46.36           O  
ATOM   1501  CB  ALA R 207      -6.971  -1.308 -10.364  1.00 39.11           C  
ATOM   1502  H   ALA R 207      -5.564   0.765 -10.115  1.00 43.87           H  
ATOM   1503  HA  ALA R 207      -5.830  -1.160 -12.187  1.00 42.76           H  
ATOM   1504  HB1 ALA R 207      -7.594  -0.679  -9.728  1.00 39.11           H  
ATOM   1505  HB2 ALA R 207      -7.579  -2.140 -10.719  1.00 39.11           H  
ATOM   1506  HB3 ALA R 207      -6.168  -1.725  -9.756  1.00 39.11           H  
ATOM   1507  N   ILE R 208      -8.237   1.104 -12.027  1.00 41.50           N  
ATOM   1508  CA  ILE R 208      -9.289   1.768 -12.799  1.00 42.60           C  
ATOM   1509  C   ILE R 208      -8.743   2.368 -14.118  1.00 43.98           C  
ATOM   1510  O   ILE R 208      -9.394   2.233 -15.157  1.00 50.71           O  
ATOM   1511  CB  ILE R 208     -10.014   2.880 -11.980  1.00 43.13           C  
ATOM   1512  CG1 ILE R 208     -10.705   2.295 -10.734  1.00 43.00           C  
ATOM   1513  CG2 ILE R 208     -11.051   3.680 -12.801  1.00 42.96           C  
ATOM   1514  CD1 ILE R 208     -11.098   3.373  -9.703  1.00 43.83           C  
ATOM   1515  H   ILE R 208      -7.960   1.547 -11.163  1.00 41.50           H  
ATOM   1516  HA  ILE R 208     -10.034   1.018 -13.062  1.00 42.60           H  
ATOM   1517  HB  ILE R 208      -9.256   3.590 -11.648  1.00 43.13           H  
ATOM   1518 HG13 ILE R 208     -10.061   1.573 -10.232  1.00 43.00           H  
ATOM   1519 HG12 ILE R 208     -11.588   1.731 -11.035  1.00 43.00           H  
ATOM   1520 HG21 ILE R 208     -11.521   4.467 -12.210  1.00 42.96           H  
ATOM   1521 HG22 ILE R 208     -10.632   4.186 -13.670  1.00 42.96           H  
ATOM   1522 HG23 ILE R 208     -11.833   3.010 -13.156  1.00 42.96           H  
ATOM   1523 HD11 ILE R 208     -10.374   4.187  -9.666  1.00 43.83           H  
ATOM   1524 HD12 ILE R 208     -12.081   3.797  -9.909  1.00 43.83           H  
ATOM   1525 HD13 ILE R 208     -11.117   2.946  -8.700  1.00 43.83           H  
ATOM   1526  N   ASP R 209      -7.549   2.986 -14.076  1.00 41.94           N  
ATOM   1527  CA  ASP R 209      -6.836   3.548 -15.236  1.00 35.59           C  
ATOM   1528  C   ASP R 209      -6.551   2.470 -16.308  1.00 40.29           C  
ATOM   1529  O   ASP R 209      -6.945   2.634 -17.461  1.00 46.92           O  
ATOM   1530  CB  ASP R 209      -5.537   4.276 -14.813  1.00 46.14           C  
ATOM   1531  CG  ASP R 209      -4.800   4.948 -15.972  1.00 51.44           C  
ATOM   1532  OD1 ASP R 209      -3.686   4.508 -16.323  1.00 59.22           O  
ATOM   1533  OD2 ASP R 209      -5.364   5.892 -16.551  1.00 45.98           O1-
ATOM   1534  H   ASP R 209      -7.086   3.125 -13.189  1.00 41.94           H  
ATOM   1535  HA  ASP R 209      -7.508   4.271 -15.697  1.00 35.59           H  
ATOM   1536  HB3 ASP R 209      -4.870   3.598 -14.280  1.00 46.14           H  
ATOM   1537  HB2 ASP R 209      -5.793   5.055 -14.095  1.00 46.14           H  
ATOM   1538  N   ARG R 210      -5.938   1.353 -15.881  1.00 40.89           N  
ATOM   1539  CA  ARG R 210      -5.665   0.202 -16.732  1.00 40.29           C  
ATOM   1540  C   ARG R 210      -6.944  -0.445 -17.303  1.00 44.91           C  
ATOM   1541  O   ARG R 210      -6.950  -0.839 -18.477  1.00 49.40           O  
ATOM   1542  CB  ARG R 210      -4.795  -0.828 -15.974  1.00 31.95           C  
ATOM   1543  CG  ARG R 210      -3.370  -0.323 -15.670  1.00 39.95           C  
ATOM   1544  CD  ARG R 210      -2.505  -1.321 -14.874  1.00 44.63           C  
ATOM   1545  NE  ARG R 210      -1.183  -0.780 -14.501  1.00 46.41           N  
ATOM   1546  CZ  ARG R 210      -0.190  -1.444 -13.881  1.00 47.28           C  
ATOM   1547  NH1 ARG R 210      -0.326  -2.699 -13.443  1.00 47.19           N  
ATOM   1548  NH2 ARG R 210       0.976  -0.839 -13.691  1.00 44.28           N1+
ATOM   1549  H   ARG R 210      -5.635   1.295 -14.919  1.00 40.89           H  
ATOM   1550  HA  ARG R 210      -5.097   0.553 -17.593  1.00 40.29           H  
ATOM   1551  HB3 ARG R 210      -4.726  -1.729 -16.583  1.00 31.95           H  
ATOM   1552  HB2 ARG R 210      -5.283  -1.146 -15.052  1.00 31.95           H  
ATOM   1553  HG3 ARG R 210      -3.352   0.668 -15.218  1.00 39.95           H  
ATOM   1554  HG2 ARG R 210      -2.890  -0.185 -16.638  1.00 39.95           H  
ATOM   1555  HD3 ARG R 210      -2.286  -2.144 -15.555  1.00 44.63           H  
ATOM   1556  HD2 ARG R 210      -3.062  -1.704 -14.019  1.00 44.63           H  
ATOM   1557  HE  ARG R 210      -1.066   0.196 -14.731  1.00 46.41           H  
ATOM   1558 HH12 ARG R 210       0.470  -3.191 -13.061  1.00 47.19           H  
ATOM   1559 HH11 ARG R 210      -1.170  -3.235 -13.584  1.00 47.19           H  
ATOM   1560 HH22 ARG R 210       1.195   0.048 -14.120  1.00 44.28           H  
ATOM   1561 HH21 ARG R 210       1.738  -1.335 -13.252  1.00 44.28           H  
ATOM   1562  N   TYR R 211      -8.007  -0.523 -16.497  1.00 49.04           N  
ATOM   1563  CA  TYR R 211      -9.352  -0.931 -16.929  1.00 40.38           C  
ATOM   1564  C   TYR R 211      -9.893  -0.036 -18.055  1.00 44.43           C  
ATOM   1565  O   TYR R 211     -10.205  -0.563 -19.124  1.00 53.64           O  
ATOM   1566  CB  TYR R 211     -10.296  -1.075 -15.709  1.00 48.58           C  
ATOM   1567  CG  TYR R 211     -11.795  -0.970 -15.990  1.00 43.54           C  
ATOM   1568  CD1 TYR R 211     -12.517  -2.093 -16.460  1.00 39.68           C  
ATOM   1569  CD2 TYR R 211     -12.465   0.260 -15.791  1.00 48.29           C  
ATOM   1570  CE1 TYR R 211     -13.898  -1.983 -16.740  1.00 43.71           C  
ATOM   1571  CE2 TYR R 211     -13.842   0.363 -16.059  1.00 53.10           C  
ATOM   1572  CZ  TYR R 211     -14.563  -0.759 -16.516  1.00 51.60           C  
ATOM   1573  OH  TYR R 211     -15.903  -0.625 -16.764  1.00 54.20           O  
ATOM   1574  H   TYR R 211      -7.925  -0.210 -15.540  1.00 49.04           H  
ATOM   1575  HA  TYR R 211      -9.227  -1.936 -17.333  1.00 40.38           H  
ATOM   1576  HB3 TYR R 211     -10.059  -0.307 -14.973  1.00 48.58           H  
ATOM   1577  HB2 TYR R 211     -10.106  -2.032 -15.224  1.00 48.58           H  
ATOM   1578  HD1 TYR R 211     -12.010  -3.031 -16.633  1.00 39.68           H  
ATOM   1579  HD2 TYR R 211     -11.919   1.133 -15.465  1.00 48.29           H  
ATOM   1580  HE1 TYR R 211     -14.463  -2.825 -17.113  1.00 43.71           H  
ATOM   1581  HE2 TYR R 211     -14.367   1.299 -15.937  1.00 53.10           H  
ATOM   1582  HH  TYR R 211     -16.332  -1.401 -17.130  1.00 54.20           H  
ATOM   1583  N   LEU R 212      -9.941   1.288 -17.815  1.00 47.39           N  
ATOM   1584  CA  LEU R 212     -10.397   2.310 -18.754  1.00 49.10           C  
ATOM   1585  C   LEU R 212      -9.624   2.264 -20.091  1.00 47.02           C  
ATOM   1586  O   LEU R 212     -10.248   2.227 -21.155  1.00 49.39           O  
ATOM   1587  CB  LEU R 212     -10.323   3.706 -18.073  1.00 50.53           C  
ATOM   1588  CG  LEU R 212     -10.885   4.891 -18.895  1.00 45.98           C  
ATOM   1589  CD1 LEU R 212     -12.406   4.777 -19.149  1.00 47.65           C  
ATOM   1590  CD2 LEU R 212     -10.493   6.245 -18.258  1.00 47.45           C  
ATOM   1591  H   LEU R 212      -9.599   1.608 -16.920  1.00 47.39           H  
ATOM   1592  HA  LEU R 212     -11.441   2.078 -18.968  1.00 49.10           H  
ATOM   1593  HB3 LEU R 212      -9.279   3.884 -17.815  1.00 50.53           H  
ATOM   1594  HB2 LEU R 212     -10.853   3.663 -17.122  1.00 50.53           H  
ATOM   1595  HG  LEU R 212     -10.390   4.865 -19.865  1.00 45.98           H  
ATOM   1596 HD11 LEU R 212     -12.921   5.728 -19.008  1.00 47.65           H  
ATOM   1597 HD12 LEU R 212     -12.598   4.470 -20.177  1.00 47.65           H  
ATOM   1598 HD13 LEU R 212     -12.886   4.041 -18.505  1.00 47.65           H  
ATOM   1599 HD21 LEU R 212      -9.669   6.137 -17.552  1.00 47.45           H  
ATOM   1600 HD22 LEU R 212     -10.175   6.962 -19.015  1.00 47.45           H  
ATOM   1601 HD23 LEU R 212     -11.323   6.702 -17.720  1.00 47.45           H  
ATOM   1602  N   ALA R 213      -8.296   2.157 -19.996  1.00 44.62           N  
ATOM   1603  CA  ALA R 213      -7.362   1.952 -21.106  1.00 41.75           C  
ATOM   1604  C   ALA R 213      -7.492   0.593 -21.847  1.00 47.04           C  
ATOM   1605  O   ALA R 213      -6.815   0.439 -22.875  1.00 48.20           O  
ATOM   1606  CB  ALA R 213      -5.942   2.149 -20.571  1.00 40.77           C  
ATOM   1607  H   ALA R 213      -7.860   2.186 -19.085  1.00 44.62           H  
ATOM   1608  HA  ALA R 213      -7.553   2.721 -21.855  1.00 41.75           H  
ATOM   1609  HB1 ALA R 213      -5.701   1.407 -19.810  1.00 40.77           H  
ATOM   1610  HB2 ALA R 213      -5.209   2.069 -21.373  1.00 40.77           H  
ATOM   1611  HB3 ALA R 213      -5.806   3.144 -20.146  1.00 40.77           H  
ATOM   1612  N   THR R 214      -8.303  -0.346 -21.338  1.00 48.09           N  
ATOM   1613  CA  THR R 214      -8.579  -1.636 -21.988  1.00 42.20           C  
ATOM   1614  C   THR R 214     -10.025  -1.683 -22.556  1.00 42.67           C  
ATOM   1615  O   THR R 214     -10.208  -2.167 -23.680  1.00 51.87           O  
ATOM   1616  CB  THR R 214      -8.366  -2.826 -20.999  1.00 45.92           C  
ATOM   1617  OG1 THR R 214      -7.037  -2.759 -20.494  1.00 46.62           O  
ATOM   1618  CG2 THR R 214      -8.579  -4.228 -21.584  1.00 47.60           C  
ATOM   1619  H   THR R 214      -8.795  -0.146 -20.479  1.00 48.09           H  
ATOM   1620  HA  THR R 214      -7.908  -1.770 -22.835  1.00 42.20           H  
ATOM   1621  HB  THR R 214      -9.046  -2.711 -20.155  1.00 45.92           H  
ATOM   1622  HG1 THR R 214      -7.011  -1.976 -19.938  1.00 46.62           H  
ATOM   1623 HG21 THR R 214      -7.902  -4.425 -22.414  1.00 47.60           H  
ATOM   1624 HG22 THR R 214      -8.419  -4.998 -20.829  1.00 47.60           H  
ATOM   1625 HG23 THR R 214      -9.605  -4.353 -21.930  1.00 47.60           H  
ATOM   1626  N   VAL R 215     -11.023  -1.199 -21.799  1.00 45.27           N  
ATOM   1627  CA  VAL R 215     -12.429  -1.276 -22.224  1.00 48.37           C  
ATOM   1628  C   VAL R 215     -12.870  -0.087 -23.109  1.00 51.80           C  
ATOM   1629  O   VAL R 215     -13.867  -0.201 -23.829  1.00 57.33           O  
ATOM   1630  CB  VAL R 215     -13.397  -1.423 -21.022  1.00 52.43           C  
ATOM   1631  CG1 VAL R 215     -13.103  -2.704 -20.218  1.00 51.89           C  
ATOM   1632  CG2 VAL R 215     -13.496  -0.195 -20.072  1.00 54.27           C  
ATOM   1633  H   VAL R 215     -10.826  -0.832 -20.879  1.00 45.27           H  
ATOM   1634  HA  VAL R 215     -12.575  -2.161 -22.843  1.00 48.37           H  
ATOM   1635  HB  VAL R 215     -14.389  -1.578 -21.448  1.00 52.43           H  
ATOM   1636 HG11 VAL R 215     -13.844  -2.839 -19.429  1.00 51.89           H  
ATOM   1637 HG12 VAL R 215     -13.158  -3.584 -20.859  1.00 51.89           H  
ATOM   1638 HG13 VAL R 215     -12.122  -2.657 -19.746  1.00 51.89           H  
ATOM   1639 HG21 VAL R 215     -12.591  -0.078 -19.475  1.00 54.27           H  
ATOM   1640 HG22 VAL R 215     -13.671   0.729 -20.624  1.00 54.27           H  
ATOM   1641 HG23 VAL R 215     -14.326  -0.329 -19.378  1.00 54.27           H  
ATOM   1642  N   HIS R 216     -12.105   1.010 -23.088  1.00 50.52           N  
ATOM   1643  CA  HIS R 216     -12.318   2.177 -23.948  1.00 51.92           C  
ATOM   1644  C   HIS R 216     -10.957   2.632 -24.554  1.00 55.39           C  
ATOM   1645  O   HIS R 216     -10.548   3.758 -24.278  1.00 61.41           O  
ATOM   1646  CB  HIS R 216     -13.056   3.279 -23.150  1.00 53.12           C  
ATOM   1647  CG  HIS R 216     -14.488   2.989 -22.814  1.00 57.05           C  
ATOM   1648  ND1 HIS R 216     -15.484   2.823 -23.785  1.00 57.72           N  
ATOM   1649  CD2 HIS R 216     -15.067   2.835 -21.580  1.00 60.22           C  
ATOM   1650  CE1 HIS R 216     -16.600   2.560 -23.106  1.00 56.84           C  
ATOM   1651  NE2 HIS R 216     -16.404   2.553 -21.795  1.00 60.18           N  
ATOM   1652  H   HIS R 216     -11.336   1.093 -22.439  1.00 50.52           H  
ATOM   1653  HA  HIS R 216     -12.954   1.919 -24.794  1.00 51.92           H  
ATOM   1654  HB3 HIS R 216     -13.063   4.206 -23.722  1.00 53.12           H  
ATOM   1655  HB2 HIS R 216     -12.515   3.495 -22.229  1.00 53.12           H  
ATOM   1656  HD2 HIS R 216     -14.645   2.928 -20.590  1.00 60.22           H  
ATOM   1657  HE1 HIS R 216     -17.563   2.395 -23.566  1.00 56.84           H  
ATOM   1658  HE2 HIS R 216     -17.117   2.329 -21.116  1.00 60.18           H  
ATOM   1659  N   PRO R 217     -10.207   1.733 -25.235  1.00 55.21           N  
ATOM   1660  CA  PRO R 217      -8.732   1.842 -25.372  1.00 53.32           C  
ATOM   1661  C   PRO R 217      -8.176   3.077 -26.118  1.00 55.90           C  
ATOM   1662  O   PRO R 217      -7.102   3.558 -25.754  1.00 57.06           O  
ATOM   1663  CB  PRO R 217      -8.328   0.502 -26.006  1.00 55.72           C  
ATOM   1664  CG  PRO R 217      -9.560   0.058 -26.801  1.00 54.78           C  
ATOM   1665  CD  PRO R 217     -10.713   0.535 -25.924  1.00 52.81           C  
ATOM   1666  HA  PRO R 217      -8.302   1.893 -24.372  1.00 53.32           H  
ATOM   1667  HB3 PRO R 217      -8.158  -0.231 -25.217  1.00 55.72           H  
ATOM   1668  HB2 PRO R 217      -7.419   0.564 -26.605  1.00 55.72           H  
ATOM   1669  HG3 PRO R 217      -9.565  -1.018 -26.976  1.00 54.78           H  
ATOM   1670  HG2 PRO R 217      -9.588   0.564 -27.766  1.00 54.78           H  
ATOM   1671  HD2 PRO R 217     -11.589   0.726 -26.544  1.00 52.81           H  
ATOM   1672  HD3 PRO R 217     -10.952  -0.239 -25.195  1.00 52.81           H  
ATOM   1673  N   ILE R 218      -8.901   3.565 -27.127  1.00 67.79           N  
ATOM   1674  CA  ILE R 218      -8.483   4.689 -27.970  1.00 69.75           C  
ATOM   1675  C   ILE R 218      -9.330   5.942 -27.646  1.00 69.93           C  
ATOM   1676  O   ILE R 218      -8.814   7.055 -27.671  1.00 71.11           O  
ATOM   1677  CB  ILE R 218      -8.610   4.335 -29.484  1.00 64.90           C  
ATOM   1678  CG1 ILE R 218      -7.830   3.029 -29.817  1.00 60.00           C  
ATOM   1679  CG2 ILE R 218      -8.126   5.463 -30.433  1.00 65.41           C  
ATOM   1680  CD1 ILE R 218      -8.119   2.479 -31.219  1.00 66.15           C  
ATOM   1681  H   ILE R 218      -9.778   3.128 -27.373  1.00 67.79           H  
ATOM   1682  HA  ILE R 218      -7.435   4.927 -27.788  1.00 69.75           H  
ATOM   1683  HB  ILE R 218      -9.662   4.151 -29.697  1.00 64.90           H  
ATOM   1684 HG13 ILE R 218      -8.061   2.223 -29.120  1.00 60.00           H  
ATOM   1685 HG12 ILE R 218      -6.758   3.190 -29.705  1.00 60.00           H  
ATOM   1686 HG21 ILE R 218      -8.629   6.418 -30.281  1.00 65.41           H  
ATOM   1687 HG22 ILE R 218      -7.059   5.659 -30.326  1.00 65.41           H  
ATOM   1688 HG23 ILE R 218      -8.286   5.189 -31.476  1.00 65.41           H  
ATOM   1689 HD11 ILE R 218      -7.417   2.876 -31.953  1.00 66.15           H  
ATOM   1690 HD12 ILE R 218      -8.055   1.392 -31.261  1.00 66.15           H  
ATOM   1691 HD13 ILE R 218      -9.108   2.770 -31.572  1.00 66.15           H  
ATOM   1692  N   SER R 219     -10.618   5.774 -27.327  1.00 71.87           N  
ATOM   1693  CA  SER R 219     -11.524   6.871 -26.989  1.00 67.35           C  
ATOM   1694  C   SER R 219     -11.164   7.573 -25.660  1.00 70.66           C  
ATOM   1695  O   SER R 219     -11.368   8.786 -25.557  1.00 75.76           O  
ATOM   1696  CB  SER R 219     -12.967   6.339 -27.016  1.00 69.76           C  
ATOM   1697  OG  SER R 219     -13.148   5.164 -26.228  1.00 73.08           O  
ATOM   1698  H   SER R 219     -11.022   4.849 -27.338  1.00 71.87           H  
ATOM   1699  HA  SER R 219     -11.432   7.613 -27.782  1.00 67.35           H  
ATOM   1700  HB3 SER R 219     -13.252   6.136 -28.048  1.00 69.76           H  
ATOM   1701  HB2 SER R 219     -13.662   7.093 -26.645  1.00 69.76           H  
ATOM   1702  HG  SER R 219     -13.981   5.257 -25.759  1.00 73.08           H  
ATOM   1703  N   SER R 220     -10.596   6.833 -24.707  1.00 71.18           N  
ATOM   1704  CA  SER R 220     -10.304   7.347 -23.366  1.00 75.13           C  
ATOM   1705  C   SER R 220      -9.092   8.299 -23.283  1.00 79.41           C  
ATOM   1706  O   SER R 220      -8.955   8.969 -22.266  1.00 82.91           O  
ATOM   1707  CB  SER R 220     -10.227   6.190 -22.363  1.00 76.22           C  
ATOM   1708  OG  SER R 220      -9.171   5.289 -22.635  1.00 79.35           O  
ATOM   1709  H   SER R 220     -10.521   5.836 -24.851  1.00 71.18           H  
ATOM   1710  HA  SER R 220     -11.155   7.952 -23.052  1.00 75.13           H  
ATOM   1711  HB3 SER R 220     -11.177   5.657 -22.331  1.00 76.22           H  
ATOM   1712  HB2 SER R 220     -10.059   6.584 -21.361  1.00 76.22           H  
ATOM   1713  HG  SER R 220      -9.567   4.623 -23.202  1.00 79.35           H  
ATOM   1714  N   THR R 221      -8.275   8.442 -24.352  1.00 77.25           N  
ATOM   1715  CA  THR R 221      -7.153   9.397 -24.410  1.00 76.47           C  
ATOM   1716  C   THR R 221      -7.612  10.875 -24.371  1.00 80.59           C  
ATOM   1717  O   THR R 221      -6.777  11.757 -24.173  1.00 83.36           O  
ATOM   1718  CB  THR R 221      -6.293   9.157 -25.690  1.00 76.47           C  
ATOM   1719  OG1 THR R 221      -6.976   9.523 -26.875  1.00 77.64           O  
ATOM   1720  CG2 THR R 221      -5.786   7.715 -25.818  1.00 78.59           C  
ATOM   1721  H   THR R 221      -8.473   7.936 -25.203  1.00 77.25           H  
ATOM   1722  HA  THR R 221      -6.525   9.240 -23.534  1.00 76.47           H  
ATOM   1723  HB  THR R 221      -5.417   9.803 -25.626  1.00 76.47           H  
ATOM   1724  HG1 THR R 221      -6.430   9.254 -27.618  1.00 77.64           H  
ATOM   1725 HG21 THR R 221      -6.597   7.000 -25.957  1.00 78.59           H  
ATOM   1726 HG22 THR R 221      -5.087   7.605 -26.647  1.00 78.59           H  
ATOM   1727 HG23 THR R 221      -5.249   7.403 -24.923  1.00 78.59           H  
ATOM   1728  N   LYS R 222      -8.925  11.122 -24.542  1.00 85.59           N  
ATOM   1729  CA  LYS R 222      -9.587  12.403 -24.300  1.00 84.05           C  
ATOM   1730  C   LYS R 222      -9.733  12.711 -22.797  1.00 82.95           C  
ATOM   1731  O   LYS R 222      -9.708  13.891 -22.429  1.00 84.85           O  
ATOM   1732  CB  LYS R 222     -10.940  12.371 -25.030  1.00 82.22           C  
ATOM   1733  CG  LYS R 222     -11.798  13.633 -24.898  1.00 83.61           C  
ATOM   1734  CD  LYS R 222     -12.929  13.694 -25.930  1.00 82.56           C  
ATOM   1735  CE  LYS R 222     -13.843  14.914 -25.786  1.00 84.36           C  
ATOM   1736  NZ  LYS R 222     -14.822  14.741 -24.703  1.00 84.69           N1+
ATOM   1737  H   LYS R 222      -9.519  10.358 -24.830  1.00 85.59           H  
ATOM   1738  HA  LYS R 222      -8.983  13.181 -24.768  1.00 84.05           H  
ATOM   1739  HB3 LYS R 222     -11.531  11.526 -24.678  1.00 82.22           H  
ATOM   1740  HB2 LYS R 222     -10.744  12.195 -26.088  1.00 82.22           H  
ATOM   1741  HG3 LYS R 222     -11.167  14.511 -25.033  1.00 83.61           H  
ATOM   1742  HG2 LYS R 222     -12.226  13.691 -23.897  1.00 83.61           H  
ATOM   1743  HD3 LYS R 222     -13.507  12.770 -25.910  1.00 82.56           H  
ATOM   1744  HD2 LYS R 222     -12.473  13.720 -26.920  1.00 82.56           H  
ATOM   1745  HE3 LYS R 222     -14.409  15.049 -26.708  1.00 84.36           H  
ATOM   1746  HE2 LYS R 222     -13.253  15.816 -25.627  1.00 84.36           H  
ATOM   1747  HZ1 LYS R 222     -15.458  13.976 -24.879  1.00 84.69           H  
ATOM   1748  HZ2 LYS R 222     -14.357  14.562 -23.825  1.00 84.69           H  
ATOM   1749  HZ3 LYS R 222     -15.339  15.601 -24.590  1.00 84.69           H  
ATOM   1750  N   PHE R 223      -9.857  11.677 -21.957  1.00 72.55           N  
ATOM   1751  CA  PHE R 223      -9.908  11.836 -20.500  1.00 76.78           C  
ATOM   1752  C   PHE R 223      -8.526  11.665 -19.863  1.00 80.71           C  
ATOM   1753  O   PHE R 223      -8.172  12.435 -18.965  1.00 82.81           O  
ATOM   1754  CB  PHE R 223     -10.900  10.840 -19.859  1.00 77.84           C  
ATOM   1755  CG  PHE R 223     -12.371  11.200 -20.006  1.00 78.86           C  
ATOM   1756  CD1 PHE R 223     -13.181  10.589 -20.987  1.00 79.48           C  
ATOM   1757  CD2 PHE R 223     -12.910  12.227 -19.212  1.00 80.18           C  
ATOM   1758  CE1 PHE R 223     -14.509  10.958 -21.106  1.00 78.59           C  
ATOM   1759  CE2 PHE R 223     -14.255  12.561 -19.338  1.00 79.36           C  
ATOM   1760  CZ  PHE R 223     -15.048  11.919 -20.268  1.00 78.68           C  
ATOM   1761  H   PHE R 223      -9.788  10.734 -22.314  1.00 72.55           H  
ATOM   1762  HA  PHE R 223     -10.230  12.846 -20.246  1.00 76.78           H  
ATOM   1763  HB3 PHE R 223     -10.692  10.763 -18.792  1.00 77.84           H  
ATOM   1764  HB2 PHE R 223     -10.734   9.834 -20.245  1.00 77.84           H  
ATOM   1765  HD1 PHE R 223     -12.786   9.823 -21.638  1.00 79.48           H  
ATOM   1766  HD2 PHE R 223     -12.297  12.739 -18.485  1.00 80.18           H  
ATOM   1767  HE1 PHE R 223     -15.153  10.473 -21.825  1.00 78.59           H  
ATOM   1768  HE2 PHE R 223     -14.682  13.350 -18.737  1.00 79.36           H  
ATOM   1769  HZ  PHE R 223     -16.093  12.183 -20.337  1.00 78.68           H  
ATOM   1770  N   ARG R 224      -7.768  10.661 -20.324  1.00 77.62           N  
ATOM   1771  CA  ARG R 224      -6.460  10.270 -19.791  1.00 73.49           C  
ATOM   1772  C   ARG R 224      -5.365  11.239 -20.272  1.00 77.01           C  
ATOM   1773  O   ARG R 224      -4.437  10.846 -20.977  1.00 79.64           O  
ATOM   1774  CB  ARG R 224      -6.161   8.802 -20.152  1.00 70.68           C  
ATOM   1775  CG  ARG R 224      -7.192   7.778 -19.615  1.00 71.30           C  
ATOM   1776  CD  ARG R 224      -6.916   6.326 -20.028  1.00 74.50           C  
ATOM   1777  NE  ARG R 224      -5.620   5.861 -19.497  1.00 71.12           N  
ATOM   1778  CZ  ARG R 224      -4.485   5.541 -20.123  1.00 73.96           C  
ATOM   1779  NH1 ARG R 224      -4.360   5.550 -21.452  1.00 76.50           N  
ATOM   1780  NH2 ARG R 224      -3.421   5.209 -19.394  1.00 72.16           N1+
ATOM   1781  H   ARG R 224      -8.134  10.108 -21.086  1.00 77.62           H  
ATOM   1782  HA  ARG R 224      -6.483  10.354 -18.704  1.00 73.49           H  
ATOM   1783  HB3 ARG R 224      -5.182   8.564 -19.736  1.00 70.68           H  
ATOM   1784  HB2 ARG R 224      -6.085   8.709 -21.235  1.00 70.68           H  
ATOM   1785  HG3 ARG R 224      -8.173   8.057 -19.998  1.00 71.30           H  
ATOM   1786  HG2 ARG R 224      -7.320   7.848 -18.534  1.00 71.30           H  
ATOM   1787  HD3 ARG R 224      -6.996   6.205 -21.108  1.00 74.50           H  
ATOM   1788  HD2 ARG R 224      -7.691   5.690 -19.601  1.00 74.50           H  
ATOM   1789  HE  ARG R 224      -5.592   5.853 -18.488  1.00 71.12           H  
ATOM   1790 HH12 ARG R 224      -3.453   5.420 -21.877  1.00 76.50           H  
ATOM   1791 HH11 ARG R 224      -5.156   5.596 -22.071  1.00 76.50           H  
ATOM   1792 HH22 ARG R 224      -2.555   4.949 -19.845  1.00 72.16           H  
ATOM   1793 HH21 ARG R 224      -3.492   5.130 -18.390  1.00 72.16           H  
ATOM   1794  N   LYS R 225      -5.477  12.494 -19.842  1.00 80.07           N  
ATOM   1795  CA  LYS R 225      -4.557  13.595 -20.086  1.00 77.72           C  
ATOM   1796  C   LYS R 225      -3.716  13.805 -18.802  1.00 78.30           C  
ATOM   1797  O   LYS R 225      -4.313  13.798 -17.716  1.00 77.78           O  
ATOM   1798  CB  LYS R 225      -5.425  14.840 -20.384  1.00  0.00           C  
ATOM   1799  CG  LYS R 225      -6.190  14.796 -21.717  1.00  0.00           C  
ATOM   1800  CD  LYS R 225      -7.208  15.956 -21.837  1.00  0.00           C  
ATOM   1801  CE  LYS R 225      -7.731  16.165 -23.275  1.00  0.00           C  
ATOM   1802  NZ  LYS R 225      -8.916  17.051 -23.330  1.00  0.00           N1+
ATOM   1803  H   LYS R 225      -6.287  12.684 -19.270  1.00 80.07           H  
ATOM   1804  HB2 LYS R 225      -6.116  14.996 -19.555  1.00  0.00           H  
ATOM   1805  HB3 LYS R 225      -4.781  15.718 -20.436  1.00  0.00           H  
ATOM   1806  HG2 LYS R 225      -5.481  14.831 -22.544  1.00  0.00           H  
ATOM   1807  HG3 LYS R 225      -6.732  13.855 -21.820  1.00  0.00           H  
ATOM   1808  HD2 LYS R 225      -8.036  15.750 -21.158  1.00  0.00           H  
ATOM   1809  HD3 LYS R 225      -6.754  16.875 -21.466  1.00  0.00           H  
ATOM   1810  HE2 LYS R 225      -6.939  16.617 -23.871  1.00  0.00           H  
ATOM   1811  HE3 LYS R 225      -8.011  15.215 -23.732  1.00  0.00           H  
ATOM   1812  HZ1 LYS R 225      -9.737  16.589 -22.965  1.00  0.00           H  
ATOM   1813  HZ2 LYS R 225      -8.742  17.880 -22.780  1.00  0.00           H  
ATOM   1814  HZ3 LYS R 225      -9.106  17.313 -24.287  1.00  0.00           H  
ATOM   1815  HA  LYS R 225      -3.972  13.371 -20.977  1.00 77.72           H  
ATOM   1816  N   PRO R 226      -2.373  13.973 -18.916  1.00 80.76           N  
ATOM   1817  CA  PRO R 226      -1.466  14.305 -17.794  1.00 83.50           C  
ATOM   1818  C   PRO R 226      -1.949  15.345 -16.759  1.00 83.56           C  
ATOM   1819  O   PRO R 226      -1.842  15.098 -15.554  1.00 80.06           O  
ATOM   1820  CB  PRO R 226      -0.173  14.733 -18.495  1.00 81.57           C  
ATOM   1821  CG  PRO R 226      -0.149  13.862 -19.743  1.00 78.53           C  
ATOM   1822  CD  PRO R 226      -1.615  13.798 -20.158  1.00 76.86           C  
ATOM   1823  HA  PRO R 226      -1.263  13.374 -17.265  1.00 83.50           H  
ATOM   1824  HB3 PRO R 226       0.690  14.551 -17.855  1.00 81.57           H  
ATOM   1825  HB2 PRO R 226      -0.228  15.787 -18.768  1.00 81.57           H  
ATOM   1826  HG3 PRO R 226       0.184  12.863 -19.464  1.00 78.53           H  
ATOM   1827  HG2 PRO R 226       0.525  14.225 -20.518  1.00 78.53           H  
ATOM   1828  HD2 PRO R 226      -1.865  14.619 -20.830  1.00 76.86           H  
ATOM   1829  HD3 PRO R 226      -1.806  12.851 -20.664  1.00 76.86           H  
ATOM   1830  N   SER R 227      -2.515  16.465 -17.239  1.00 84.45           N  
ATOM   1831  CA  SER R 227      -3.108  17.526 -16.414  1.00 84.25           C  
ATOM   1832  C   SER R 227      -4.269  17.036 -15.516  1.00 86.12           C  
ATOM   1833  O   SER R 227      -4.278  17.354 -14.334  1.00 85.03           O  
ATOM   1834  CB  SER R 227      -3.479  18.729 -17.311  1.00 85.41           C  
ATOM   1835  OG  SER R 227      -4.243  18.337 -18.442  1.00 88.40           O  
ATOM   1836  H   SER R 227      -2.532  16.635 -18.234  1.00 84.45           H  
ATOM   1837  HA  SER R 227      -2.319  17.849 -15.734  1.00 84.25           H  
ATOM   1838  HB3 SER R 227      -2.576  19.216 -17.680  1.00 85.41           H  
ATOM   1839  HB2 SER R 227      -3.999  19.494 -16.735  1.00 85.41           H  
ATOM   1840  HG  SER R 227      -3.621  17.990 -19.086  1.00 88.40           H  
ATOM   1841  N   VAL R 228      -5.178  16.220 -16.074  1.00 77.73           N  
ATOM   1842  CA  VAL R 228      -6.274  15.570 -15.340  1.00 79.14           C  
ATOM   1843  C   VAL R 228      -5.732  14.546 -14.324  1.00 77.05           C  
ATOM   1844  O   VAL R 228      -6.106  14.590 -13.147  1.00 79.11           O  
ATOM   1845  CB  VAL R 228      -7.278  14.865 -16.309  1.00 75.89           C  
ATOM   1846  CG1 VAL R 228      -8.354  14.007 -15.616  1.00 75.02           C  
ATOM   1847  CG2 VAL R 228      -7.952  15.866 -17.265  1.00 76.28           C  
ATOM   1848  H   VAL R 228      -5.081  15.969 -17.047  1.00 77.73           H  
ATOM   1849  HA  VAL R 228      -6.822  16.331 -14.784  1.00 79.14           H  
ATOM   1850  HB  VAL R 228      -6.713  14.181 -16.941  1.00 75.89           H  
ATOM   1851 HG11 VAL R 228      -9.101  13.647 -16.323  1.00 75.02           H  
ATOM   1852 HG12 VAL R 228      -7.942  13.131 -15.116  1.00 75.02           H  
ATOM   1853 HG13 VAL R 228      -8.880  14.571 -14.845  1.00 75.02           H  
ATOM   1854 HG21 VAL R 228      -7.222  16.478 -17.794  1.00 76.28           H  
ATOM   1855 HG22 VAL R 228      -8.573  15.350 -17.996  1.00 76.28           H  
ATOM   1856 HG23 VAL R 228      -8.595  16.565 -16.730  1.00 76.28           H  
ATOM   1857  N   ALA R 229      -4.813  13.686 -14.770  1.00 73.66           N  
ATOM   1858  CA  ALA R 229      -4.173  12.647 -13.947  1.00 75.46           C  
ATOM   1859  C   ALA R 229      -3.466  13.215 -12.699  1.00 80.46           C  
ATOM   1860  O   ALA R 229      -3.634  12.681 -11.607  1.00 81.17           O  
ATOM   1861  CB  ALA R 229      -3.209  11.825 -14.817  1.00 75.30           C  
ATOM   1862  H   ALA R 229      -4.587  13.678 -15.754  1.00 73.66           H  
ATOM   1863  HA  ALA R 229      -4.950  11.968 -13.596  1.00 75.46           H  
ATOM   1864  HB1 ALA R 229      -3.715  11.339 -15.651  1.00 75.30           H  
ATOM   1865  HB2 ALA R 229      -2.419  12.452 -15.232  1.00 75.30           H  
ATOM   1866  HB3 ALA R 229      -2.736  11.028 -14.243  1.00 75.30           H  
ATOM   1867  N   THR R 230      -2.762  14.336 -12.869  1.00 81.64           N  
ATOM   1868  CA  THR R 230      -2.080  15.015 -11.777  1.00 82.64           C  
ATOM   1869  C   THR R 230      -3.055  15.592 -10.733  1.00 80.59           C  
ATOM   1870  O   THR R 230      -2.814  15.450  -9.524  1.00 77.02           O  
ATOM   1871  CB  THR R 230      -1.168  16.160 -12.295  1.00 84.29           C  
ATOM   1872  OG1 THR R 230      -0.331  15.669 -13.323  1.00 81.51           O  
ATOM   1873  CG2 THR R 230      -0.257  16.788 -11.230  1.00 79.41           C  
ATOM   1874  H   THR R 230      -2.706  14.746 -13.791  1.00 81.64           H  
ATOM   1875  HA  THR R 230      -1.441  14.298 -11.261  1.00 82.64           H  
ATOM   1876  HB  THR R 230      -1.788  16.943 -12.731  1.00 84.29           H  
ATOM   1877  HG1 THR R 230      -0.881  15.309 -14.023  1.00 81.51           H  
ATOM   1878 HG21 THR R 230       0.374  16.040 -10.749  1.00 79.41           H  
ATOM   1879 HG22 THR R 230       0.384  17.553 -11.668  1.00 79.41           H  
ATOM   1880 HG23 THR R 230      -0.838  17.268 -10.443  1.00 79.41           H  
ATOM   1881  N   LEU R 231      -4.170  16.172 -11.199  1.00 77.84           N  
ATOM   1882  CA  LEU R 231      -5.230  16.659 -10.319  1.00 78.73           C  
ATOM   1883  C   LEU R 231      -6.029  15.527  -9.647  1.00 77.62           C  
ATOM   1884  O   LEU R 231      -6.340  15.659  -8.467  1.00 75.61           O  
ATOM   1885  CB  LEU R 231      -6.129  17.652 -11.068  1.00 78.78           C  
ATOM   1886  CG  LEU R 231      -5.523  19.071 -11.109  1.00 80.98           C  
ATOM   1887  CD1 LEU R 231      -6.212  20.004 -12.127  1.00 81.30           C  
ATOM   1888  CD2 LEU R 231      -5.469  19.694  -9.706  1.00 76.22           C  
ATOM   1889  H   LEU R 231      -4.341  16.236 -12.192  1.00 77.84           H  
ATOM   1890  HA  LEU R 231      -4.743  17.206  -9.511  1.00 78.73           H  
ATOM   1891  HB3 LEU R 231      -7.110  17.715 -10.598  1.00 78.78           H  
ATOM   1892  HB2 LEU R 231      -6.331  17.276 -12.071  1.00 78.78           H  
ATOM   1893  HG  LEU R 231      -4.496  18.955 -11.455  1.00 80.98           H  
ATOM   1894 HD11 LEU R 231      -7.173  19.593 -12.437  1.00 81.30           H  
ATOM   1895 HD12 LEU R 231      -6.429  20.997 -11.734  1.00 81.30           H  
ATOM   1896 HD13 LEU R 231      -5.595  20.152 -13.013  1.00 81.30           H  
ATOM   1897 HD21 LEU R 231      -4.454  19.654  -9.309  1.00 76.22           H  
ATOM   1898 HD22 LEU R 231      -5.780  20.739  -9.676  1.00 76.22           H  
ATOM   1899 HD23 LEU R 231      -6.102  19.162  -8.996  1.00 76.22           H  
ATOM   1900  N   VAL R 232      -6.266  14.403 -10.339  1.00 79.51           N  
ATOM   1901  CA  VAL R 232      -6.842  13.178  -9.753  1.00 77.54           C  
ATOM   1902  C   VAL R 232      -5.980  12.643  -8.569  1.00 80.09           C  
ATOM   1903  O   VAL R 232      -6.533  12.357  -7.508  1.00 83.60           O  
ATOM   1904  CB  VAL R 232      -7.055  12.068 -10.827  1.00 77.63           C  
ATOM   1905  CG1 VAL R 232      -7.226  10.620 -10.340  1.00 78.10           C  
ATOM   1906  CG2 VAL R 232      -8.236  12.435 -11.754  1.00 78.56           C  
ATOM   1907  H   VAL R 232      -5.995  14.374 -11.311  1.00 79.51           H  
ATOM   1908  HA  VAL R 232      -7.817  13.450  -9.349  1.00 77.54           H  
ATOM   1909  HB  VAL R 232      -6.171  12.063 -11.464  1.00 77.63           H  
ATOM   1910 HG11 VAL R 232      -8.063  10.544  -9.646  1.00 78.10           H  
ATOM   1911 HG12 VAL R 232      -7.449   9.953 -11.172  1.00 78.10           H  
ATOM   1912 HG13 VAL R 232      -6.342  10.226  -9.839  1.00 78.10           H  
ATOM   1913 HG21 VAL R 232      -9.162  12.438 -11.179  1.00 78.56           H  
ATOM   1914 HG22 VAL R 232      -8.129  13.436 -12.172  1.00 78.56           H  
ATOM   1915 HG23 VAL R 232      -8.323  11.724 -12.575  1.00 78.56           H  
ATOM   1916  N   ILE R 233      -4.650  12.593  -8.758  1.00 81.85           N  
ATOM   1917  CA  ILE R 233      -3.702  12.224  -7.687  1.00 82.82           C  
ATOM   1918  C   ILE R 233      -3.730  13.203  -6.497  1.00 83.66           C  
ATOM   1919  O   ILE R 233      -3.726  12.757  -5.354  1.00 79.46           O  
ATOM   1920  CB  ILE R 233      -2.253  12.072  -8.242  1.00 81.34           C  
ATOM   1921  CG1 ILE R 233      -2.180  10.835  -9.163  1.00 80.13           C  
ATOM   1922  CG2 ILE R 233      -1.121  12.017  -7.197  1.00 79.00           C  
ATOM   1923  CD1 ILE R 233      -0.970  10.808 -10.095  1.00 78.82           C  
ATOM   1924  H   ILE R 233      -4.254  12.808  -9.662  1.00 81.85           H  
ATOM   1925  HA  ILE R 233      -4.009  11.251  -7.302  1.00 82.82           H  
ATOM   1926  HB  ILE R 233      -2.078  12.953  -8.860  1.00 81.34           H  
ATOM   1927 HG13 ILE R 233      -3.074  10.786  -9.784  1.00 80.13           H  
ATOM   1928 HG12 ILE R 233      -2.206   9.915  -8.579  1.00 80.13           H  
ATOM   1929 HG21 ILE R 233      -0.143  11.906  -7.665  1.00 79.00           H  
ATOM   1930 HG22 ILE R 233      -1.050  12.926  -6.598  1.00 79.00           H  
ATOM   1931 HG23 ILE R 233      -1.249  11.187  -6.502  1.00 79.00           H  
ATOM   1932 HD11 ILE R 233      -0.718  11.794 -10.483  1.00 78.82           H  
ATOM   1933 HD12 ILE R 233      -0.094  10.445  -9.558  1.00 78.82           H  
ATOM   1934 HD13 ILE R 233      -1.115  10.128 -10.934  1.00 78.82           H  
ATOM   1935  N   CYS R 234      -3.873  14.514  -6.769  1.00 86.73           N  
ATOM   1936  CA  CYS R 234      -4.044  15.542  -5.738  1.00 84.95           C  
ATOM   1937  C   CYS R 234      -5.344  15.333  -4.922  1.00 85.21           C  
ATOM   1938  O   CYS R 234      -5.319  15.487  -3.706  1.00 85.68           O  
ATOM   1939  CB  CYS R 234      -4.003  16.973  -6.309  1.00 84.40           C  
ATOM   1940  SG  CYS R 234      -2.397  17.333  -7.058  1.00 92.74           S  
ATOM   1941  H   CYS R 234      -3.875  14.797  -7.739  1.00 86.73           H  
ATOM   1942  HA  CYS R 234      -3.203  15.446  -5.050  1.00 84.95           H  
ATOM   1943  HB3 CYS R 234      -4.198  17.705  -5.525  1.00 84.40           H  
ATOM   1944  HB2 CYS R 234      -4.789  17.108  -7.052  1.00 84.40           H  
ATOM   1945  HG  CYS R 234      -2.531  16.478  -8.076  1.00 92.74           H  
ATOM   1946  N   LEU R 235      -6.424  14.878  -5.584  1.00 82.07           N  
ATOM   1947  CA  LEU R 235      -7.669  14.546  -4.902  1.00 81.41           C  
ATOM   1948  C   LEU R 235      -7.561  13.265  -4.057  1.00 82.38           C  
ATOM   1949  O   LEU R 235      -8.207  13.196  -3.017  1.00 85.56           O  
ATOM   1950  CB  LEU R 235      -8.826  14.439  -5.924  1.00 83.84           C  
ATOM   1951  CG  LEU R 235      -9.190  15.732  -6.679  1.00 86.63           C  
ATOM   1952  CD1 LEU R 235     -10.118  15.437  -7.871  1.00 85.06           C  
ATOM   1953  CD2 LEU R 235      -9.775  16.798  -5.708  1.00 85.66           C  
ATOM   1954  H   LEU R 235      -6.405  14.754  -6.586  1.00 82.07           H  
ATOM   1955  HA  LEU R 235      -7.890  15.367  -4.221  1.00 81.41           H  
ATOM   1956  HB3 LEU R 235      -9.725  14.057  -5.441  1.00 83.84           H  
ATOM   1957  HB2 LEU R 235      -8.557  13.668  -6.646  1.00 83.84           H  
ATOM   1958  HG  LEU R 235      -8.275  16.155  -7.093  1.00 86.63           H  
ATOM   1959 HD11 LEU R 235      -9.549  15.480  -8.800  1.00 85.06           H  
ATOM   1960 HD12 LEU R 235     -10.539  14.434  -7.809  1.00 85.06           H  
ATOM   1961 HD13 LEU R 235     -10.949  16.136  -7.958  1.00 85.06           H  
ATOM   1962 HD21 LEU R 235      -9.878  16.419  -4.691  1.00 85.66           H  
ATOM   1963 HD22 LEU R 235      -9.112  17.663  -5.684  1.00 85.66           H  
ATOM   1964 HD23 LEU R 235     -10.767  17.149  -5.990  1.00 85.66           H  
ATOM   1965  N   LEU R 236      -6.699  12.306  -4.445  1.00 79.82           N  
ATOM   1966  CA  LEU R 236      -6.384  11.092  -3.672  1.00 80.09           C  
ATOM   1967  C   LEU R 236      -5.598  11.420  -2.397  1.00 82.63           C  
ATOM   1968  O   LEU R 236      -5.905  10.835  -1.351  1.00 83.80           O  
ATOM   1969  CB  LEU R 236      -5.644  10.064  -4.538  1.00 79.45           C  
ATOM   1970  CG  LEU R 236      -6.471   9.428  -5.690  1.00 81.07           C  
ATOM   1971  CD1 LEU R 236      -5.567   8.619  -6.642  1.00 79.93           C  
ATOM   1972  CD2 LEU R 236      -7.657   8.595  -5.165  1.00 80.55           C  
ATOM   1973  H   LEU R 236      -6.214  12.427  -5.323  1.00 79.82           H  
ATOM   1974  HA  LEU R 236      -7.332  10.655  -3.357  1.00 80.09           H  
ATOM   1975  HB3 LEU R 236      -5.266   9.272  -3.892  1.00 79.45           H  
ATOM   1976  HB2 LEU R 236      -4.752  10.544  -4.939  1.00 79.45           H  
ATOM   1977  HG  LEU R 236      -6.904  10.244  -6.268  1.00 81.07           H  
ATOM   1978 HD11 LEU R 236      -5.728   8.908  -7.681  1.00 79.93           H  
ATOM   1979 HD12 LEU R 236      -4.507   8.774  -6.438  1.00 79.93           H  
ATOM   1980 HD13 LEU R 236      -5.730   7.546  -6.550  1.00 79.93           H  
ATOM   1981 HD21 LEU R 236      -8.596   9.039  -5.497  1.00 80.55           H  
ATOM   1982 HD22 LEU R 236      -7.663   7.562  -5.513  1.00 80.55           H  
ATOM   1983 HD23 LEU R 236      -7.737   8.562  -4.078  1.00 80.55           H  
ATOM   1984  N   TRP R 237      -4.685  12.401  -2.468  1.00 79.93           N  
ATOM   1985  CA  TRP R 237      -3.996  12.972  -1.298  1.00 78.72           C  
ATOM   1986  C   TRP R 237      -4.973  13.666  -0.353  1.00 80.12           C  
ATOM   1987  O   TRP R 237      -4.943  13.406   0.845  1.00 77.75           O  
ATOM   1988  CB  TRP R 237      -2.860  13.929  -1.704  1.00 77.18           C  
ATOM   1989  CG  TRP R 237      -1.513  13.327  -1.928  1.00 80.34           C  
ATOM   1990  CD1 TRP R 237      -1.069  12.717  -3.050  1.00 81.90           C  
ATOM   1991  CD2 TRP R 237      -0.409  13.239  -0.974  1.00 80.37           C  
ATOM   1992  NE1 TRP R 237       0.243  12.330  -2.871  1.00 80.66           N  
ATOM   1993  CE2 TRP R 237       0.711  12.661  -1.624  1.00 78.30           C  
ATOM   1994  CE3 TRP R 237      -0.229  13.625   0.373  1.00 80.26           C  
ATOM   1995  CZ2 TRP R 237       1.959  12.526  -0.999  1.00 75.56           C  
ATOM   1996  CZ3 TRP R 237       1.015  13.486   1.011  1.00 77.20           C  
ATOM   1997  CH2 TRP R 237       2.127  12.958   0.327  1.00 76.11           C  
ATOM   1998  H   TRP R 237      -4.482  12.811  -3.368  1.00 79.93           H  
ATOM   1999  HA  TRP R 237      -3.557  12.158  -0.720  1.00 78.72           H  
ATOM   2000  HB3 TRP R 237      -2.695  14.656  -0.909  1.00 77.18           H  
ATOM   2001  HB2 TRP R 237      -3.134  14.502  -2.590  1.00 77.18           H  
ATOM   2002  HD1 TRP R 237      -1.657  12.562  -3.943  1.00 81.90           H  
ATOM   2003  HE1 TRP R 237       0.813  11.878  -3.571  1.00 80.66           H  
ATOM   2004  HE3 TRP R 237      -1.074  14.044   0.899  1.00 80.26           H  
ATOM   2005  HZ2 TRP R 237       2.793  12.121  -1.552  1.00 75.56           H  
ATOM   2006  HZ3 TRP R 237       1.109  13.802   2.040  1.00 77.20           H  
ATOM   2007  HH2 TRP R 237       3.077  12.880   0.835  1.00 76.11           H  
ATOM   2008  N   ALA R 238      -5.863  14.504  -0.913  1.00 84.10           N  
ATOM   2009  CA  ALA R 238      -6.934  15.166  -0.176  1.00 81.68           C  
ATOM   2010  C   ALA R 238      -7.872  14.187   0.548  1.00 81.78           C  
ATOM   2011  O   ALA R 238      -8.158  14.387   1.733  1.00 84.38           O  
ATOM   2012  CB  ALA R 238      -7.736  16.071  -1.114  1.00 79.27           C  
ATOM   2013  H   ALA R 238      -5.816  14.677  -1.907  1.00 84.10           H  
ATOM   2014  HA  ALA R 238      -6.473  15.806   0.576  1.00 81.68           H  
ATOM   2015  HB1 ALA R 238      -8.516  16.604  -0.572  1.00 79.27           H  
ATOM   2016  HB2 ALA R 238      -7.095  16.804  -1.604  1.00 79.27           H  
ATOM   2017  HB3 ALA R 238      -8.245  15.508  -1.897  1.00 79.27           H  
ATOM   2018  N   LEU R 239      -8.295  13.136  -0.166  1.00 77.37           N  
ATOM   2019  CA  LEU R 239      -9.128  12.050   0.351  1.00 77.99           C  
ATOM   2020  C   LEU R 239      -8.404  11.252   1.459  1.00 80.76           C  
ATOM   2021  O   LEU R 239      -9.058  10.887   2.431  1.00 82.43           O  
ATOM   2022  CB  LEU R 239      -9.571  11.158  -0.837  1.00 80.66           C  
ATOM   2023  CG  LEU R 239     -10.505   9.952  -0.508  1.00 83.62           C  
ATOM   2024  CD1 LEU R 239     -11.807  10.373   0.216  1.00 80.54           C  
ATOM   2025  CD2 LEU R 239     -10.782   9.092  -1.763  1.00 83.06           C  
ATOM   2026  H   LEU R 239      -8.083  13.102  -1.153  1.00 77.37           H  
ATOM   2027  HA  LEU R 239     -10.014  12.502   0.798  1.00 77.99           H  
ATOM   2028  HB3 LEU R 239      -8.675  10.763  -1.314  1.00 80.66           H  
ATOM   2029  HB2 LEU R 239     -10.048  11.783  -1.592  1.00 80.66           H  
ATOM   2030  HG  LEU R 239      -9.951   9.298   0.165  1.00 83.62           H  
ATOM   2031 HD11 LEU R 239     -11.721  10.146   1.279  1.00 80.54           H  
ATOM   2032 HD12 LEU R 239     -12.025  11.437   0.125  1.00 80.54           H  
ATOM   2033 HD13 LEU R 239     -12.655   9.804  -0.163  1.00 80.54           H  
ATOM   2034 HD21 LEU R 239     -10.147   9.392  -2.597  1.00 83.06           H  
ATOM   2035 HD22 LEU R 239     -10.579   8.041  -1.556  1.00 83.06           H  
ATOM   2036 HD23 LEU R 239     -11.811   9.178  -2.112  1.00 83.06           H  
ATOM   2037  N   SER R 240      -7.082  11.035   1.322  1.00 78.93           N  
ATOM   2038  CA  SER R 240      -6.266  10.403   2.369  1.00 78.12           C  
ATOM   2039  C   SER R 240      -6.245  11.272   3.646  1.00 80.10           C  
ATOM   2040  O   SER R 240      -6.583  10.741   4.699  1.00 80.41           O  
ATOM   2041  CB  SER R 240      -4.866  10.073   1.824  1.00 78.61           C  
ATOM   2042  OG  SER R 240      -4.115   9.332   2.764  1.00 78.25           O  
ATOM   2043  H   SER R 240      -6.614  11.320   0.473  1.00 78.93           H  
ATOM   2044  HA  SER R 240      -6.747   9.458   2.623  1.00 78.12           H  
ATOM   2045  HB3 SER R 240      -4.324  10.993   1.604  1.00 78.61           H  
ATOM   2046  HB2 SER R 240      -4.931   9.499   0.900  1.00 78.61           H  
ATOM   2047  HG  SER R 240      -3.693   9.954   3.361  1.00 78.25           H  
ATOM   2048  N   PHE R 241      -5.998  12.586   3.520  1.00 84.64           N  
ATOM   2049  CA  PHE R 241      -6.010  13.507   4.653  1.00 84.67           C  
ATOM   2050  C   PHE R 241      -7.356  13.528   5.411  1.00 86.19           C  
ATOM   2051  O   PHE R 241      -7.373  13.469   6.637  1.00 85.97           O  
ATOM   2052  CB  PHE R 241      -5.595  14.951   4.247  1.00 82.43           C  
ATOM   2053  CG  PHE R 241      -4.147  15.139   3.809  1.00 84.18           C  
ATOM   2054  CD1 PHE R 241      -3.070  14.704   4.617  1.00 85.59           C  
ATOM   2055  CD2 PHE R 241      -3.870  15.871   2.642  1.00 84.36           C  
ATOM   2056  CE1 PHE R 241      -1.753  14.928   4.222  1.00 86.40           C  
ATOM   2057  CE2 PHE R 241      -2.543  16.120   2.284  1.00 85.36           C  
ATOM   2058  CZ  PHE R 241      -1.487  15.645   3.061  1.00 86.98           C  
ATOM   2059  H   PHE R 241      -5.721  12.935   2.614  1.00 84.64           H  
ATOM   2060  HA  PHE R 241      -5.273  13.123   5.358  1.00 84.67           H  
ATOM   2061  HB3 PHE R 241      -5.746  15.638   5.080  1.00 82.43           H  
ATOM   2062  HB2 PHE R 241      -6.262  15.292   3.456  1.00 82.43           H  
ATOM   2063  HD1 PHE R 241      -3.252  14.159   5.531  1.00 85.59           H  
ATOM   2064  HD2 PHE R 241      -4.672  16.250   2.025  1.00 84.36           H  
ATOM   2065  HE1 PHE R 241      -0.951  14.559   4.844  1.00 86.40           H  
ATOM   2066  HE2 PHE R 241      -2.320  16.650   1.369  1.00 85.36           H  
ATOM   2067  HZ  PHE R 241      -0.469  15.815   2.745  1.00 86.98           H  
ATOM   2068  N   ILE R 242      -8.461  13.534   4.655  1.00 82.79           N  
ATOM   2069  CA  ILE R 242      -9.833  13.445   5.161  1.00 80.99           C  
ATOM   2070  C   ILE R 242     -10.175  12.064   5.766  1.00 81.74           C  
ATOM   2071  O   ILE R 242     -11.029  11.984   6.655  1.00 83.73           O  
ATOM   2072  CB  ILE R 242     -10.834  13.814   4.025  1.00 81.39           C  
ATOM   2073  CG1 ILE R 242     -10.723  15.329   3.720  1.00 80.66           C  
ATOM   2074  CG2 ILE R 242     -12.319  13.464   4.306  1.00 83.18           C  
ATOM   2075  CD1 ILE R 242     -11.455  15.769   2.438  1.00 80.26           C  
ATOM   2076  H   ILE R 242      -8.354  13.577   3.651  1.00 82.79           H  
ATOM   2077  HA  ILE R 242      -9.967  14.165   5.968  1.00 80.99           H  
ATOM   2078  HB  ILE R 242     -10.557  13.272   3.121  1.00 81.39           H  
ATOM   2079 HG13 ILE R 242      -9.674  15.618   3.651  1.00 80.66           H  
ATOM   2080 HG12 ILE R 242     -11.104  15.880   4.580  1.00 80.66           H  
ATOM   2081 HG21 ILE R 242     -12.481  12.389   4.375  1.00 83.18           H  
ATOM   2082 HG22 ILE R 242     -12.641  13.896   5.254  1.00 83.18           H  
ATOM   2083 HG23 ILE R 242     -12.993  13.859   3.546  1.00 83.18           H  
ATOM   2084 HD11 ILE R 242     -11.473  14.984   1.682  1.00 80.26           H  
ATOM   2085 HD12 ILE R 242     -12.488  16.049   2.642  1.00 80.26           H  
ATOM   2086 HD13 ILE R 242     -10.972  16.632   1.978  1.00 80.26           H  
ATOM   2087  N   SER R 243      -9.487  10.998   5.339  1.00 82.37           N  
ATOM   2088  CA  SER R 243      -9.639   9.656   5.889  1.00 82.82           C  
ATOM   2089  C   SER R 243      -8.930   9.483   7.254  1.00 84.53           C  
ATOM   2090  O   SER R 243      -9.491   8.851   8.158  1.00 84.88           O  
ATOM   2091  CB  SER R 243      -9.145   8.601   4.875  1.00 82.32           C  
ATOM   2092  OG  SER R 243      -9.887   8.606   3.664  1.00 83.93           O  
ATOM   2093  H   SER R 243      -8.765  11.128   4.644  1.00 82.37           H  
ATOM   2094  HA  SER R 243     -10.698   9.465   6.065  1.00 82.82           H  
ATOM   2095  HB3 SER R 243      -9.278   7.621   5.332  1.00 82.32           H  
ATOM   2096  HB2 SER R 243      -8.078   8.699   4.671  1.00 82.32           H  
ATOM   2097  HG  SER R 243      -9.785   9.469   3.256  1.00 83.93           H  
ATOM   2098  N   ILE R 244      -7.709  10.028   7.387  1.00 89.77           N  
ATOM   2099  CA  ILE R 244      -6.811   9.728   8.518  1.00 91.18           C  
ATOM   2100  C   ILE R 244      -6.850  10.784   9.637  1.00 91.54           C  
ATOM   2101  O   ILE R 244      -6.322  10.521  10.717  1.00 93.20           O  
ATOM   2102  CB  ILE R 244      -5.349   9.533   8.051  1.00 90.16           C  
ATOM   2103  CG1 ILE R 244      -4.658  10.799   7.478  1.00 91.35           C  
ATOM   2104  CG2 ILE R 244      -5.284   8.356   7.056  1.00 88.72           C  
ATOM   2105  CD1 ILE R 244      -3.824  11.590   8.494  1.00 87.84           C  
ATOM   2106  H   ILE R 244      -7.311  10.509   6.593  1.00 89.77           H  
ATOM   2107  HA  ILE R 244      -7.134   8.795   8.981  1.00 91.18           H  
ATOM   2108  HB  ILE R 244      -4.773   9.200   8.914  1.00 90.16           H  
ATOM   2109 HG13 ILE R 244      -5.391  11.451   7.003  1.00 91.35           H  
ATOM   2110 HG12 ILE R 244      -3.988  10.507   6.670  1.00 91.35           H  
ATOM   2111 HG21 ILE R 244      -5.776   8.568   6.107  1.00 88.72           H  
ATOM   2112 HG22 ILE R 244      -4.251   8.089   6.833  1.00 88.72           H  
ATOM   2113 HG23 ILE R 244      -5.763   7.473   7.480  1.00 88.72           H  
ATOM   2114 HD11 ILE R 244      -4.425  12.318   9.038  1.00 87.84           H  
ATOM   2115 HD12 ILE R 244      -3.373  10.952   9.254  1.00 87.84           H  
ATOM   2116 HD13 ILE R 244      -3.025  12.135   7.993  1.00 87.84           H  
ATOM   2117  N   THR R 245      -7.520  11.932   9.433  1.00 97.15           N  
ATOM   2118  CA  THR R 245      -7.732  12.973  10.454  1.00 97.96           C  
ATOM   2119  C   THR R 245      -8.345  12.562  11.847  1.00 96.83           C  
ATOM   2120  O   THR R 245      -7.971  13.204  12.833  1.00 97.66           O  
ATOM   2121  CB  THR R 245      -8.442  14.219   9.829  1.00 96.83           C  
ATOM   2122  OG1 THR R 245      -8.779  15.262  10.718  1.00 96.96           O  
ATOM   2123  CG2 THR R 245      -9.791  13.904   9.163  1.00 95.43           C  
ATOM   2124  H   THR R 245      -7.897  12.122   8.516  1.00 97.15           H  
ATOM   2125  HA  THR R 245      -6.729  13.308  10.720  1.00 97.96           H  
ATOM   2126  HB  THR R 245      -7.759  14.649   9.097  1.00 96.83           H  
ATOM   2127  HG1 THR R 245      -7.993  15.594  11.157  1.00 96.96           H  
ATOM   2128 HG21 THR R 245     -10.546  13.591   9.884  1.00 95.43           H  
ATOM   2129 HG22 THR R 245     -10.204  14.783   8.668  1.00 95.43           H  
ATOM   2130 HG23 THR R 245      -9.677  13.113   8.422  1.00 95.43           H  
ATOM   2131  N   PRO R 246      -9.099  11.431  11.948  1.00 96.41           N  
ATOM   2132  CA  PRO R 246      -9.345  10.770  13.251  1.00 98.18           C  
ATOM   2133  C   PRO R 246      -8.107  10.356  14.065  1.00 99.99           C  
ATOM   2134  O   PRO R 246      -8.081  10.604  15.267  1.00102.68           O  
ATOM   2135  CB  PRO R 246     -10.234   9.546  12.919  1.00 97.30           C  
ATOM   2136  CG  PRO R 246     -10.187   9.424  11.397  1.00 99.56           C  
ATOM   2137  CD  PRO R 246     -10.013  10.871  10.945  1.00 98.47           C  
ATOM   2138  HA  PRO R 246      -9.903  11.467  13.876  1.00 98.18           H  
ATOM   2139  HB3 PRO R 246     -11.257   9.756  13.231  1.00 97.30           H  
ATOM   2140  HB2 PRO R 246      -9.921   8.630  13.420  1.00 97.30           H  
ATOM   2141  HG3 PRO R 246     -11.058   8.915  10.984  1.00 99.56           H  
ATOM   2142  HG2 PRO R 246      -9.303   8.860  11.102  1.00 99.56           H  
ATOM   2143  HD2 PRO R 246      -9.727  10.929   9.895  1.00 98.47           H  
ATOM   2144  HD3 PRO R 246     -10.954  11.414  11.034  1.00 98.47           H  
ATOM   2145  N   VAL R 247      -7.086   9.768  13.409  1.00104.04           N  
ATOM   2146  CA  VAL R 247      -5.916   9.166  14.052  1.00105.16           C  
ATOM   2147  C   VAL R 247      -5.118  10.185  14.884  1.00106.38           C  
ATOM   2148  O   VAL R 247      -4.665   9.889  15.987  1.00103.74           O  
ATOM   2149  CB  VAL R 247      -4.953   8.524  13.014  1.00105.13           C  
ATOM   2150  CG1 VAL R 247      -3.695   7.847  13.629  1.00103.17           C  
ATOM   2151  CG2 VAL R 247      -5.686   7.500  12.105  1.00104.75           C  
ATOM   2152  H   VAL R 247      -7.121   9.721  12.401  1.00104.04           H  
ATOM   2153  HA  VAL R 247      -6.272   8.400  14.741  1.00105.16           H  
ATOM   2154  HB  VAL R 247      -4.578   9.317  12.368  1.00105.13           H  
ATOM   2155 HG11 VAL R 247      -3.973   7.069  14.339  1.00103.17           H  
ATOM   2156 HG12 VAL R 247      -3.064   7.385  12.870  1.00103.17           H  
ATOM   2157 HG13 VAL R 247      -3.050   8.570  14.129  1.00103.17           H  
ATOM   2158 HG21 VAL R 247      -6.133   6.691  12.684  1.00104.75           H  
ATOM   2159 HG22 VAL R 247      -6.464   7.978  11.510  1.00104.75           H  
ATOM   2160 HG23 VAL R 247      -4.966   7.048  11.423  1.00104.75           H  
ATOM   2161  N   TRP R 248      -5.086  11.417  14.359  1.00113.41           N  
ATOM   2162  CA  TRP R 248      -4.475  12.608  14.958  1.00111.78           C  
ATOM   2163  C   TRP R 248      -5.011  12.927  16.377  1.00111.71           C  
ATOM   2164  O   TRP R 248      -4.267  13.444  17.203  1.00111.93           O  
ATOM   2165  CB  TRP R 248      -4.706  13.796  13.983  1.00110.61           C  
ATOM   2166  CG  TRP R 248      -4.214  15.160  14.356  1.00114.63           C  
ATOM   2167  CD1 TRP R 248      -3.060  15.723  13.941  1.00113.70           C  
ATOM   2168  CD2 TRP R 248      -4.843  16.141  15.241  1.00116.06           C  
ATOM   2169  NE1 TRP R 248      -2.931  16.972  14.516  1.00113.24           N  
ATOM   2170  CE2 TRP R 248      -3.978  17.273  15.344  1.00114.86           C  
ATOM   2171  CE3 TRP R 248      -6.060  16.184  15.967  1.00113.73           C  
ATOM   2172  CZ2 TRP R 248      -4.279  18.368  16.160  1.00112.73           C  
ATOM   2173  CZ3 TRP R 248      -6.382  17.294  16.774  1.00113.07           C  
ATOM   2174  CH2 TRP R 248      -5.498  18.381  16.862  1.00112.67           C  
ATOM   2175  H   TRP R 248      -5.542  11.544  13.467  1.00113.41           H  
ATOM   2176  HA  TRP R 248      -3.407  12.405  15.040  1.00111.78           H  
ATOM   2177  HB3 TRP R 248      -5.772  13.897  13.781  1.00110.61           H  
ATOM   2178  HB2 TRP R 248      -4.266  13.535  13.020  1.00110.61           H  
ATOM   2179  HD1 TRP R 248      -2.349  15.256  13.276  1.00113.70           H  
ATOM   2180  HE1 TRP R 248      -2.166  17.606  14.335  1.00113.24           H  
ATOM   2181  HE3 TRP R 248      -6.744  15.350  15.912  1.00113.73           H  
ATOM   2182  HZ2 TRP R 248      -3.602  19.205  16.241  1.00112.73           H  
ATOM   2183  HZ3 TRP R 248      -7.301  17.327  17.340  1.00113.07           H  
ATOM   2184  HH2 TRP R 248      -5.754  19.250  17.450  1.00112.67           H  
ATOM   2185  N   LEU R 249      -6.286  12.592  16.649  1.00109.33           N  
ATOM   2186  CA  LEU R 249      -6.914  12.780  17.946  1.00109.64           C  
ATOM   2187  C   LEU R 249      -6.364  11.807  19.008  1.00110.27           C  
ATOM   2188  O   LEU R 249      -6.183  12.193  20.168  1.00113.04           O  
ATOM   2189  CB  LEU R 249      -8.445  12.580  17.846  1.00110.02           C  
ATOM   2190  CG  LEU R 249      -9.194  13.591  16.949  1.00110.33           C  
ATOM   2191  CD1 LEU R 249     -10.567  13.055  16.489  1.00108.35           C  
ATOM   2192  CD2 LEU R 249      -9.321  14.978  17.628  1.00110.63           C  
ATOM   2193  H   LEU R 249      -6.819  12.084  15.957  1.00109.33           H  
ATOM   2194  HA  LEU R 249      -6.694  13.794  18.281  1.00109.64           H  
ATOM   2195  HB3 LEU R 249      -8.895  12.617  18.838  1.00110.02           H  
ATOM   2196  HB2 LEU R 249      -8.632  11.566  17.491  1.00110.02           H  
ATOM   2197  HG  LEU R 249      -8.586  13.719  16.054  1.00110.33           H  
ATOM   2198 HD11 LEU R 249     -10.617  13.085  15.401  1.00108.35           H  
ATOM   2199 HD12 LEU R 249     -10.713  12.019  16.795  1.00108.35           H  
ATOM   2200 HD13 LEU R 249     -11.416  13.619  16.877  1.00108.35           H  
ATOM   2201 HD21 LEU R 249      -8.748  15.038  18.553  1.00110.63           H  
ATOM   2202 HD22 LEU R 249      -8.948  15.771  16.979  1.00110.63           H  
ATOM   2203 HD23 LEU R 249     -10.350  15.224  17.891  1.00110.63           H  
ATOM   2204  N   TYR R 250      -6.168  10.536  18.611  1.00101.40           N  
ATOM   2205  CA  TYR R 250      -5.934   9.422  19.539  1.00101.61           C  
ATOM   2206  C   TYR R 250      -4.443   9.223  19.836  1.00103.53           C  
ATOM   2207  O   TYR R 250      -4.113   8.609  20.853  1.00105.64           O  
ATOM   2208  CB  TYR R 250      -6.568   8.139  18.958  1.00102.92           C  
ATOM   2209  CG  TYR R 250      -8.008   8.301  18.498  1.00105.08           C  
ATOM   2210  CD1 TYR R 250      -8.968   8.870  19.346  1.00103.24           C  
ATOM   2211  CD2 TYR R 250      -8.366   7.938  17.185  1.00105.34           C  
ATOM   2212  CE1 TYR R 250     -10.276   9.105  18.886  1.00103.47           C  
ATOM   2213  CE2 TYR R 250      -9.675   8.182  16.719  1.00105.36           C  
ATOM   2214  CZ  TYR R 250     -10.631   8.770  17.561  1.00105.19           C  
ATOM   2215  OH  TYR R 250     -11.893   9.000  17.100  1.00105.14           O  
ATOM   2216  H   TYR R 250      -6.320  10.283  17.645  1.00101.40           H  
ATOM   2217  HA  TYR R 250      -6.414   9.634  20.494  1.00101.61           H  
ATOM   2218  HB3 TYR R 250      -6.512   7.349  19.708  1.00102.92           H  
ATOM   2219  HB2 TYR R 250      -5.979   7.808  18.103  1.00102.92           H  
ATOM   2220  HD1 TYR R 250      -8.726   9.157  20.359  1.00103.24           H  
ATOM   2221  HD2 TYR R 250      -7.637   7.487  16.527  1.00105.34           H  
ATOM   2222  HE1 TYR R 250     -11.018   9.525  19.548  1.00103.47           H  
ATOM   2223  HE2 TYR R 250      -9.925   7.910  15.704  1.00105.36           H  
ATOM   2224  HH  TYR R 250     -12.515   9.216  17.798  1.00105.14           H  
ATOM   2225  N   ALA R 251      -3.572   9.732  18.961  1.00103.31           N  
ATOM   2226  CA  ALA R 251      -2.111   9.659  19.091  1.00103.60           C  
ATOM   2227  C   ALA R 251      -1.612  10.609  20.183  1.00104.80           C  
ATOM   2228  O   ALA R 251      -1.443  11.806  19.918  1.00104.29           O  
ATOM   2229  CB  ALA R 251      -1.524   9.972  17.711  1.00103.31           C  
ATOM   2230  H   ALA R 251      -3.931  10.202  18.142  1.00103.31           H  
ATOM   2231  HA  ALA R 251      -1.824   8.638  19.340  1.00103.60           H  
ATOM   2232  HB1 ALA R 251      -0.436   9.977  17.770  1.00103.31           H  
ATOM   2233  HB2 ALA R 251      -1.804   9.230  16.963  1.00103.31           H  
ATOM   2234  HB3 ALA R 251      -1.845  10.945  17.339  1.00103.31           H  
ATOM   2235  N   ARG R 252      -1.415  10.058  21.400  1.00109.36           N  
ATOM   2236  CA  ARG R 252      -1.059  10.770  22.624  1.00107.96           C  
ATOM   2237  C   ARG R 252      -0.031   9.969  23.441  1.00107.73           C  
ATOM   2238  O   ARG R 252       0.194   8.788  23.149  1.00107.17           O  
ATOM   2239  CB  ARG R 252      -2.315  11.105  23.460  1.00108.74           C  
ATOM   2240  CG  ARG R 252      -3.421  11.881  22.704  1.00106.91           C  
ATOM   2241  CD  ARG R 252      -4.579  12.466  23.556  1.00109.06           C  
ATOM   2242  NE  ARG R 252      -4.161  13.619  24.390  1.00110.78           N  
ATOM   2243  CZ  ARG R 252      -4.762  14.107  25.497  1.00110.43           C  
ATOM   2244  NH1 ARG R 252      -5.849  13.557  26.033  1.00107.94           N  
ATOM   2245  NH2 ARG R 252      -4.228  15.171  26.097  1.00109.04           N1+
ATOM   2246  H   ARG R 252      -1.512   9.055  21.477  1.00109.36           H  
ATOM   2247  HA  ARG R 252      -0.559  11.703  22.364  1.00107.96           H  
ATOM   2248  HB3 ARG R 252      -2.018  11.682  24.335  1.00108.74           H  
ATOM   2249  HB2 ARG R 252      -2.760  10.177  23.819  1.00108.74           H  
ATOM   2250  HG3 ARG R 252      -3.848  11.321  21.872  1.00106.91           H  
ATOM   2251  HG2 ARG R 252      -2.910  12.718  22.229  1.00106.91           H  
ATOM   2252  HD3 ARG R 252      -4.910  11.688  24.244  1.00109.06           H  
ATOM   2253  HD2 ARG R 252      -5.468  12.688  22.966  1.00109.06           H  
ATOM   2254  HE  ARG R 252      -3.316  14.051  24.044  1.00110.78           H  
ATOM   2255 HH12 ARG R 252      -6.263  13.809  26.920  1.00107.94           H  
ATOM   2256 HH11 ARG R 252      -6.370  12.865  25.514  1.00107.94           H  
ATOM   2257 HH22 ARG R 252      -4.531  15.489  27.007  1.00109.04           H  
ATOM   2258 HH21 ARG R 252      -3.484  15.724  25.696  1.00109.04           H  
ATOM   2259  N   LEU R 253       0.598  10.591  24.453  1.00111.09           N  
ATOM   2260  CA  LEU R 253       1.652   9.968  25.264  1.00111.84           C  
ATOM   2261  C   LEU R 253       1.064   9.092  26.375  1.00111.58           C  
ATOM   2262  O   LEU R 253       0.232   9.555  27.151  1.00111.65           O  
ATOM   2263  CB  LEU R 253       2.568  11.052  25.882  1.00111.67           C  
ATOM   2264  CG  LEU R 253       3.294  11.967  24.858  1.00112.03           C  
ATOM   2265  CD1 LEU R 253       4.212  12.968  25.584  1.00111.21           C  
ATOM   2266  CD2 LEU R 253       4.077  11.164  23.785  1.00112.01           C  
ATOM   2267  H   LEU R 253       0.347  11.532  24.720  1.00111.09           H  
ATOM   2268  HA  LEU R 253       2.246   9.325  24.615  1.00111.84           H  
ATOM   2269  HB3 LEU R 253       3.335  10.553  26.474  1.00111.67           H  
ATOM   2270  HB2 LEU R 253       2.010  11.657  26.596  1.00111.67           H  
ATOM   2271  HG  LEU R 253       2.546  12.548  24.319  1.00112.03           H  
ATOM   2272 HD11 LEU R 253       5.270  12.848  25.349  1.00111.21           H  
ATOM   2273 HD12 LEU R 253       3.978  14.001  25.326  1.00111.21           H  
ATOM   2274 HD13 LEU R 253       4.127  12.875  26.666  1.00111.21           H  
ATOM   2275 HD21 LEU R 253       3.484  11.038  22.880  1.00112.01           H  
ATOM   2276 HD22 LEU R 253       5.006  11.649  23.484  1.00112.01           H  
ATOM   2277 HD23 LEU R 253       4.344  10.170  24.143  1.00112.01           H  
ATOM   2278  N   ILE R 254       1.539   7.844  26.442  1.00107.70           N  
ATOM   2279  CA  ILE R 254       1.184   6.842  27.451  1.00109.96           C  
ATOM   2280  C   ILE R 254       2.088   7.098  28.682  1.00111.15           C  
ATOM   2281  O   ILE R 254       3.310   7.066  28.502  1.00110.54           O  
ATOM   2282  CB  ILE R 254       1.500   5.395  26.952  1.00108.20           C  
ATOM   2283  CG1 ILE R 254       0.894   5.096  25.564  1.00107.41           C  
ATOM   2284  CG2 ILE R 254       1.037   4.326  27.967  1.00107.95           C  
ATOM   2285  CD1 ILE R 254       1.322   3.714  25.005  1.00108.45           C  
ATOM   2286  H   ILE R 254       2.274   7.583  25.800  1.00107.70           H  
ATOM   2287  HA  ILE R 254       0.123   6.916  27.693  1.00109.96           H  
ATOM   2288  HB  ILE R 254       2.579   5.287  26.849  1.00108.20           H  
ATOM   2289 HG13 ILE R 254       1.224   5.861  24.860  1.00107.41           H  
ATOM   2290 HG12 ILE R 254      -0.194   5.158  25.595  1.00107.41           H  
ATOM   2291 HG21 ILE R 254       1.332   3.322  27.664  1.00107.95           H  
ATOM   2292 HG22 ILE R 254       1.465   4.458  28.961  1.00107.95           H  
ATOM   2293 HG23 ILE R 254      -0.047   4.329  28.086  1.00107.95           H  
ATOM   2294 HD11 ILE R 254       0.549   2.963  25.170  1.00108.45           H  
ATOM   2295 HD12 ILE R 254       1.467   3.752  23.926  1.00108.45           H  
ATOM   2296 HD13 ILE R 254       2.257   3.343  25.425  1.00108.45           H  
ATOM   2297  N   PRO R 255       1.527   7.365  29.883  1.00114.44           N  
ATOM   2298  CA  PRO R 255       2.340   7.604  31.088  1.00112.90           C  
ATOM   2299  C   PRO R 255       3.066   6.328  31.571  1.00111.92           C  
ATOM   2300  O   PRO R 255       2.418   5.404  32.060  1.00110.85           O  
ATOM   2301  CB  PRO R 255       1.306   8.118  32.116  1.00113.28           C  
ATOM   2302  CG  PRO R 255      -0.009   7.481  31.714  1.00112.38           C  
ATOM   2303  CD  PRO R 255       0.091   7.387  30.194  1.00112.34           C  
ATOM   2304  HA  PRO R 255       3.073   8.388  30.897  1.00112.90           H  
ATOM   2305  HB3 PRO R 255       1.222   9.200  32.021  1.00113.28           H  
ATOM   2306  HB2 PRO R 255       1.578   7.915  33.152  1.00113.28           H  
ATOM   2307  HG3 PRO R 255      -0.894   8.012  32.063  1.00112.38           H  
ATOM   2308  HG2 PRO R 255      -0.077   6.474  32.126  1.00112.38           H  
ATOM   2309  HD2 PRO R 255      -0.420   6.497  29.827  1.00112.34           H  
ATOM   2310  HD3 PRO R 255      -0.334   8.276  29.728  1.00112.34           H  
ATOM   2311  N   PHE R 256       4.398   6.310  31.420  1.00115.92           N  
ATOM   2312  CA  PHE R 256       5.331   5.331  31.984  1.00116.10           C  
ATOM   2313  C   PHE R 256       5.026   3.827  31.779  1.00115.92           C  
ATOM   2314  O   PHE R 256       4.827   3.131  32.779  1.00114.95           O  
ATOM   2315  CB  PHE R 256       5.662   5.698  33.447  1.00116.91           C  
ATOM   2316  CG  PHE R 256       6.497   6.958  33.585  1.00118.08           C  
ATOM   2317  CD1 PHE R 256       7.896   6.899  33.404  1.00116.82           C  
ATOM   2318  CD2 PHE R 256       5.886   8.227  33.720  1.00118.09           C  
ATOM   2319  CE1 PHE R 256       8.651   8.060  33.442  1.00115.58           C  
ATOM   2320  CE2 PHE R 256       6.660   9.379  33.737  1.00118.15           C  
ATOM   2321  CZ  PHE R 256       8.038   9.293  33.599  1.00116.74           C  
ATOM   2322  H   PHE R 256       4.845   7.113  31.000  1.00115.92           H  
ATOM   2323  HA  PHE R 256       6.270   5.474  31.450  1.00116.10           H  
ATOM   2324  HB3 PHE R 256       6.227   4.903  33.933  1.00116.91           H  
ATOM   2325  HB2 PHE R 256       4.747   5.803  34.030  1.00116.91           H  
ATOM   2326  HD1 PHE R 256       8.399   5.954  33.265  1.00116.82           H  
ATOM   2327  HD2 PHE R 256       4.813   8.294  33.819  1.00118.09           H  
ATOM   2328  HE1 PHE R 256       9.721   8.011  33.309  1.00115.58           H  
ATOM   2329  HE2 PHE R 256       6.187  10.341  33.863  1.00118.15           H  
ATOM   2330  HZ  PHE R 256       8.636  10.192  33.632  1.00116.74           H  
ATOM   2331  N   PRO R 257       5.021   3.328  30.528  1.00115.08           N  
ATOM   2332  CA  PRO R 257       5.197   1.883  30.283  1.00115.09           C  
ATOM   2333  C   PRO R 257       6.628   1.402  30.636  1.00114.57           C  
ATOM   2334  O   PRO R 257       6.792   0.393  31.326  1.00112.86           O  
ATOM   2335  CB  PRO R 257       4.851   1.726  28.790  1.00114.03           C  
ATOM   2336  CG  PRO R 257       5.177   3.081  28.164  1.00113.65           C  
ATOM   2337  CD  PRO R 257       4.929   4.088  29.275  1.00114.34           C  
ATOM   2338  HA  PRO R 257       4.487   1.315  30.884  1.00115.09           H  
ATOM   2339  HB3 PRO R 257       3.780   1.539  28.706  1.00114.03           H  
ATOM   2340  HB2 PRO R 257       5.383   0.907  28.306  1.00114.03           H  
ATOM   2341  HG3 PRO R 257       4.580   3.299  27.279  1.00113.65           H  
ATOM   2342  HG2 PRO R 257       6.230   3.095  27.884  1.00113.65           H  
ATOM   2343  HD2 PRO R 257       5.635   4.916  29.215  1.00114.34           H  
ATOM   2344  HD3 PRO R 257       3.927   4.504  29.173  1.00114.34           H  
ATOM   2345  N   GLY R 258       7.634   2.180  30.208  1.00108.97           N  
ATOM   2346  CA  GLY R 258       9.054   2.002  30.547  1.00107.67           C  
ATOM   2347  C   GLY R 258       9.437   3.105  31.530  1.00107.65           C  
ATOM   2348  O   GLY R 258       8.585   3.656  32.228  1.00108.29           O  
ATOM   2349  H   GLY R 258       7.387   3.029  29.721  1.00108.97           H  
ATOM   2350  HA3 GLY R 258       9.657   2.058  29.641  1.00107.67           H  
ATOM   2351  HA2 GLY R 258       9.248   1.029  30.999  1.00107.67           H  
ATOM   2352  N   GLY R 259      10.723   3.463  31.545  1.00102.82           N  
ATOM   2353  CA  GLY R 259      11.322   4.548  32.339  1.00101.33           C  
ATOM   2354  C   GLY R 259      11.175   5.920  31.669  1.00102.02           C  
ATOM   2355  O   GLY R 259      11.943   6.832  31.973  1.00100.30           O  
ATOM   2356  H   GLY R 259      11.385   2.905  31.025  1.00102.82           H  
ATOM   2357  HA3 GLY R 259      12.377   4.328  32.504  1.00101.33           H  
ATOM   2358  HA2 GLY R 259      10.853   4.600  33.322  1.00101.33           H  
ATOM   2359  N   ALA R 260      10.201   6.084  30.773  1.00102.19           N  
ATOM   2360  CA  ALA R 260       9.817   7.305  30.070  1.00101.60           C  
ATOM   2361  C   ALA R 260       8.417   7.002  29.503  1.00101.50           C  
ATOM   2362  O   ALA R 260       7.965   5.853  29.566  1.00 99.79           O  
ATOM   2363  CB  ALA R 260      10.831   7.631  28.960  1.00 99.77           C  
ATOM   2364  H   ALA R 260       9.555   5.324  30.618  1.00102.19           H  
ATOM   2365  HA  ALA R 260       9.748   8.124  30.785  1.00101.60           H  
ATOM   2366  HB1 ALA R 260      10.779   6.905  28.149  1.00 99.77           H  
ATOM   2367  HB2 ALA R 260      10.641   8.613  28.527  1.00 99.77           H  
ATOM   2368  HB3 ALA R 260      11.858   7.639  29.327  1.00 99.77           H  
ATOM   2369  N   VAL R 261       7.755   8.017  28.944  1.00105.79           N  
ATOM   2370  CA  VAL R 261       6.470   7.837  28.266  1.00106.36           C  
ATOM   2371  C   VAL R 261       6.606   6.984  26.992  1.00106.16           C  
ATOM   2372  O   VAL R 261       7.700   6.870  26.427  1.00105.67           O  
ATOM   2373  CB  VAL R 261       5.798   9.196  27.919  1.00104.68           C  
ATOM   2374  CG1 VAL R 261       5.557  10.052  29.180  1.00103.98           C  
ATOM   2375  CG2 VAL R 261       6.466   9.999  26.780  1.00104.23           C  
ATOM   2376  H   VAL R 261       8.197   8.924  28.889  1.00105.79           H  
ATOM   2377  HA  VAL R 261       5.819   7.322  28.973  1.00106.36           H  
ATOM   2378  HB  VAL R 261       4.804   8.957  27.541  1.00104.68           H  
ATOM   2379 HG11 VAL R 261       4.970  10.945  28.965  1.00103.98           H  
ATOM   2380 HG12 VAL R 261       5.009   9.491  29.938  1.00103.98           H  
ATOM   2381 HG13 VAL R 261       6.491  10.379  29.636  1.00103.98           H  
ATOM   2382 HG21 VAL R 261       6.243   9.558  25.809  1.00104.23           H  
ATOM   2383 HG22 VAL R 261       6.115  11.030  26.756  1.00104.23           H  
ATOM   2384 HG23 VAL R 261       7.553  10.020  26.863  1.00104.23           H  
ATOM   2385  N   GLY R 262       5.480   6.423  26.532  1.00102.49           N  
ATOM   2386  CA  GLY R 262       5.397   5.748  25.225  1.00100.93           C  
ATOM   2387  C   GLY R 262       4.467   6.567  24.338  1.00103.58           C  
ATOM   2388  O   GLY R 262       3.646   7.330  24.834  1.00105.13           O  
ATOM   2389  H   GLY R 262       4.604   6.642  26.984  1.00102.49           H  
ATOM   2390  HA3 GLY R 262       5.029   4.729  25.343  1.00100.93           H  
ATOM   2391  HA2 GLY R 262       6.370   5.680  24.739  1.00100.93           H  
ATOM   2392  N   CYS R 263       4.557   6.390  23.019  1.00101.37           N  
ATOM   2393  CA  CYS R 263       3.600   6.951  22.049  1.00101.67           C  
ATOM   2394  C   CYS R 263       2.542   5.873  21.786  1.00101.44           C  
ATOM   2395  O   CYS R 263       2.905   4.740  21.475  1.00100.53           O  
ATOM   2396  CB  CYS R 263       4.382   7.333  20.770  1.00 99.60           C  
ATOM   2397  SG  CYS R 263       3.383   7.872  19.345  1.00106.63           S  
ATOM   2398  H   CYS R 263       5.206   5.716  22.638  1.00101.37           H  
ATOM   2399  HA  CYS R 263       3.116   7.840  22.454  1.00101.67           H  
ATOM   2400  HB3 CYS R 263       4.964   6.481  20.419  1.00 99.60           H  
ATOM   2401  HB2 CYS R 263       5.122   8.103  20.989  1.00 99.60           H  
ATOM   2402  N   GLY R 264       1.249   6.207  21.943  1.00 97.84           N  
ATOM   2403  CA  GLY R 264       0.166   5.235  21.773  1.00 96.97           C  
ATOM   2404  C   GLY R 264      -0.985   5.870  20.993  1.00 99.22           C  
ATOM   2405  O   GLY R 264      -1.222   7.077  21.104  1.00101.83           O  
ATOM   2406  H   GLY R 264       0.976   7.153  22.166  1.00 97.84           H  
ATOM   2407  HA3 GLY R 264      -0.224   4.978  22.758  1.00 96.97           H  
ATOM   2408  HA2 GLY R 264       0.497   4.331  21.262  1.00 96.97           H  
ATOM   2409  N   ILE R 265      -1.749   5.036  20.275  1.00 94.13           N  
ATOM   2410  CA  ILE R 265      -3.063   5.369  19.711  1.00 92.43           C  
ATOM   2411  C   ILE R 265      -4.100   4.991  20.794  1.00 94.53           C  
ATOM   2412  O   ILE R 265      -4.547   3.850  20.882  1.00 95.15           O  
ATOM   2413  CB  ILE R 265      -3.297   4.577  18.389  1.00 93.78           C  
ATOM   2414  CG1 ILE R 265      -2.254   4.915  17.303  1.00 95.30           C  
ATOM   2415  CG2 ILE R 265      -4.713   4.696  17.795  1.00 94.73           C  
ATOM   2416  CD1 ILE R 265      -2.142   6.400  16.887  1.00 93.09           C  
ATOM   2417  H   ILE R 265      -1.543   4.048  20.268  1.00 94.13           H  
ATOM   2418  HA  ILE R 265      -3.145   6.437  19.512  1.00 92.43           H  
ATOM   2419  HB  ILE R 265      -3.128   3.531  18.646  1.00 93.78           H  
ATOM   2420 HG13 ILE R 265      -2.460   4.306  16.423  1.00 95.30           H  
ATOM   2421 HG12 ILE R 265      -1.270   4.579  17.631  1.00 95.30           H  
ATOM   2422 HG21 ILE R 265      -5.481   4.346  18.484  1.00 94.73           H  
ATOM   2423 HG22 ILE R 265      -4.937   5.739  17.571  1.00 94.73           H  
ATOM   2424 HG23 ILE R 265      -4.820   4.127  16.871  1.00 94.73           H  
ATOM   2425 HD11 ILE R 265      -1.325   6.872  17.432  1.00 93.09           H  
ATOM   2426 HD12 ILE R 265      -1.913   6.490  15.825  1.00 93.09           H  
ATOM   2427 HD13 ILE R 265      -3.050   6.969  17.091  1.00 93.09           H  
ATOM   2428  N   ARG R 266      -4.321   5.910  21.737  1.00 95.24           N  
ATOM   2429  CA  ARG R 266      -4.953   5.611  23.014  1.00 93.90           C  
ATOM   2430  C   ARG R 266      -6.475   5.562  22.912  1.00 94.88           C  
ATOM   2431  O   ARG R 266      -7.058   6.339  22.159  1.00 93.54           O  
ATOM   2432  CB  ARG R 266      -4.488   6.607  24.077  1.00  0.00           C  
ATOM   2433  CG  ARG R 266      -2.954   6.705  24.212  1.00  0.00           C  
ATOM   2434  CD  ARG R 266      -2.506   7.358  25.525  1.00  0.00           C  
ATOM   2435  NE  ARG R 266      -2.731   6.486  26.702  1.00  0.00           N  
ATOM   2436  CZ  ARG R 266      -2.939   6.866  27.967  1.00  0.00           C  
ATOM   2437  NH1 ARG R 266      -2.953   8.142  28.333  1.00  0.00           N  
ATOM   2438  NH2 ARG R 266      -3.154   5.945  28.899  1.00  0.00           N1+
ATOM   2439  H   ARG R 266      -3.987   6.853  21.601  1.00 95.24           H  
ATOM   2440  HB2 ARG R 266      -4.885   7.597  23.855  1.00  0.00           H  
ATOM   2441  HB3 ARG R 266      -4.928   6.336  25.037  1.00  0.00           H  
ATOM   2442  HG2 ARG R 266      -2.600   5.676  24.166  1.00  0.00           H  
ATOM   2443  HG3 ARG R 266      -2.496   7.224  23.370  1.00  0.00           H  
ATOM   2444  HD2 ARG R 266      -1.502   7.779  25.455  1.00  0.00           H  
ATOM   2445  HD3 ARG R 266      -3.174   8.211  25.645  1.00  0.00           H  
ATOM   2446  HE  ARG R 266      -2.672   5.498  26.500  1.00  0.00           H  
ATOM   2447 HH12 ARG R 266      -3.079   8.455  29.285  1.00  0.00           H  
ATOM   2448 HH11 ARG R 266      -2.862   8.894  27.666  1.00  0.00           H  
ATOM   2449 HH22 ARG R 266      -3.363   6.236  29.843  1.00  0.00           H  
ATOM   2450 HH21 ARG R 266      -3.195   4.948  28.742  1.00  0.00           H  
ATOM   2451  HA  ARG R 266      -4.584   4.633  23.324  1.00 93.90           H  
ATOM   2452  N   LEU R 267      -7.090   4.683  23.705  1.00 94.20           N  
ATOM   2453  CA  LEU R 267      -8.534   4.502  23.820  1.00 93.27           C  
ATOM   2454  C   LEU R 267      -9.041   5.464  24.933  1.00 94.70           C  
ATOM   2455  O   LEU R 267      -8.593   5.292  26.064  1.00 92.13           O  
ATOM   2456  CB  LEU R 267      -8.745   3.020  24.183  1.00  0.00           C  
ATOM   2457  CG  LEU R 267     -10.200   2.569  24.447  1.00  0.00           C  
ATOM   2458  CD1 LEU R 267     -11.150   2.791  23.250  1.00  0.00           C  
ATOM   2459  CD2 LEU R 267     -10.191   1.110  24.941  1.00  0.00           C  
ATOM   2460  H   LEU R 267      -6.531   4.177  24.376  1.00 94.20           H  
ATOM   2461  HB2 LEU R 267      -8.298   2.422  23.389  1.00  0.00           H  
ATOM   2462  HB3 LEU R 267      -8.170   2.795  25.082  1.00  0.00           H  
ATOM   2463  HG  LEU R 267     -10.586   3.170  25.270  1.00  0.00           H  
ATOM   2464 HD11 LEU R 267     -11.693   1.896  22.947  1.00  0.00           H  
ATOM   2465 HD12 LEU R 267     -11.891   3.555  23.488  1.00  0.00           H  
ATOM   2466 HD13 LEU R 267     -10.613   3.118  22.360  1.00  0.00           H  
ATOM   2467 HD21 LEU R 267     -10.770   0.439  24.307  1.00  0.00           H  
ATOM   2468 HD22 LEU R 267      -9.183   0.699  24.996  1.00  0.00           H  
ATOM   2469 HD23 LEU R 267     -10.578   1.068  25.959  1.00  0.00           H  
ATOM   2470  HA  LEU R 267      -9.006   4.677  22.853  1.00 93.27           H  
ATOM   2471  N   PRO R 268      -9.867   6.487  24.608  1.00101.19           N  
ATOM   2472  CA  PRO R 268     -10.243   7.528  25.596  1.00 98.55           C  
ATOM   2473  C   PRO R 268     -11.248   7.013  26.652  1.00 98.14           C  
ATOM   2474  O   PRO R 268     -10.874   6.882  27.819  1.00 99.33           O  
ATOM   2475  CB  PRO R 268     -10.785   8.661  24.714  1.00 98.50           C  
ATOM   2476  CG  PRO R 268     -11.301   8.003  23.453  1.00 99.64           C  
ATOM   2477  CD  PRO R 268     -10.378   6.801  23.268  1.00 98.96           C  
ATOM   2478  HA  PRO R 268      -9.352   7.898  26.103  1.00 98.55           H  
ATOM   2479  HB3 PRO R 268      -9.972   9.340  24.456  1.00 98.50           H  
ATOM   2480  HB2 PRO R 268     -11.535   9.268  25.223  1.00 98.50           H  
ATOM   2481  HG3 PRO R 268     -11.305   8.674  22.594  1.00 99.64           H  
ATOM   2482  HG2 PRO R 268     -12.330   7.674  23.597  1.00 99.64           H  
ATOM   2483  HD2 PRO R 268     -10.894   5.961  22.802  1.00 98.96           H  
ATOM   2484  HD3 PRO R 268      -9.538   7.075  22.630  1.00 98.96           H  
ATOM   2485  N   ASN R 269     -12.482   6.710  26.213  1.00100.07           N  
ATOM   2486  CA  ASN R 269     -13.553   6.082  27.023  1.00102.03           C  
ATOM   2487  C   ASN R 269     -13.449   4.563  26.809  1.00102.40           C  
ATOM   2488  O   ASN R 269     -13.253   4.138  25.662  1.00100.32           O  
ATOM   2489  CB  ASN R 269     -14.916   6.608  26.520  1.00102.27           C  
ATOM   2490  CG  ASN R 269     -15.244   8.018  27.016  1.00103.93           C  
ATOM   2491  OD1 ASN R 269     -15.493   8.227  28.194  1.00104.20           O  
ATOM   2492  ND2 ASN R 269     -15.257   9.007  26.122  1.00102.82           N  
ATOM   2493  H   ASN R 269     -12.714   6.816  25.236  1.00100.07           H  
ATOM   2494  HA  ASN R 269     -13.392   6.374  28.061  1.00102.03           H  
ATOM   2495  HB3 ASN R 269     -15.717   5.978  26.908  1.00102.27           H  
ATOM   2496  HB2 ASN R 269     -14.994   6.560  25.434  1.00102.27           H  
ATOM   2497 HD22 ASN R 269     -15.478   9.942  26.433  1.00102.82           H  
ATOM   2498 HD21 ASN R 269     -15.126   8.836  25.135  1.00102.82           H  
ATOM   2499  N   PRO R 270     -13.618   3.757  27.887  1.00105.46           N  
ATOM   2500  CA  PRO R 270     -13.381   2.298  27.840  1.00104.62           C  
ATOM   2501  C   PRO R 270     -14.193   1.562  26.746  1.00103.82           C  
ATOM   2502  O   PRO R 270     -15.415   1.663  26.703  1.00101.94           O  
ATOM   2503  CB  PRO R 270     -13.741   1.806  29.248  1.00102.17           C  
ATOM   2504  CG  PRO R 270     -14.634   2.892  29.843  1.00102.63           C  
ATOM   2505  CD  PRO R 270     -14.054   4.161  29.225  1.00104.45           C  
ATOM   2506  HA  PRO R 270     -12.319   2.135  27.654  1.00104.62           H  
ATOM   2507  HB3 PRO R 270     -12.842   1.713  29.858  1.00102.17           H  
ATOM   2508  HB2 PRO R 270     -14.237   0.835  29.256  1.00102.17           H  
ATOM   2509  HG3 PRO R 270     -14.662   2.899  30.933  1.00102.63           H  
ATOM   2510  HG2 PRO R 270     -15.655   2.755  29.487  1.00102.63           H  
ATOM   2511  HD2 PRO R 270     -14.792   4.963  29.207  1.00104.45           H  
ATOM   2512  HD3 PRO R 270     -13.190   4.507  29.792  1.00104.45           H  
ATOM   2513  N   ASP R 271     -13.464   0.858  25.878  1.00103.18           N  
ATOM   2514  CA  ASP R 271     -13.935   0.053  24.738  1.00104.54           C  
ATOM   2515  C   ASP R 271     -14.867   0.795  23.760  1.00104.72           C  
ATOM   2516  O   ASP R 271     -15.654   0.165  23.041  1.00103.17           O  
ATOM   2517  CB  ASP R 271     -14.540  -1.337  25.103  1.00105.38           C  
ATOM   2518  CG  ASP R 271     -13.738  -2.192  26.109  1.00104.32           C  
ATOM   2519  OD1 ASP R 271     -12.819  -2.921  25.671  1.00102.47           O  
ATOM   2520  OD2 ASP R 271     -13.943  -2.025  27.331  1.00103.13           O1-
ATOM   2521  H   ASP R 271     -12.468   0.806  26.037  1.00103.18           H  
ATOM   2522  HA  ASP R 271     -13.054  -0.166  24.134  1.00104.54           H  
ATOM   2523  HB3 ASP R 271     -14.639  -1.918  24.186  1.00105.38           H  
ATOM   2524  HB2 ASP R 271     -15.547  -1.232  25.507  1.00105.38           H  
ATOM   2525  N   THR R 272     -14.812   2.130  23.738  1.00104.68           N  
ATOM   2526  CA  THR R 272     -15.711   2.978  22.950  1.00103.68           C  
ATOM   2527  C   THR R 272     -15.062   3.320  21.591  1.00104.87           C  
ATOM   2528  O   THR R 272     -13.927   3.813  21.564  1.00105.09           O  
ATOM   2529  CB  THR R 272     -16.010   4.289  23.721  1.00102.55           C  
ATOM   2530  OG1 THR R 272     -16.527   3.928  25.000  1.00103.24           O  
ATOM   2531  CG2 THR R 272     -16.988   5.273  23.063  1.00101.64           C  
ATOM   2532  H   THR R 272     -14.112   2.625  24.272  1.00104.68           H  
ATOM   2533  HA  THR R 272     -16.656   2.458  22.793  1.00103.68           H  
ATOM   2534  HB  THR R 272     -15.061   4.797  23.891  1.00102.55           H  
ATOM   2535  HG1 THR R 272     -15.901   3.317  25.396  1.00103.24           H  
ATOM   2536 HG21 THR R 272     -17.968   4.821  22.910  1.00101.64           H  
ATOM   2537 HG22 THR R 272     -17.088   6.191  23.643  1.00101.64           H  
ATOM   2538 HG23 THR R 272     -16.628   5.609  22.091  1.00101.64           H  
ATOM   2539  N   ASP R 273     -15.754   2.964  20.508  1.00104.65           N  
ATOM   2540  CA  ASP R 273     -15.327   3.028  19.097  1.00104.32           C  
ATOM   2541  C   ASP R 273     -14.324   1.927  18.730  1.00103.79           C  
ATOM   2542  O   ASP R 273     -13.761   1.952  17.644  1.00104.31           O  
ATOM   2543  CB  ASP R 273     -14.758   4.396  18.605  1.00103.81           C  
ATOM   2544  CG  ASP R 273     -15.660   5.608  18.699  1.00103.55           C  
ATOM   2545  OD1 ASP R 273     -16.881   5.464  18.508  1.00102.92           O  
ATOM   2546  OD2 ASP R 273     -15.100   6.730  18.761  1.00102.08           O1-
ATOM   2547  H   ASP R 273     -16.632   2.482  20.639  1.00104.65           H  
ATOM   2548  HA  ASP R 273     -16.218   2.816  18.506  1.00104.32           H  
ATOM   2549  HB3 ASP R 273     -14.461   4.331  17.559  1.00103.81           H  
ATOM   2550  HB2 ASP R 273     -13.850   4.619  19.165  1.00103.81           H  
ATOM   2551  N   LEU R 274     -14.092   0.979  19.648  1.00101.24           N  
ATOM   2552  CA  LEU R 274     -13.135  -0.122  19.520  1.00101.20           C  
ATOM   2553  C   LEU R 274     -13.382  -0.952  18.248  1.00103.32           C  
ATOM   2554  O   LEU R 274     -12.446  -1.190  17.487  1.00102.85           O  
ATOM   2555  CB  LEU R 274     -13.231  -0.968  20.808  1.00 99.48           C  
ATOM   2556  CG  LEU R 274     -12.162  -2.069  20.977  1.00100.97           C  
ATOM   2557  CD1 LEU R 274     -10.753  -1.474  21.215  1.00101.19           C  
ATOM   2558  CD2 LEU R 274     -12.534  -3.089  22.055  1.00101.70           C  
ATOM   2559  H   LEU R 274     -14.636   1.039  20.497  1.00101.24           H  
ATOM   2560  HA  LEU R 274     -12.141   0.320  19.446  1.00101.20           H  
ATOM   2561  HB3 LEU R 274     -14.225  -1.413  20.835  1.00 99.48           H  
ATOM   2562  HB2 LEU R 274     -13.174  -0.326  21.687  1.00 99.48           H  
ATOM   2563  HG  LEU R 274     -12.099  -2.639  20.049  1.00100.97           H  
ATOM   2564 HD11 LEU R 274     -10.115  -1.724  20.368  1.00101.19           H  
ATOM   2565 HD12 LEU R 274     -10.760  -0.387  21.296  1.00101.19           H  
ATOM   2566 HD13 LEU R 274     -10.265  -1.841  22.118  1.00101.19           H  
ATOM   2567 HD21 LEU R 274     -11.959  -2.973  22.974  1.00101.70           H  
ATOM   2568 HD22 LEU R 274     -13.586  -3.025  22.333  1.00101.70           H  
ATOM   2569 HD23 LEU R 274     -12.345  -4.092  21.671  1.00101.70           H  
ATOM   2570  N   TYR R 275     -14.641  -1.348  18.043  1.00105.67           N  
ATOM   2571  CA  TYR R 275     -15.052  -2.067  16.850  1.00104.20           C  
ATOM   2572  C   TYR R 275     -15.177  -1.114  15.660  1.00103.19           C  
ATOM   2573  O   TYR R 275     -14.666  -1.437  14.584  1.00104.22           O  
ATOM   2574  CB  TYR R 275     -16.353  -2.854  17.110  1.00104.59           C  
ATOM   2575  CG  TYR R 275     -16.340  -4.081  18.018  1.00106.93           C  
ATOM   2576  CD1 TYR R 275     -15.345  -4.320  18.993  1.00106.06           C  
ATOM   2577  CD2 TYR R 275     -17.380  -5.009  17.879  1.00107.74           C  
ATOM   2578  CE1 TYR R 275     -15.397  -5.459  19.808  1.00105.74           C  
ATOM   2579  CE2 TYR R 275     -17.434  -6.170  18.696  1.00106.49           C  
ATOM   2580  CZ  TYR R 275     -16.437  -6.400  19.650  1.00106.67           C  
ATOM   2581  OH  TYR R 275     -16.492  -7.518  20.416  1.00105.79           O  
ATOM   2582  H   TYR R 275     -15.380  -1.004  18.639  1.00105.67           H  
ATOM   2583  HA  TYR R 275     -14.283  -2.795  16.592  1.00104.20           H  
ATOM   2584  HB3 TYR R 275     -16.743  -3.219  16.160  1.00104.59           H  
ATOM   2585  HB2 TYR R 275     -17.120  -2.182  17.494  1.00104.59           H  
ATOM   2586  HD1 TYR R 275     -14.511  -3.646  19.118  1.00106.06           H  
ATOM   2587  HD2 TYR R 275     -18.159  -4.840  17.150  1.00107.74           H  
ATOM   2588  HE1 TYR R 275     -14.637  -5.622  20.558  1.00105.74           H  
ATOM   2589  HE2 TYR R 275     -18.255  -6.860  18.566  1.00106.49           H  
ATOM   2590  HH  TYR R 275     -15.791  -7.581  21.068  1.00105.79           H  
ATOM   2591  N   TRP R 276     -15.802   0.065  15.872  1.00103.16           N  
ATOM   2592  CA  TRP R 276     -16.026   1.071  14.824  1.00105.74           C  
ATOM   2593  C   TRP R 276     -14.725   1.503  14.113  1.00105.62           C  
ATOM   2594  O   TRP R 276     -14.631   1.394  12.891  1.00104.35           O  
ATOM   2595  CB  TRP R 276     -16.822   2.272  15.380  1.00105.92           C  
ATOM   2596  CG  TRP R 276     -17.240   3.291  14.352  1.00107.17           C  
ATOM   2597  CD1 TRP R 276     -18.398   3.280  13.666  1.00106.13           C  
ATOM   2598  CD2 TRP R 276     -16.474   4.420  13.812  1.00106.55           C  
ATOM   2599  NE1 TRP R 276     -18.414   4.327  12.762  1.00106.68           N  
ATOM   2600  CE2 TRP R 276     -17.244   5.044  12.782  1.00106.15           C  
ATOM   2601  CE3 TRP R 276     -15.202   4.986  14.092  1.00105.37           C  
ATOM   2602  CZ2 TRP R 276     -16.787   6.153  12.058  1.00103.31           C  
ATOM   2603  CZ3 TRP R 276     -14.742   6.101  13.362  1.00107.48           C  
ATOM   2604  CH2 TRP R 276     -15.512   6.667  12.336  1.00104.62           C  
ATOM   2605  H   TRP R 276     -16.208   0.241  16.780  1.00103.16           H  
ATOM   2606  HA  TRP R 276     -16.643   0.598  14.060  1.00105.74           H  
ATOM   2607  HB3 TRP R 276     -16.246   2.793  16.144  1.00105.92           H  
ATOM   2608  HB2 TRP R 276     -17.724   1.920  15.881  1.00105.92           H  
ATOM   2609  HD1 TRP R 276     -19.184   2.557  13.827  1.00106.13           H  
ATOM   2610  HE1 TRP R 276     -19.191   4.525  12.148  1.00106.68           H  
ATOM   2611  HE3 TRP R 276     -14.589   4.593  14.889  1.00105.37           H  
ATOM   2612  HZ2 TRP R 276     -17.401   6.562  11.270  1.00103.31           H  
ATOM   2613  HZ3 TRP R 276     -13.776   6.523  13.598  1.00107.48           H  
ATOM   2614  HH2 TRP R 276     -15.154   7.515  11.771  1.00104.62           H  
ATOM   2615  N   PHE R 277     -13.729   1.909  14.902  1.00101.33           N  
ATOM   2616  CA  PHE R 277     -12.416   2.389  14.453  1.00 99.20           C  
ATOM   2617  C   PHE R 277     -11.613   1.278  13.742  1.00100.23           C  
ATOM   2618  O   PHE R 277     -10.950   1.552  12.736  1.00102.62           O  
ATOM   2619  CB  PHE R 277     -11.648   2.995  15.660  1.00100.74           C  
ATOM   2620  CG  PHE R 277     -10.278   3.599  15.386  1.00102.07           C  
ATOM   2621  CD1 PHE R 277      -9.162   3.230  16.158  1.00102.81           C  
ATOM   2622  CD2 PHE R 277     -10.120   4.628  14.423  1.00102.05           C  
ATOM   2623  CE1 PHE R 277      -7.936   3.840  15.954  1.00101.88           C  
ATOM   2624  CE2 PHE R 277      -8.885   5.241  14.247  1.00102.03           C  
ATOM   2625  CZ  PHE R 277      -7.790   4.824  14.994  1.00101.30           C  
ATOM   2626  H   PHE R 277     -13.851   1.891  15.904  1.00101.33           H  
ATOM   2627  HA  PHE R 277     -12.591   3.172  13.715  1.00 99.20           H  
ATOM   2628  HB3 PHE R 277     -11.511   2.225  16.420  1.00100.74           H  
ATOM   2629  HB2 PHE R 277     -12.258   3.757  16.145  1.00100.74           H  
ATOM   2630  HD1 PHE R 277      -9.277   2.468  16.915  1.00102.81           H  
ATOM   2631  HD2 PHE R 277     -10.967   4.958  13.840  1.00102.05           H  
ATOM   2632  HE1 PHE R 277      -7.092   3.531  16.552  1.00101.88           H  
ATOM   2633  HE2 PHE R 277      -8.784   6.035  13.522  1.00102.03           H  
ATOM   2634  HZ  PHE R 277      -6.836   5.304  14.832  1.00101.30           H  
ATOM   2635  N   THR R 278     -11.716   0.038  14.237  1.00 93.94           N  
ATOM   2636  CA  THR R 278     -11.089  -1.135  13.615  1.00 94.35           C  
ATOM   2637  C   THR R 278     -11.691  -1.426  12.225  1.00 95.56           C  
ATOM   2638  O   THR R 278     -10.931  -1.626  11.274  1.00 93.33           O  
ATOM   2639  CB  THR R 278     -11.262  -2.406  14.489  1.00 94.82           C  
ATOM   2640  OG1 THR R 278     -10.679  -2.206  15.769  1.00 96.23           O  
ATOM   2641  CG2 THR R 278     -10.636  -3.687  13.912  1.00 93.99           C  
ATOM   2642  H   THR R 278     -12.310  -0.121  15.039  1.00 93.94           H  
ATOM   2643  HA  THR R 278     -10.022  -0.952  13.487  1.00 94.35           H  
ATOM   2644  HB  THR R 278     -12.321  -2.614  14.642  1.00 94.82           H  
ATOM   2645  HG1 THR R 278     -11.299  -1.757  16.348  1.00 96.23           H  
ATOM   2646 HG21 THR R 278     -10.713  -4.510  14.623  1.00 93.99           H  
ATOM   2647 HG22 THR R 278     -11.122  -4.037  13.001  1.00 93.99           H  
ATOM   2648 HG23 THR R 278      -9.587  -3.534  13.659  1.00 93.99           H  
ATOM   2649  N   LEU R 279     -13.029  -1.394  12.135  1.00 95.70           N  
ATOM   2650  CA  LEU R 279     -13.773  -1.650  10.898  1.00 93.98           C  
ATOM   2651  C   LEU R 279     -13.572  -0.529   9.856  1.00 92.13           C  
ATOM   2652  O   LEU R 279     -13.424  -0.841   8.683  1.00 93.05           O  
ATOM   2653  CB  LEU R 279     -15.268  -1.903  11.206  1.00 93.07           C  
ATOM   2654  CG  LEU R 279     -15.658  -3.379  11.466  1.00 94.29           C  
ATOM   2655  CD1 LEU R 279     -15.428  -4.236  10.217  1.00 93.93           C  
ATOM   2656  CD2 LEU R 279     -15.063  -4.008  12.740  1.00 92.55           C  
ATOM   2657  H   LEU R 279     -13.577  -1.220  12.965  1.00 95.70           H  
ATOM   2658  HA  LEU R 279     -13.360  -2.556  10.454  1.00 93.98           H  
ATOM   2659  HB3 LEU R 279     -15.850  -1.586  10.341  1.00 93.07           H  
ATOM   2660  HB2 LEU R 279     -15.617  -1.273  12.025  1.00 93.07           H  
ATOM   2661  HG  LEU R 279     -16.739  -3.350  11.604  1.00 94.29           H  
ATOM   2662 HD11 LEU R 279     -15.305  -3.635   9.316  1.00 93.93           H  
ATOM   2663 HD12 LEU R 279     -14.543  -4.864  10.318  1.00 93.93           H  
ATOM   2664 HD13 LEU R 279     -16.265  -4.912  10.041  1.00 93.93           H  
ATOM   2665 HD21 LEU R 279     -14.903  -5.079  12.610  1.00 92.55           H  
ATOM   2666 HD22 LEU R 279     -14.112  -3.563  13.034  1.00 92.55           H  
ATOM   2667 HD23 LEU R 279     -15.750  -3.887  13.577  1.00 92.55           H  
ATOM   2668  N   TYR R 280     -13.577   0.733  10.314  1.00 86.27           N  
ATOM   2669  CA  TYR R 280     -13.318   1.947   9.534  1.00 85.06           C  
ATOM   2670  C   TYR R 280     -12.034   1.864   8.695  1.00 86.20           C  
ATOM   2671  O   TYR R 280     -12.076   2.083   7.482  1.00 84.23           O  
ATOM   2672  CB  TYR R 280     -13.312   3.144  10.503  1.00 86.09           C  
ATOM   2673  CG  TYR R 280     -12.979   4.512   9.945  1.00 87.14           C  
ATOM   2674  CD1 TYR R 280     -13.997   5.322   9.420  1.00 84.06           C  
ATOM   2675  CD2 TYR R 280     -11.656   5.008   9.990  1.00 87.56           C  
ATOM   2676  CE1 TYR R 280     -13.695   6.622   8.949  1.00 85.59           C  
ATOM   2677  CE2 TYR R 280     -11.351   6.291   9.502  1.00 87.65           C  
ATOM   2678  CZ  TYR R 280     -12.381   7.106   9.000  1.00 88.36           C  
ATOM   2679  OH  TYR R 280     -12.114   8.384   8.610  1.00 86.25           O  
ATOM   2680  H   TYR R 280     -13.789   0.888  11.290  1.00 86.27           H  
ATOM   2681  HA  TYR R 280     -14.166   2.077   8.861  1.00 85.06           H  
ATOM   2682  HB3 TYR R 280     -12.612   2.955  11.317  1.00 86.09           H  
ATOM   2683  HB2 TYR R 280     -14.286   3.218  10.986  1.00 86.09           H  
ATOM   2684  HD1 TYR R 280     -15.014   4.960   9.394  1.00 84.06           H  
ATOM   2685  HD2 TYR R 280     -10.864   4.416  10.425  1.00 87.56           H  
ATOM   2686  HE1 TYR R 280     -14.466   7.249   8.527  1.00 85.59           H  
ATOM   2687  HE2 TYR R 280     -10.336   6.656   9.562  1.00 87.65           H  
ATOM   2688  HH  TYR R 280     -11.170   8.542   8.541  1.00 86.25           H  
ATOM   2689  N   GLN R 281     -10.934   1.464   9.352  1.00 88.52           N  
ATOM   2690  CA  GLN R 281      -9.620   1.242   8.746  1.00 86.42           C  
ATOM   2691  C   GLN R 281      -9.657   0.121   7.701  1.00 85.84           C  
ATOM   2692  O   GLN R 281      -9.244   0.316   6.558  1.00 87.20           O  
ATOM   2693  CB  GLN R 281      -8.579   0.991   9.852  1.00 86.32           C  
ATOM   2694  CG  GLN R 281      -8.343   2.190  10.788  1.00 86.63           C  
ATOM   2695  CD  GLN R 281      -7.503   1.758  11.987  1.00 88.31           C  
ATOM   2696  OE1 GLN R 281      -6.303   1.561  11.857  1.00 87.55           O  
ATOM   2697  NE2 GLN R 281      -8.114   1.578  13.147  1.00 87.21           N  
ATOM   2698  H   GLN R 281     -11.022   1.270  10.340  1.00 88.52           H  
ATOM   2699  HA  GLN R 281      -9.348   2.153   8.214  1.00 86.42           H  
ATOM   2700  HB3 GLN R 281      -7.628   0.709   9.399  1.00 86.32           H  
ATOM   2701  HB2 GLN R 281      -8.886   0.124  10.437  1.00 86.32           H  
ATOM   2702  HG3 GLN R 281      -9.293   2.583  11.150  1.00 86.63           H  
ATOM   2703  HG2 GLN R 281      -7.839   3.020  10.294  1.00 86.63           H  
ATOM   2704 HE22 GLN R 281      -7.598   1.266  13.956  1.00 87.21           H  
ATOM   2705 HE21 GLN R 281      -9.113   1.713  13.213  1.00 87.21           H  
ATOM   2706  N   PHE R 282     -10.211  -1.041   8.098  1.00 77.74           N  
ATOM   2707  CA  PHE R 282     -10.369  -2.241   7.257  1.00 77.88           C  
ATOM   2708  C   PHE R 282     -11.202  -2.021   5.986  1.00 80.37           C  
ATOM   2709  O   PHE R 282     -10.834  -2.516   4.912  1.00 78.16           O  
ATOM   2710  CB  PHE R 282     -10.900  -3.395   8.142  1.00 77.03           C  
ATOM   2711  CG  PHE R 282     -11.338  -4.690   7.455  1.00 77.67           C  
ATOM   2712  CD1 PHE R 282     -12.673  -5.141   7.582  1.00 75.56           C  
ATOM   2713  CD2 PHE R 282     -10.432  -5.430   6.677  1.00 76.48           C  
ATOM   2714  CE1 PHE R 282     -13.055  -6.322   6.943  1.00 77.55           C  
ATOM   2715  CE2 PHE R 282     -10.834  -6.624   6.086  1.00 77.73           C  
ATOM   2716  CZ  PHE R 282     -12.138  -7.065   6.210  1.00 78.71           C  
ATOM   2717  H   PHE R 282     -10.567  -1.100   9.041  1.00 77.74           H  
ATOM   2718  HA  PHE R 282      -9.373  -2.539   6.928  1.00 77.88           H  
ATOM   2719  HB3 PHE R 282     -11.719  -3.023   8.757  1.00 77.03           H  
ATOM   2720  HB2 PHE R 282     -10.125  -3.687   8.851  1.00 77.03           H  
ATOM   2721  HD1 PHE R 282     -13.394  -4.574   8.154  1.00 75.56           H  
ATOM   2722  HD2 PHE R 282      -9.413  -5.092   6.555  1.00 76.48           H  
ATOM   2723  HE1 PHE R 282     -14.077  -6.666   7.012  1.00 77.55           H  
ATOM   2724  HE2 PHE R 282     -10.115  -7.198   5.520  1.00 77.73           H  
ATOM   2725  HZ  PHE R 282     -12.442  -7.990   5.742  1.00 78.71           H  
ATOM   2726  N   PHE R 283     -12.300  -1.251   6.129  1.00 77.38           N  
ATOM   2727  CA  PHE R 283     -13.138  -0.806   5.006  1.00 73.13           C  
ATOM   2728  C   PHE R 283     -12.333   0.060   4.010  1.00 72.93           C  
ATOM   2729  O   PHE R 283     -12.220  -0.314   2.847  1.00 75.98           O  
ATOM   2730  CB  PHE R 283     -14.414  -0.085   5.504  1.00 74.46           C  
ATOM   2731  CG  PHE R 283     -15.606  -0.972   5.825  1.00 77.07           C  
ATOM   2732  CD1 PHE R 283     -15.473  -2.216   6.474  1.00 79.21           C  
ATOM   2733  CD2 PHE R 283     -16.907  -0.481   5.574  1.00 75.17           C  
ATOM   2734  CE1 PHE R 283     -16.604  -2.958   6.790  1.00 78.84           C  
ATOM   2735  CE2 PHE R 283     -18.012  -1.235   5.892  1.00 75.31           C  
ATOM   2736  CZ  PHE R 283     -17.871  -2.480   6.489  1.00 75.93           C  
ATOM   2737  H   PHE R 283     -12.604  -0.968   7.050  1.00 77.38           H  
ATOM   2738  HA  PHE R 283     -13.468  -1.700   4.477  1.00 73.13           H  
ATOM   2739  HB3 PHE R 283     -14.724   0.646   4.757  1.00 74.46           H  
ATOM   2740  HB2 PHE R 283     -14.198   0.524   6.381  1.00 74.46           H  
ATOM   2741  HD1 PHE R 283     -14.501  -2.615   6.726  1.00 79.21           H  
ATOM   2742  HD2 PHE R 283     -17.056   0.490   5.125  1.00 75.17           H  
ATOM   2743  HE1 PHE R 283     -16.493  -3.913   7.281  1.00 78.84           H  
ATOM   2744  HE2 PHE R 283     -19.008  -0.866   5.693  1.00 75.31           H  
ATOM   2745  HZ  PHE R 283     -18.756  -3.046   6.737  1.00 75.93           H  
ATOM   2746  N   LEU R 284     -11.823   1.201   4.484  1.00 75.46           N  
ATOM   2747  CA  LEU R 284     -11.251   2.260   3.661  1.00 77.02           C  
ATOM   2748  C   LEU R 284      -9.856   1.951   3.102  1.00 70.89           C  
ATOM   2749  O   LEU R 284      -9.566   2.324   1.960  1.00 69.66           O  
ATOM   2750  CB  LEU R 284     -11.234   3.576   4.472  1.00 74.75           C  
ATOM   2751  CG  LEU R 284     -12.646   4.134   4.779  1.00 70.98           C  
ATOM   2752  CD1 LEU R 284     -12.576   5.288   5.795  1.00 72.22           C  
ATOM   2753  CD2 LEU R 284     -13.412   4.529   3.488  1.00 70.19           C  
ATOM   2754  H   LEU R 284     -11.901   1.410   5.469  1.00 75.46           H  
ATOM   2755  HA  LEU R 284     -11.891   2.388   2.787  1.00 77.02           H  
ATOM   2756  HB3 LEU R 284     -10.664   4.336   3.938  1.00 74.75           H  
ATOM   2757  HB2 LEU R 284     -10.709   3.389   5.409  1.00 74.75           H  
ATOM   2758  HG  LEU R 284     -13.228   3.362   5.281  1.00 70.98           H  
ATOM   2759 HD11 LEU R 284     -13.260   5.111   6.625  1.00 72.22           H  
ATOM   2760 HD12 LEU R 284     -11.576   5.415   6.210  1.00 72.22           H  
ATOM   2761 HD13 LEU R 284     -12.837   6.250   5.354  1.00 72.22           H  
ATOM   2762 HD21 LEU R 284     -14.103   3.756   3.153  1.00 70.19           H  
ATOM   2763 HD22 LEU R 284     -13.992   5.444   3.607  1.00 70.19           H  
ATOM   2764 HD23 LEU R 284     -12.717   4.694   2.664  1.00 70.19           H  
ATOM   2765  N   ALA R 285      -9.000   1.266   3.890  1.00 68.04           N  
ATOM   2766  CA  ALA R 285      -7.594   1.007   3.564  1.00 66.71           C  
ATOM   2767  C   ALA R 285      -7.310  -0.480   3.344  1.00 70.35           C  
ATOM   2768  O   ALA R 285      -6.187  -0.927   3.600  1.00 75.78           O  
ATOM   2769  CB  ALA R 285      -6.689   1.670   4.629  1.00 70.81           C  
ATOM   2770  H   ALA R 285      -9.282   0.962   4.811  1.00 68.04           H  
ATOM   2771  HA  ALA R 285      -7.316   1.460   2.612  1.00 66.71           H  
ATOM   2772  HB1 ALA R 285      -6.714   2.753   4.510  1.00 70.81           H  
ATOM   2773  HB2 ALA R 285      -6.986   1.423   5.648  1.00 70.81           H  
ATOM   2774  HB3 ALA R 285      -5.646   1.381   4.497  1.00 70.81           H  
ATOM   2775  N   PHE R 286      -8.316  -1.236   2.873  1.00 65.24           N  
ATOM   2776  CA  PHE R 286      -8.154  -2.588   2.357  1.00 64.89           C  
ATOM   2777  C   PHE R 286      -9.336  -3.040   1.503  1.00 70.10           C  
ATOM   2778  O   PHE R 286      -9.167  -3.239   0.303  1.00 70.94           O  
ATOM   2779  CB  PHE R 286      -7.747  -3.625   3.431  1.00 64.22           C  
ATOM   2780  CG  PHE R 286      -7.668  -5.076   2.966  1.00 64.45           C  
ATOM   2781  CD1 PHE R 286      -6.577  -5.509   2.191  1.00 69.07           C  
ATOM   2782  CD2 PHE R 286      -8.747  -5.951   3.191  1.00 63.64           C  
ATOM   2783  CE1 PHE R 286      -6.541  -6.823   1.724  1.00 72.57           C  
ATOM   2784  CE2 PHE R 286      -8.712  -7.247   2.694  1.00 69.02           C  
ATOM   2785  CZ  PHE R 286      -7.605  -7.684   1.963  1.00 72.51           C  
ATOM   2786  H   PHE R 286      -9.216  -0.796   2.745  1.00 65.24           H  
ATOM   2787  HA  PHE R 286      -7.329  -2.530   1.647  1.00 64.89           H  
ATOM   2788  HB3 PHE R 286      -8.379  -3.546   4.316  1.00 64.22           H  
ATOM   2789  HB2 PHE R 286      -6.731  -3.371   3.733  1.00 64.22           H  
ATOM   2790  HD1 PHE R 286      -5.767  -4.833   1.959  1.00 69.07           H  
ATOM   2791  HD2 PHE R 286      -9.615  -5.607   3.733  1.00 63.64           H  
ATOM   2792  HE1 PHE R 286      -5.706  -7.133   1.114  1.00 72.57           H  
ATOM   2793  HE2 PHE R 286      -9.549  -7.900   2.892  1.00 69.02           H  
ATOM   2794  HZ  PHE R 286      -7.601  -8.693   1.578  1.00 72.51           H  
ATOM   2795  N   ALA R 287     -10.522  -3.186   2.128  1.00 69.40           N  
ATOM   2796  CA  ALA R 287     -11.683  -3.842   1.520  1.00 67.82           C  
ATOM   2797  C   ALA R 287     -12.221  -3.132   0.282  1.00 67.34           C  
ATOM   2798  O   ALA R 287     -12.259  -3.749  -0.784  1.00 74.58           O  
ATOM   2799  CB  ALA R 287     -12.799  -4.043   2.551  1.00 72.03           C  
ATOM   2800  H   ALA R 287     -10.591  -2.952   3.108  1.00 69.40           H  
ATOM   2801  HA  ALA R 287     -11.354  -4.831   1.201  1.00 67.82           H  
ATOM   2802  HB1 ALA R 287     -13.604  -4.636   2.117  1.00 72.03           H  
ATOM   2803  HB2 ALA R 287     -12.422  -4.575   3.425  1.00 72.03           H  
ATOM   2804  HB3 ALA R 287     -13.238  -3.091   2.850  1.00 72.03           H  
ATOM   2805  N   LEU R 288     -12.594  -1.858   0.425  1.00 58.57           N  
ATOM   2806  CA  LEU R 288     -13.139  -1.051  -0.668  1.00 60.94           C  
ATOM   2807  C   LEU R 288     -12.153  -0.809  -1.838  1.00 61.16           C  
ATOM   2808  O   LEU R 288     -12.613  -0.861  -2.978  1.00 66.10           O  
ATOM   2809  CB  LEU R 288     -13.769   0.262  -0.139  1.00 60.21           C  
ATOM   2810  CG  LEU R 288     -14.980   0.051   0.812  1.00 64.64           C  
ATOM   2811  CD1 LEU R 288     -15.430   1.375   1.454  1.00 63.02           C  
ATOM   2812  CD2 LEU R 288     -16.161  -0.697   0.179  1.00 61.26           C  
ATOM   2813  H   LEU R 288     -12.444  -1.390   1.308  1.00 58.57           H  
ATOM   2814  HA  LEU R 288     -13.949  -1.645  -1.091  1.00 60.94           H  
ATOM   2815  HB3 LEU R 288     -14.096   0.877  -0.977  1.00 60.21           H  
ATOM   2816  HB2 LEU R 288     -13.016   0.853   0.382  1.00 60.21           H  
ATOM   2817  HG  LEU R 288     -14.638  -0.567   1.642  1.00 64.64           H  
ATOM   2818 HD11 LEU R 288     -15.442   1.277   2.539  1.00 63.02           H  
ATOM   2819 HD12 LEU R 288     -14.744   2.186   1.208  1.00 63.02           H  
ATOM   2820 HD13 LEU R 288     -16.420   1.684   1.120  1.00 63.02           H  
ATOM   2821 HD21 LEU R 288     -16.093  -1.769   0.363  1.00 61.26           H  
ATOM   2822 HD22 LEU R 288     -17.113  -0.374   0.600  1.00 61.26           H  
ATOM   2823 HD23 LEU R 288     -16.214  -0.563  -0.901  1.00 61.26           H  
ATOM   2824  N   PRO R 289     -10.831  -0.661  -1.571  1.00 50.32           N  
ATOM   2825  CA  PRO R 289      -9.790  -0.869  -2.581  1.00 53.80           C  
ATOM   2826  C   PRO R 289      -9.811  -2.228  -3.296  1.00 60.19           C  
ATOM   2827  O   PRO R 289      -9.946  -2.273  -4.521  1.00 67.75           O  
ATOM   2828  CB  PRO R 289      -8.478  -0.621  -1.802  1.00 57.50           C  
ATOM   2829  CG  PRO R 289      -8.872   0.420  -0.767  1.00 64.00           C  
ATOM   2830  CD  PRO R 289     -10.290   0.030  -0.390  1.00 59.99           C  
ATOM   2831  HA  PRO R 289      -9.895  -0.089  -3.334  1.00 53.80           H  
ATOM   2832  HB3 PRO R 289      -7.669  -0.264  -2.440  1.00 57.50           H  
ATOM   2833  HB2 PRO R 289      -8.158  -1.540  -1.310  1.00 57.50           H  
ATOM   2834  HG3 PRO R 289      -8.868   1.408  -1.227  1.00 64.00           H  
ATOM   2835  HG2 PRO R 289      -8.201   0.455   0.091  1.00 64.00           H  
ATOM   2836  HD2 PRO R 289     -10.283  -0.659   0.454  1.00 59.99           H  
ATOM   2837  HD3 PRO R 289     -10.872   0.910  -0.116  1.00 59.99           H  
ATOM   2838  N   PHE R 290      -9.660  -3.318  -2.525  1.00 54.82           N  
ATOM   2839  CA  PHE R 290      -9.478  -4.683  -3.017  1.00 53.88           C  
ATOM   2840  C   PHE R 290     -10.548  -5.178  -3.997  1.00 59.54           C  
ATOM   2841  O   PHE R 290     -10.198  -5.769  -5.020  1.00 62.99           O  
ATOM   2842  CB  PHE R 290      -9.236  -5.631  -1.833  1.00 51.76           C  
ATOM   2843  CG  PHE R 290      -8.981  -7.085  -2.191  1.00 53.17           C  
ATOM   2844  CD1 PHE R 290     -10.016  -8.045  -2.105  1.00 56.03           C  
ATOM   2845  CD2 PHE R 290      -7.736  -7.473  -2.713  1.00 55.06           C  
ATOM   2846  CE1 PHE R 290      -9.765  -9.360  -2.475  1.00 55.88           C  
ATOM   2847  CE2 PHE R 290      -7.519  -8.785  -3.109  1.00 56.94           C  
ATOM   2848  CZ  PHE R 290      -8.519  -9.729  -2.959  1.00 56.76           C  
ATOM   2849  H   PHE R 290      -9.561  -3.210  -1.526  1.00 54.82           H  
ATOM   2850  HA  PHE R 290      -8.545  -4.648  -3.580  1.00 53.88           H  
ATOM   2851  HB3 PHE R 290     -10.066  -5.562  -1.130  1.00 51.76           H  
ATOM   2852  HB2 PHE R 290      -8.348  -5.303  -1.292  1.00 51.76           H  
ATOM   2853  HD1 PHE R 290     -10.988  -7.746  -1.743  1.00 56.03           H  
ATOM   2854  HD2 PHE R 290      -6.958  -6.730  -2.805  1.00 55.06           H  
ATOM   2855  HE1 PHE R 290     -10.546 -10.100  -2.385  1.00 55.88           H  
ATOM   2856  HE2 PHE R 290      -6.545  -9.067  -3.479  1.00 56.94           H  
ATOM   2857  HZ  PHE R 290      -8.345 -10.755  -3.250  1.00 56.76           H  
ATOM   2858  N   VAL R 291     -11.819  -4.929  -3.680  1.00 53.95           N  
ATOM   2859  CA  VAL R 291     -12.962  -5.313  -4.499  1.00 49.17           C  
ATOM   2860  C   VAL R 291     -12.993  -4.548  -5.850  1.00 52.73           C  
ATOM   2861  O   VAL R 291     -13.391  -5.137  -6.852  1.00 57.10           O  
ATOM   2862  CB  VAL R 291     -14.294  -5.142  -3.735  1.00 48.52           C  
ATOM   2863  CG1 VAL R 291     -14.367  -6.069  -2.503  1.00 51.18           C  
ATOM   2864  CG2 VAL R 291     -14.652  -3.698  -3.360  1.00 52.61           C  
ATOM   2865  H   VAL R 291     -12.021  -4.473  -2.802  1.00 53.95           H  
ATOM   2866  HA  VAL R 291     -12.895  -6.375  -4.735  1.00 49.17           H  
ATOM   2867  HB  VAL R 291     -15.093  -5.472  -4.400  1.00 48.52           H  
ATOM   2868 HG11 VAL R 291     -13.602  -5.843  -1.761  1.00 51.18           H  
ATOM   2869 HG12 VAL R 291     -15.333  -5.997  -2.003  1.00 51.18           H  
ATOM   2870 HG13 VAL R 291     -14.245  -7.112  -2.794  1.00 51.18           H  
ATOM   2871 HG21 VAL R 291     -15.549  -3.664  -2.741  1.00 52.61           H  
ATOM   2872 HG22 VAL R 291     -13.846  -3.199  -2.822  1.00 52.61           H  
ATOM   2873 HG23 VAL R 291     -14.888  -3.079  -4.226  1.00 52.61           H  
ATOM   2874  N   VAL R 292     -12.555  -3.283  -5.869  1.00 50.09           N  
ATOM   2875  CA  VAL R 292     -12.409  -2.504  -7.100  1.00 54.06           C  
ATOM   2876  C   VAL R 292     -11.212  -2.992  -7.942  1.00 50.11           C  
ATOM   2877  O   VAL R 292     -11.379  -3.173  -9.145  1.00 57.05           O  
ATOM   2878  CB  VAL R 292     -12.290  -0.980  -6.801  1.00 50.23           C  
ATOM   2879  CG1 VAL R 292     -11.904  -0.118  -8.020  1.00 43.82           C  
ATOM   2880  CG2 VAL R 292     -13.605  -0.459  -6.201  1.00 51.30           C  
ATOM   2881  H   VAL R 292     -12.154  -2.887  -5.031  1.00 50.09           H  
ATOM   2882  HA  VAL R 292     -13.298  -2.665  -7.709  1.00 54.06           H  
ATOM   2883  HB  VAL R 292     -11.519  -0.843  -6.043  1.00 50.23           H  
ATOM   2884 HG11 VAL R 292     -12.508  -0.377  -8.889  1.00 43.82           H  
ATOM   2885 HG12 VAL R 292     -11.999   0.950  -7.824  1.00 43.82           H  
ATOM   2886 HG13 VAL R 292     -10.864  -0.294  -8.298  1.00 43.82           H  
ATOM   2887 HG21 VAL R 292     -13.539   0.583  -5.885  1.00 51.30           H  
ATOM   2888 HG22 VAL R 292     -14.417  -0.523  -6.924  1.00 51.30           H  
ATOM   2889 HG23 VAL R 292     -13.889  -1.027  -5.315  1.00 51.30           H  
ATOM   2890  N   ILE R 293     -10.053  -3.233  -7.301  1.00 41.32           N  
ATOM   2891  CA  ILE R 293      -8.828  -3.739  -7.945  1.00 47.48           C  
ATOM   2892  C   ILE R 293      -9.043  -5.100  -8.658  1.00 49.74           C  
ATOM   2893  O   ILE R 293      -8.701  -5.229  -9.832  1.00 61.79           O  
ATOM   2894  CB  ILE R 293      -7.618  -3.831  -6.939  1.00 45.86           C  
ATOM   2895  CG1 ILE R 293      -7.172  -2.413  -6.488  1.00 48.05           C  
ATOM   2896  CG2 ILE R 293      -6.386  -4.629  -7.443  1.00 51.64           C  
ATOM   2897  CD1 ILE R 293      -6.461  -2.365  -5.133  1.00 48.28           C  
ATOM   2898  H   ILE R 293      -9.993  -3.023  -6.315  1.00 41.32           H  
ATOM   2899  HA  ILE R 293      -8.583  -3.007  -8.714  1.00 47.48           H  
ATOM   2900  HB  ILE R 293      -7.977  -4.346  -6.048  1.00 45.86           H  
ATOM   2901 HG13 ILE R 293      -8.027  -1.741  -6.416  1.00 48.05           H  
ATOM   2902 HG12 ILE R 293      -6.512  -1.975  -7.236  1.00 48.05           H  
ATOM   2903 HG21 ILE R 293      -6.018  -4.243  -8.394  1.00 51.64           H  
ATOM   2904 HG22 ILE R 293      -5.564  -4.589  -6.728  1.00 51.64           H  
ATOM   2905 HG23 ILE R 293      -6.632  -5.682  -7.580  1.00 51.64           H  
ATOM   2906 HD11 ILE R 293      -7.108  -2.718  -4.329  1.00 48.28           H  
ATOM   2907 HD12 ILE R 293      -5.537  -2.942  -5.112  1.00 48.28           H  
ATOM   2908 HD13 ILE R 293      -6.204  -1.336  -4.884  1.00 48.28           H  
ATOM   2909  N   THR R 294      -9.655  -6.047  -7.945  1.00 36.21           N  
ATOM   2910  CA  THR R 294      -9.975  -7.371  -8.462  1.00 42.70           C  
ATOM   2911  C   THR R 294     -11.074  -7.300  -9.544  1.00 49.94           C  
ATOM   2912  O   THR R 294     -10.883  -7.933 -10.577  1.00 52.72           O  
ATOM   2913  CB  THR R 294     -10.417  -8.337  -7.324  1.00 49.49           C  
ATOM   2914  OG1 THR R 294     -11.417  -7.721  -6.544  1.00 60.21           O  
ATOM   2915  CG2 THR R 294      -9.280  -8.729  -6.351  1.00 49.88           C  
ATOM   2916  H   THR R 294      -9.934  -5.847  -6.996  1.00 36.21           H  
ATOM   2917  HA  THR R 294      -9.083  -7.786  -8.931  1.00 42.70           H  
ATOM   2918  HB  THR R 294     -10.832  -9.247  -7.757  1.00 49.49           H  
ATOM   2919  HG1 THR R 294     -10.985  -7.173  -5.885  1.00 60.21           H  
ATOM   2920 HG21 THR R 294      -8.820  -7.849  -5.901  1.00 49.88           H  
ATOM   2921 HG22 THR R 294      -9.657  -9.331  -5.525  1.00 49.88           H  
ATOM   2922 HG23 THR R 294      -8.493  -9.289  -6.857  1.00 49.88           H  
ATOM   2923  N   ALA R 295     -12.141  -6.506  -9.354  1.00 45.39           N  
ATOM   2924  CA  ALA R 295     -13.204  -6.316 -10.349  1.00 46.12           C  
ATOM   2925  C   ALA R 295     -12.692  -5.701 -11.655  1.00 47.21           C  
ATOM   2926  O   ALA R 295     -13.019  -6.181 -12.741  1.00 51.93           O  
ATOM   2927  CB  ALA R 295     -14.344  -5.466  -9.754  1.00 46.72           C  
ATOM   2928  H   ALA R 295     -12.254  -6.033  -8.469  1.00 45.39           H  
ATOM   2929  HA  ALA R 295     -13.594  -7.308 -10.574  1.00 46.12           H  
ATOM   2930  HB1 ALA R 295     -15.106  -5.282 -10.511  1.00 46.72           H  
ATOM   2931  HB2 ALA R 295     -14.814  -5.981  -8.916  1.00 46.72           H  
ATOM   2932  HB3 ALA R 295     -13.967  -4.500  -9.419  1.00 46.72           H  
ATOM   2933  N   ALA R 296     -11.801  -4.709 -11.534  1.00 45.80           N  
ATOM   2934  CA  ALA R 296     -11.146  -4.047 -12.657  1.00 41.01           C  
ATOM   2935  C   ALA R 296     -10.314  -5.021 -13.527  1.00 44.60           C  
ATOM   2936  O   ALA R 296     -10.527  -5.094 -14.736  1.00 58.96           O  
ATOM   2937  CB  ALA R 296     -10.303  -2.878 -12.143  1.00 37.46           C  
ATOM   2938  H   ALA R 296     -11.575  -4.361 -10.613  1.00 45.80           H  
ATOM   2939  HA  ALA R 296     -11.929  -3.639 -13.296  1.00 41.01           H  
ATOM   2940  HB1 ALA R 296      -9.804  -2.341 -12.949  1.00 37.46           H  
ATOM   2941  HB2 ALA R 296     -10.917  -2.165 -11.592  1.00 37.46           H  
ATOM   2942  HB3 ALA R 296      -9.527  -3.234 -11.466  1.00 37.46           H  
ATOM   2943  N   TYR R 297      -9.445  -5.807 -12.871  1.00 38.88           N  
ATOM   2944  CA  TYR R 297      -8.621  -6.821 -13.525  1.00 42.80           C  
ATOM   2945  C   TYR R 297      -9.410  -8.036 -14.077  1.00 49.97           C  
ATOM   2946  O   TYR R 297      -9.000  -8.586 -15.106  1.00 59.70           O  
ATOM   2947  CB  TYR R 297      -7.419  -7.237 -12.648  1.00 47.63           C  
ATOM   2948  CG  TYR R 297      -6.117  -6.500 -12.982  1.00 46.73           C  
ATOM   2949  CD1 TYR R 297      -5.462  -6.794 -14.179  1.00 48.55           C  
ATOM   2950  CD2 TYR R 297      -5.561  -5.550 -12.094  1.00 48.55           C  
ATOM   2951  CE1 TYR R 297      -4.263  -6.131 -14.525  1.00 47.64           C  
ATOM   2952  CE2 TYR R 297      -4.346  -4.905 -12.415  1.00 53.88           C  
ATOM   2953  CZ  TYR R 297      -3.697  -5.194 -13.638  1.00 52.06           C  
ATOM   2954  OH  TYR R 297      -2.514  -4.600 -13.957  1.00 57.74           O  
ATOM   2955  H   TYR R 297      -9.328  -5.674 -11.877  1.00 38.88           H  
ATOM   2956  HA  TYR R 297      -8.240  -6.335 -14.423  1.00 42.80           H  
ATOM   2957  HB3 TYR R 297      -7.193  -8.289 -12.818  1.00 47.63           H  
ATOM   2958  HB2 TYR R 297      -7.638  -7.147 -11.584  1.00 47.63           H  
ATOM   2959  HD1 TYR R 297      -5.874  -7.524 -14.860  1.00 48.55           H  
ATOM   2960  HD2 TYR R 297      -6.049  -5.322 -11.158  1.00 48.55           H  
ATOM   2961  HE1 TYR R 297      -3.759  -6.379 -15.447  1.00 47.64           H  
ATOM   2962  HE2 TYR R 297      -3.929  -4.212 -11.699  1.00 53.88           H  
ATOM   2963  HH  TYR R 297      -2.155  -4.935 -14.783  1.00 57.74           H  
ATOM   2964  N   VAL R 298     -10.551  -8.397 -13.456  1.00 51.42           N  
ATOM   2965  CA  VAL R 298     -11.485  -9.357 -14.045  1.00 53.79           C  
ATOM   2966  C   VAL R 298     -12.073  -8.827 -15.373  1.00 55.57           C  
ATOM   2967  O   VAL R 298     -12.018  -9.534 -16.377  1.00 59.10           O  
ATOM   2968  CB  VAL R 298     -12.639  -9.779 -13.070  1.00 53.56           C  
ATOM   2969  CG1 VAL R 298     -13.855 -10.489 -13.714  1.00 53.42           C  
ATOM   2970  CG2 VAL R 298     -12.106 -10.672 -11.918  1.00 54.81           C  
ATOM   2971  H   VAL R 298     -10.802  -7.978 -12.572  1.00 51.42           H  
ATOM   2972  HA  VAL R 298     -10.934 -10.270 -14.272  1.00 53.79           H  
ATOM   2973  HB  VAL R 298     -13.029  -8.872 -12.610  1.00 53.56           H  
ATOM   2974 HG11 VAL R 298     -14.546 -10.841 -12.948  1.00 53.42           H  
ATOM   2975 HG12 VAL R 298     -14.413  -9.817 -14.367  1.00 53.42           H  
ATOM   2976 HG13 VAL R 298     -13.555 -11.345 -14.318  1.00 53.42           H  
ATOM   2977 HG21 VAL R 298     -12.844 -10.802 -11.126  1.00 54.81           H  
ATOM   2978 HG22 VAL R 298     -11.823 -11.656 -12.294  1.00 54.81           H  
ATOM   2979 HG23 VAL R 298     -11.226 -10.252 -11.432  1.00 54.81           H  
ATOM   2980  N   ARG R 299     -12.562  -7.563 -15.398  1.00 54.35           N  
ATOM   2981  CA  ARG R 299     -13.076  -6.906 -16.613  1.00 56.66           C  
ATOM   2982  C   ARG R 299     -12.006  -6.728 -17.722  1.00 57.82           C  
ATOM   2983  O   ARG R 299     -12.359  -6.752 -18.900  1.00 64.54           O  
ATOM   2984  CB  ARG R 299     -13.731  -5.552 -16.273  1.00 58.50           C  
ATOM   2985  CG  ARG R 299     -15.061  -5.548 -15.489  1.00 64.34           C  
ATOM   2986  CD  ARG R 299     -16.032  -6.674 -15.838  1.00 58.14           C  
ATOM   2987  NE  ARG R 299     -17.384  -6.491 -15.257  1.00 60.42           N  
ATOM   2988  CZ  ARG R 299     -18.437  -7.319 -15.353  1.00 67.70           C  
ATOM   2989  NH1 ARG R 299     -18.346  -8.490 -15.983  1.00 68.45           N  
ATOM   2990  NH2 ARG R 299     -19.602  -6.969 -14.841  1.00 63.85           N1+
ATOM   2991  H   ARG R 299     -12.541  -7.015 -14.550  1.00 54.35           H  
ATOM   2992  HA  ARG R 299     -13.824  -7.580 -17.029  1.00 56.66           H  
ATOM   2993  HB3 ARG R 299     -13.956  -5.077 -17.228  1.00 58.50           H  
ATOM   2994  HB2 ARG R 299     -13.032  -4.872 -15.785  1.00 58.50           H  
ATOM   2995  HG3 ARG R 299     -15.532  -4.570 -15.580  1.00 64.34           H  
ATOM   2996  HG2 ARG R 299     -14.794  -5.652 -14.437  1.00 64.34           H  
ATOM   2997  HD3 ARG R 299     -15.664  -7.574 -15.345  1.00 58.14           H  
ATOM   2998  HD2 ARG R 299     -16.028  -6.890 -16.907  1.00 58.14           H  
ATOM   2999  HE  ARG R 299     -17.487  -5.634 -14.733  1.00 60.42           H  
ATOM   3000 HH12 ARG R 299     -19.152  -9.051 -16.219  1.00 68.45           H  
ATOM   3001 HH11 ARG R 299     -17.455  -8.821 -16.325  1.00 68.45           H  
ATOM   3002 HH22 ARG R 299     -20.371  -7.621 -14.782  1.00 63.85           H  
ATOM   3003 HH21 ARG R 299     -19.840  -6.065 -14.460  1.00 63.85           H  
ATOM   3004  N   ILE R 300     -10.735  -6.565 -17.340  1.00 50.45           N  
ATOM   3005  CA  ILE R 300      -9.596  -6.572 -18.251  1.00 48.09           C  
ATOM   3006  C   ILE R 300      -9.418  -7.953 -18.927  1.00 53.25           C  
ATOM   3007  O   ILE R 300      -9.421  -8.029 -20.151  1.00 66.73           O  
ATOM   3008  CB  ILE R 300      -8.275  -6.106 -17.557  1.00 51.00           C  
ATOM   3009  CG1 ILE R 300      -8.377  -4.595 -17.244  1.00 53.41           C  
ATOM   3010  CG2 ILE R 300      -6.949  -6.403 -18.288  1.00 51.07           C  
ATOM   3011  CD1 ILE R 300      -7.331  -4.060 -16.241  1.00 52.12           C  
ATOM   3012  H   ILE R 300     -10.527  -6.494 -16.354  1.00 50.45           H  
ATOM   3013  HA  ILE R 300      -9.811  -5.867 -19.054  1.00 48.09           H  
ATOM   3014  HB  ILE R 300      -8.191  -6.634 -16.607  1.00 51.00           H  
ATOM   3015 HG13 ILE R 300      -9.372  -4.336 -16.882  1.00 53.41           H  
ATOM   3016 HG12 ILE R 300      -8.273  -4.034 -18.172  1.00 53.41           H  
ATOM   3017 HG21 ILE R 300      -6.113  -6.023 -17.702  1.00 51.07           H  
ATOM   3018 HG22 ILE R 300      -6.785  -7.469 -18.441  1.00 51.07           H  
ATOM   3019 HG23 ILE R 300      -6.914  -5.905 -19.257  1.00 51.07           H  
ATOM   3020 HD11 ILE R 300      -6.865  -4.860 -15.667  1.00 52.12           H  
ATOM   3021 HD12 ILE R 300      -6.530  -3.515 -16.740  1.00 52.12           H  
ATOM   3022 HD13 ILE R 300      -7.799  -3.367 -15.541  1.00 52.12           H  
ATOM   3023  N   LEU R 301      -9.340  -9.030 -18.125  1.00 53.83           N  
ATOM   3024  CA  LEU R 301      -9.155 -10.390 -18.639  1.00 57.64           C  
ATOM   3025  C   LEU R 301     -10.357 -10.922 -19.451  1.00 62.99           C  
ATOM   3026  O   LEU R 301     -10.150 -11.656 -20.416  1.00 63.75           O  
ATOM   3027  CB  LEU R 301      -8.828 -11.323 -17.462  1.00 58.27           C  
ATOM   3028  CG  LEU R 301      -7.366 -11.218 -16.970  1.00 59.91           C  
ATOM   3029  CD1 LEU R 301      -7.185 -12.000 -15.650  1.00 59.28           C  
ATOM   3030  CD2 LEU R 301      -6.347 -11.674 -18.039  1.00 60.61           C  
ATOM   3031  H   LEU R 301      -9.372  -8.916 -17.122  1.00 53.83           H  
ATOM   3032  HA  LEU R 301      -8.305 -10.389 -19.320  1.00 57.64           H  
ATOM   3033  HB3 LEU R 301      -9.025 -12.354 -17.757  1.00 58.27           H  
ATOM   3034  HB2 LEU R 301      -9.530 -11.119 -16.653  1.00 58.27           H  
ATOM   3035  HG  LEU R 301      -7.188 -10.166 -16.747  1.00 59.91           H  
ATOM   3036 HD11 LEU R 301      -8.140 -12.249 -15.187  1.00 59.28           H  
ATOM   3037 HD12 LEU R 301      -6.617 -12.920 -15.791  1.00 59.28           H  
ATOM   3038 HD13 LEU R 301      -6.643 -11.390 -14.927  1.00 59.28           H  
ATOM   3039 HD21 LEU R 301      -6.802 -12.306 -18.802  1.00 60.61           H  
ATOM   3040 HD22 LEU R 301      -5.922 -10.823 -18.571  1.00 60.61           H  
ATOM   3041 HD23 LEU R 301      -5.518 -12.244 -17.620  1.00 60.61           H  
ATOM   3042  N   GLN R 302     -11.570 -10.484 -19.115  1.00 69.89           N  
ATOM   3043  CA  GLN R 302     -12.788 -10.779 -19.875  1.00 67.93           C  
ATOM   3044  C   GLN R 302     -12.803 -10.267 -21.329  1.00 66.90           C  
ATOM   3045  O   GLN R 302     -13.652 -10.698 -22.112  1.00 71.78           O  
ATOM   3046  CB  GLN R 302     -14.044 -10.292 -19.115  1.00 66.53           C  
ATOM   3047  CG  GLN R 302     -14.425 -11.221 -17.936  1.00 66.84           C  
ATOM   3048  CD  GLN R 302     -15.724 -10.767 -17.312  1.00 70.11           C  
ATOM   3049  OE1 GLN R 302     -15.887  -9.590 -16.988  1.00 70.36           O  
ATOM   3050  NE2 GLN R 302     -16.663 -11.678 -17.126  1.00 71.25           N  
ATOM   3051  H   GLN R 302     -11.681  -9.956 -18.262  1.00 69.89           H  
ATOM   3052  HA  GLN R 302     -12.860 -11.861 -19.978  1.00 67.93           H  
ATOM   3053  HB3 GLN R 302     -14.881 -10.226 -19.810  1.00 66.53           H  
ATOM   3054  HB2 GLN R 302     -13.875  -9.275 -18.760  1.00 66.53           H  
ATOM   3055  HG3 GLN R 302     -13.656 -11.243 -17.164  1.00 66.84           H  
ATOM   3056  HG2 GLN R 302     -14.524 -12.244 -18.298  1.00 66.84           H  
ATOM   3057 HE22 GLN R 302     -17.580 -11.405 -16.800  1.00 71.25           H  
ATOM   3058 HE21 GLN R 302     -16.528 -12.650 -17.363  1.00 71.25           H  
ATOM   3059  N   ARG R 303     -11.868  -9.382 -21.687  1.00 68.31           N  
ATOM   3060  CA  ARG R 303     -11.675  -8.915 -23.061  1.00 70.70           C  
ATOM   3061  C   ARG R 303     -10.668  -9.786 -23.834  1.00 70.32           C  
ATOM   3062  O   ARG R 303     -10.475  -9.542 -25.019  1.00 72.92           O  
ATOM   3063  CB  ARG R 303     -11.186  -7.450 -23.056  1.00 73.09           C  
ATOM   3064  CG  ARG R 303     -12.207  -6.454 -22.487  1.00 76.74           C  
ATOM   3065  CD  ARG R 303     -13.054  -5.700 -23.537  1.00 77.39           C  
ATOM   3066  NE  ARG R 303     -13.858  -6.568 -24.419  1.00 74.24           N  
ATOM   3067  CZ  ARG R 303     -13.678  -6.860 -25.709  1.00 74.28           C  
ATOM   3068  NH1 ARG R 303     -12.552  -6.582 -26.355  1.00 72.97           N  
ATOM   3069  NH2 ARG R 303     -14.683  -7.441 -26.362  1.00 75.49           N1+
ATOM   3070  H   ARG R 303     -11.207  -9.052 -20.998  1.00 68.31           H  
ATOM   3071  HA  ARG R 303     -12.603  -8.966 -23.630  1.00 70.70           H  
ATOM   3072  HB3 ARG R 303     -10.912  -7.126 -24.060  1.00 73.09           H  
ATOM   3073  HB2 ARG R 303     -10.258  -7.395 -22.487  1.00 73.09           H  
ATOM   3074  HG3 ARG R 303     -11.579  -5.701 -22.010  1.00 76.74           H  
ATOM   3075  HG2 ARG R 303     -12.818  -6.854 -21.677  1.00 76.74           H  
ATOM   3076  HD3 ARG R 303     -12.469  -4.943 -24.059  1.00 77.39           H  
ATOM   3077  HD2 ARG R 303     -13.799  -5.141 -22.972  1.00 77.39           H  
ATOM   3078  HE  ARG R 303     -14.650  -6.981 -23.947  1.00 74.24           H  
ATOM   3079 HH12 ARG R 303     -12.348  -6.916 -27.286  1.00 72.97           H  
ATOM   3080 HH11 ARG R 303     -11.771  -6.140 -25.889  1.00 72.97           H  
ATOM   3081 HH22 ARG R 303     -14.691  -7.566 -27.364  1.00 75.49           H  
ATOM   3082 HH21 ARG R 303     -15.595  -7.495 -25.932  1.00 75.49           H  
ATOM   3083  N   MET R 304     -10.003 -10.738 -23.163  1.00 65.16           N  
ATOM   3084  CA  MET R 304      -8.829 -11.444 -23.694  1.00 71.54           C  
ATOM   3085  C   MET R 304      -9.093 -12.938 -23.944  1.00 77.54           C  
ATOM   3086  O   MET R 304      -8.136 -13.685 -24.156  1.00 79.28           O  
ATOM   3087  CB  MET R 304      -7.627 -11.209 -22.751  1.00 70.30           C  
ATOM   3088  CG  MET R 304      -7.276  -9.718 -22.611  1.00 70.14           C  
ATOM   3089  SD  MET R 304      -5.881  -9.327 -21.497  1.00 67.49           S  
ATOM   3090  CE  MET R 304      -5.905  -7.523 -21.714  1.00 73.05           C  
ATOM   3091  H   MET R 304     -10.224 -10.918 -22.194  1.00 65.16           H  
ATOM   3092  HA  MET R 304      -8.546 -11.034 -24.664  1.00 71.54           H  
ATOM   3093  HB3 MET R 304      -6.757 -11.739 -23.139  1.00 70.30           H  
ATOM   3094  HB2 MET R 304      -7.818 -11.631 -21.764  1.00 70.30           H  
ATOM   3095  HG3 MET R 304      -8.133  -9.152 -22.247  1.00 70.14           H  
ATOM   3096  HG2 MET R 304      -7.053  -9.308 -23.596  1.00 70.14           H  
ATOM   3097  HE1 MET R 304      -5.197  -7.034 -21.044  1.00 73.05           H  
ATOM   3098  HE2 MET R 304      -5.683  -7.252 -22.746  1.00 73.05           H  
ATOM   3099  HE3 MET R 304      -6.891  -7.125 -21.474  1.00 73.05           H  
ATOM   3100  N   THR R 305     -10.361 -13.367 -23.946  1.00 75.02           N  
ATOM   3101  CA  THR R 305     -10.790 -14.755 -24.135  1.00 76.33           C  
ATOM   3102  C   THR R 305     -10.787 -15.148 -25.633  1.00 81.01           C  
ATOM   3103  O   THR R 305     -10.861 -14.268 -26.492  1.00 79.83           O  
ATOM   3104  CB  THR R 305     -12.252 -14.885 -23.599  1.00 79.63           C  
ATOM   3105  OG1 THR R 305     -13.152 -14.012 -24.273  1.00 79.73           O  
ATOM   3106  CG2 THR R 305     -12.343 -14.543 -22.099  1.00 71.98           C  
ATOM   3107  H   THR R 305     -11.117 -12.701 -23.870  1.00 75.02           H  
ATOM   3108  HA  THR R 305     -10.106 -15.409 -23.594  1.00 76.33           H  
ATOM   3109  HB  THR R 305     -12.611 -15.902 -23.755  1.00 79.63           H  
ATOM   3110  HG1 THR R 305     -13.427 -14.420 -25.097  1.00 79.73           H  
ATOM   3111 HG21 THR R 305     -11.817 -15.289 -21.503  1.00 71.98           H  
ATOM   3112 HG22 THR R 305     -11.906 -13.577 -21.846  1.00 71.98           H  
ATOM   3113 HG23 THR R 305     -13.383 -14.503 -21.776  1.00 71.98           H  
ATOM   3114  N   SER R 306     -10.729 -16.457 -25.915  1.00 82.34           N  
ATOM   3115  CA  SER R 306     -10.575 -17.072 -27.252  1.00 84.59           C  
ATOM   3116  C   SER R 306     -11.580 -16.606 -28.325  1.00 84.68           C  
ATOM   3117  O   SER R 306     -11.273 -16.624 -29.517  1.00 84.13           O  
ATOM   3118  CB  SER R 306     -10.596 -18.608 -27.088  1.00 81.15           C  
ATOM   3119  OG  SER R 306     -11.857 -19.091 -26.646  1.00 80.11           O  
ATOM   3120  H   SER R 306     -10.697 -17.088 -25.127  1.00 82.34           H  
ATOM   3121  HA  SER R 306      -9.575 -16.812 -27.600  1.00 84.59           H  
ATOM   3122  HB3 SER R 306      -9.838 -18.940 -26.378  1.00 81.15           H  
ATOM   3123  HB2 SER R 306     -10.358 -19.075 -28.043  1.00 81.15           H  
ATOM   3124  HG  SER R 306     -12.056 -19.871 -27.170  1.00 80.11           H  
ATOM   3125  N   SER R 307     -12.759 -16.176 -27.883  1.00 94.95           N  
ATOM   3126  CA  SER R 307     -13.814 -15.575 -28.688  1.00 96.21           C  
ATOM   3127  C   SER R 307     -13.410 -14.263 -29.405  1.00 97.15           C  
ATOM   3128  O   SER R 307     -13.590 -14.169 -30.620  1.00 96.04           O  
ATOM   3129  CB  SER R 307     -15.026 -15.426 -27.740  1.00 95.15           C  
ATOM   3130  OG  SER R 307     -14.677 -14.803 -26.506  1.00 96.19           O  
ATOM   3131  H   SER R 307     -12.974 -16.178 -26.896  1.00 94.95           H  
ATOM   3132  HA  SER R 307     -14.088 -16.276 -29.477  1.00 96.21           H  
ATOM   3133  HB3 SER R 307     -15.461 -16.405 -27.541  1.00 95.15           H  
ATOM   3134  HB2 SER R 307     -15.814 -14.834 -28.205  1.00 95.15           H  
ATOM   3135  HG  SER R 307     -15.502 -14.735 -26.021  1.00 96.19           H  
ATOM   3136  N   VAL R 308     -12.841 -13.324 -28.652  1.00 97.95           N  
ATOM   3137  CA  VAL R 308     -12.559 -11.951 -29.058  1.00 98.80           C  
ATOM   3138  C   VAL R 308     -11.035 -11.654 -29.131  1.00 97.83           C  
ATOM   3139  O   VAL R 308     -10.615 -10.576 -29.575  1.00 95.25           O  
ATOM   3140  CB  VAL R 308     -13.221 -10.952 -28.056  1.00 97.89           C  
ATOM   3141  CG1 VAL R 308     -14.767 -10.997 -28.145  1.00 96.69           C  
ATOM   3142  CG2 VAL R 308     -12.777 -11.173 -26.587  1.00 94.97           C  
ATOM   3143  H   VAL R 308     -12.659 -13.542 -27.683  1.00 97.95           H  
ATOM   3144  HA  VAL R 308     -12.973 -11.765 -30.048  1.00 98.80           H  
ATOM   3145  HB  VAL R 308     -12.928  -9.944 -28.347  1.00 97.89           H  
ATOM   3146 HG11 VAL R 308     -15.212 -10.260 -27.476  1.00 96.69           H  
ATOM   3147 HG12 VAL R 308     -15.128 -10.749 -29.144  1.00 96.69           H  
ATOM   3148 HG13 VAL R 308     -15.165 -11.976 -27.878  1.00 96.69           H  
ATOM   3149 HG21 VAL R 308     -13.161 -12.113 -26.192  1.00 94.97           H  
ATOM   3150 HG22 VAL R 308     -11.689 -11.197 -26.513  1.00 94.97           H  
ATOM   3151 HG23 VAL R 308     -13.123 -10.353 -25.958  1.00 94.97           H  
ATOM   3152  N   ALA R 309     -10.222 -12.624 -28.714  1.00 88.51           N  
ATOM   3153  CA  ALA R 309      -8.775 -12.633 -28.852  1.00 86.24           C  
ATOM   3154  C   ALA R 309      -8.379 -14.101 -29.087  1.00 86.28           C  
ATOM   3155  O   ALA R 309      -8.177 -14.808 -28.101  1.00 85.50           O  
ATOM   3156  CB  ALA R 309      -8.145 -12.027 -27.581  1.00 80.45           C  
ATOM   3157  H   ALA R 309     -10.610 -13.450 -28.281  1.00 88.51           H  
ATOM   3158  HA  ALA R 309      -8.426 -12.015 -29.680  1.00 86.24           H  
ATOM   3159  HB1 ALA R 309      -7.063 -11.954 -27.685  1.00 80.45           H  
ATOM   3160  HB2 ALA R 309      -8.493 -11.004 -27.438  1.00 80.45           H  
ATOM   3161  HB3 ALA R 309      -8.382 -12.602 -26.686  1.00 80.45           H  
ATOM   3162  N   PRO R 310      -8.362 -14.556 -30.365  1.00 81.52           N  
ATOM   3163  CA  PRO R 310      -8.087 -15.961 -30.741  1.00 80.71           C  
ATOM   3164  C   PRO R 310      -6.839 -16.592 -30.091  1.00 82.36           C  
ATOM   3165  O   PRO R 310      -5.734 -16.082 -30.256  1.00 80.08           O  
ATOM   3166  CB  PRO R 310      -7.968 -15.907 -32.272  1.00 77.74           C  
ATOM   3167  CG  PRO R 310      -8.825 -14.738 -32.690  1.00 78.83           C  
ATOM   3168  CD  PRO R 310      -8.635 -13.744 -31.561  1.00 78.50           C  
ATOM   3169  HA  PRO R 310      -8.976 -16.531 -30.469  1.00 80.71           H  
ATOM   3170  HB3 PRO R 310      -8.284 -16.840 -32.741  1.00 77.74           H  
ATOM   3171  HB2 PRO R 310      -6.934 -15.721 -32.564  1.00 77.74           H  
ATOM   3172  HG3 PRO R 310      -9.873 -15.039 -32.716  1.00 78.83           H  
ATOM   3173  HG2 PRO R 310      -8.562 -14.385 -33.687  1.00 78.83           H  
ATOM   3174  HD2 PRO R 310      -7.766 -13.120 -31.771  1.00 78.50           H  
ATOM   3175  HD3 PRO R 310      -9.508 -13.100 -31.457  1.00 78.50           H  
ATOM   3176  N   ALA R 311      -7.043 -17.723 -29.410  1.00 92.77           N  
ATOM   3177  CA  ALA R 311      -5.999 -18.455 -28.703  1.00 91.62           C  
ATOM   3178  C   ALA R 311      -4.971 -19.108 -29.646  1.00 91.61           C  
ATOM   3179  O   ALA R 311      -3.888 -19.454 -29.191  1.00 88.74           O  
ATOM   3180  CB  ALA R 311      -6.635 -19.511 -27.793  1.00 88.70           C  
ATOM   3181  H   ALA R 311      -7.934 -18.191 -29.504  1.00 92.77           H  
ATOM   3182  HA  ALA R 311      -5.459 -17.750 -28.070  1.00 91.62           H  
ATOM   3183  HB1 ALA R 311      -5.885 -20.054 -27.217  1.00 88.70           H  
ATOM   3184  HB2 ALA R 311      -7.319 -19.045 -27.083  1.00 88.70           H  
ATOM   3185  HB3 ALA R 311      -7.185 -20.246 -28.380  1.00 88.70           H  
ATOM   3186  N   SER R 312      -5.317 -19.257 -30.929  1.00 93.19           N  
ATOM   3187  CA  SER R 312      -4.455 -19.732 -32.004  1.00 91.95           C  
ATOM   3188  C   SER R 312      -3.233 -18.826 -32.241  1.00 91.81           C  
ATOM   3189  O   SER R 312      -2.156 -19.332 -32.578  1.00 92.98           O  
ATOM   3190  CB  SER R 312      -5.316 -19.914 -33.268  1.00 92.00           C  
ATOM   3191  OG  SER R 312      -6.008 -18.720 -33.615  1.00 91.37           O  
ATOM   3192  H   SER R 312      -6.242 -18.982 -31.228  1.00 93.19           H  
ATOM   3193  HA  SER R 312      -4.081 -20.717 -31.724  1.00 91.95           H  
ATOM   3194  HB3 SER R 312      -6.044 -20.714 -33.139  1.00 92.00           H  
ATOM   3195  HB2 SER R 312      -4.704 -20.209 -34.121  1.00 92.00           H  
ATOM   3196  HG  SER R 312      -5.389 -18.140 -34.064  1.00 91.37           H  
ATOM   3197  N   GLN R 313      -3.400 -17.510 -32.075  1.00 83.45           N  
ATOM   3198  CA  GLN R 313      -2.360 -16.530 -32.330  1.00 83.69           C  
ATOM   3199  C   GLN R 313      -1.311 -16.575 -31.205  1.00 82.06           C  
ATOM   3200  O   GLN R 313      -1.617 -16.330 -30.036  1.00 83.81           O  
ATOM   3201  CB  GLN R 313      -2.945 -15.131 -32.586  1.00 84.72           C  
ATOM   3202  CG  GLN R 313      -3.358 -14.839 -34.046  1.00 85.35           C  
ATOM   3203  CD  GLN R 313      -4.428 -15.773 -34.638  1.00 84.37           C  
ATOM   3204  OE1 GLN R 313      -4.170 -16.919 -35.002  1.00 80.00           O  
ATOM   3205  NE2 GLN R 313      -5.660 -15.306 -34.765  1.00 85.70           N  
ATOM   3206  H   GLN R 313      -4.263 -17.169 -31.675  1.00 83.45           H  
ATOM   3207  HA  GLN R 313      -1.860 -16.823 -33.253  1.00 83.69           H  
ATOM   3208  HB3 GLN R 313      -2.223 -14.366 -32.301  1.00 84.72           H  
ATOM   3209  HB2 GLN R 313      -3.788 -14.960 -31.917  1.00 84.72           H  
ATOM   3210  HG3 GLN R 313      -2.477 -14.894 -34.686  1.00 85.35           H  
ATOM   3211  HG2 GLN R 313      -3.694 -13.805 -34.122  1.00 85.35           H  
ATOM   3212 HE22 GLN R 313      -6.393 -15.877 -35.162  1.00 85.70           H  
ATOM   3213 HE21 GLN R 313      -5.904 -14.383 -34.437  1.00 85.70           H  
ATOM   3214  N   ARG R 314      -0.075 -16.915 -31.589  1.00 82.00           N  
ATOM   3215  CA  ARG R 314       1.056 -17.083 -30.666  1.00 85.83           C  
ATOM   3216  C   ARG R 314       1.435 -15.779 -29.949  1.00 89.19           C  
ATOM   3217  O   ARG R 314       1.718 -15.805 -28.752  1.00 89.93           O  
ATOM   3218  CB  ARG R 314       2.236 -17.706 -31.420  1.00 84.17           C  
ATOM   3219  CG  ARG R 314       1.953 -19.168 -31.845  1.00 86.68           C  
ATOM   3220  CD  ARG R 314       3.154 -19.951 -32.377  1.00 89.43           C  
ATOM   3221  NE  ARG R 314       3.803 -19.311 -33.537  1.00 86.63           N  
ATOM   3222  CZ  ARG R 314       4.851 -18.473 -33.524  1.00 86.22           C  
ATOM   3223  NH1 ARG R 314       5.433 -18.110 -32.381  1.00 86.53           N  
ATOM   3224  NH2 ARG R 314       5.340 -17.977 -34.663  1.00 85.80           N1+
ATOM   3225  H   ARG R 314       0.117 -17.113 -32.560  1.00 82.00           H  
ATOM   3226  HA  ARG R 314       0.744 -17.767 -29.877  1.00 85.83           H  
ATOM   3227  HB3 ARG R 314       3.116 -17.692 -30.778  1.00 84.17           H  
ATOM   3228  HB2 ARG R 314       2.480 -17.108 -32.298  1.00 84.17           H  
ATOM   3229  HG3 ARG R 314       1.087 -19.258 -32.501  1.00 86.68           H  
ATOM   3230  HG2 ARG R 314       1.676 -19.677 -30.922  1.00 86.68           H  
ATOM   3231  HD3 ARG R 314       2.765 -20.889 -32.773  1.00 89.43           H  
ATOM   3232  HD2 ARG R 314       3.829 -20.277 -31.586  1.00 89.43           H  
ATOM   3233  HE  ARG R 314       3.413 -19.650 -34.405  1.00 86.63           H  
ATOM   3234 HH12 ARG R 314       6.202 -17.457 -32.328  1.00 86.53           H  
ATOM   3235 HH11 ARG R 314       5.129 -18.494 -31.498  1.00 86.53           H  
ATOM   3236 HH22 ARG R 314       4.893 -18.051 -35.566  1.00 85.80           H  
ATOM   3237 HH21 ARG R 314       6.236 -17.511 -34.680  1.00 85.80           H  
ATOM   3238  N   SER R 315       1.327 -14.641 -30.655  1.00 83.16           N  
ATOM   3239  CA  SER R 315       1.448 -13.294 -30.083  1.00 76.73           C  
ATOM   3240  C   SER R 315       0.396 -13.011 -28.994  1.00 76.72           C  
ATOM   3241  O   SER R 315       0.743 -12.508 -27.926  1.00 81.47           O  
ATOM   3242  CB  SER R 315       1.357 -12.263 -31.234  1.00 74.34           C  
ATOM   3243  OG  SER R 315       0.203 -12.450 -32.044  1.00 80.36           O  
ATOM   3244  H   SER R 315       1.084 -14.665 -31.635  1.00 83.16           H  
ATOM   3245  HA  SER R 315       2.426 -13.227 -29.607  1.00 76.73           H  
ATOM   3246  HB3 SER R 315       2.247 -12.298 -31.862  1.00 74.34           H  
ATOM   3247  HB2 SER R 315       1.324 -11.259 -30.810  1.00 74.34           H  
ATOM   3248  HG  SER R 315       0.512 -12.872 -32.849  1.00 80.36           H  
ATOM   3249  N   ILE R 316      -0.862 -13.408 -29.243  1.00 72.42           N  
ATOM   3250  CA  ILE R 316      -1.976 -13.236 -28.315  1.00 76.65           C  
ATOM   3251  C   ILE R 316      -1.758 -14.060 -27.024  1.00 77.97           C  
ATOM   3252  O   ILE R 316      -1.984 -13.522 -25.941  1.00 77.07           O  
ATOM   3253  CB  ILE R 316      -3.363 -13.497 -28.971  1.00 76.58           C  
ATOM   3254  CG1 ILE R 316      -3.646 -12.413 -30.031  1.00 71.98           C  
ATOM   3255  CG2 ILE R 316      -4.544 -13.571 -27.960  1.00 75.46           C  
ATOM   3256  CD1 ILE R 316      -4.983 -12.554 -30.781  1.00 72.49           C  
ATOM   3257  H   ILE R 316      -1.042 -13.832 -30.142  1.00 72.42           H  
ATOM   3258  HA  ILE R 316      -1.978 -12.192 -28.003  1.00 76.65           H  
ATOM   3259  HB  ILE R 316      -3.310 -14.471 -29.457  1.00 76.58           H  
ATOM   3260 HG13 ILE R 316      -2.841 -12.393 -30.766  1.00 71.98           H  
ATOM   3261 HG12 ILE R 316      -3.610 -11.433 -29.556  1.00 71.98           H  
ATOM   3262 HG21 ILE R 316      -5.485 -13.769 -28.472  1.00 75.46           H  
ATOM   3263 HG22 ILE R 316      -4.437 -14.388 -27.247  1.00 75.46           H  
ATOM   3264 HG23 ILE R 316      -4.643 -12.648 -27.388  1.00 75.46           H  
ATOM   3265 HD11 ILE R 316      -5.335 -13.583 -30.846  1.00 72.49           H  
ATOM   3266 HD12 ILE R 316      -5.753 -11.941 -30.313  1.00 72.49           H  
ATOM   3267 HD13 ILE R 316      -4.887 -12.211 -31.812  1.00 72.49           H  
ATOM   3268  N   ARG R 317      -1.270 -15.308 -27.122  1.00 78.15           N  
ATOM   3269  CA  ARG R 317      -0.960 -16.113 -25.934  1.00 77.28           C  
ATOM   3270  C   ARG R 317       0.222 -15.555 -25.111  1.00 77.78           C  
ATOM   3271  O   ARG R 317       0.185 -15.671 -23.881  1.00 81.67           O  
ATOM   3272  CB  ARG R 317      -0.709 -17.586 -26.264  1.00 79.34           C  
ATOM   3273  CG  ARG R 317      -1.894 -18.315 -26.920  1.00 82.13           C  
ATOM   3274  CD  ARG R 317      -1.864 -19.843 -26.706  1.00 82.61           C  
ATOM   3275  NE  ARG R 317      -0.659 -20.474 -27.280  1.00 79.76           N  
ATOM   3276  CZ  ARG R 317      -0.457 -20.887 -28.530  1.00 79.53           C  
ATOM   3277  NH1 ARG R 317      -1.329 -20.642 -29.511  1.00 82.10           N  
ATOM   3278  NH2 ARG R 317       0.656 -21.544 -28.823  1.00 77.31           N1+
ATOM   3279  H   ARG R 317      -1.146 -15.713 -28.039  1.00 78.15           H  
ATOM   3280  HA  ARG R 317      -1.826 -16.084 -25.273  1.00 77.28           H  
ATOM   3281  HB3 ARG R 317      -0.467 -18.100 -25.334  1.00 79.34           H  
ATOM   3282  HB2 ARG R 317       0.165 -17.692 -26.907  1.00 79.34           H  
ATOM   3283  HG3 ARG R 317      -1.857 -18.070 -27.982  1.00 82.13           H  
ATOM   3284  HG2 ARG R 317      -2.851 -17.945 -26.555  1.00 82.13           H  
ATOM   3285  HD3 ARG R 317      -2.781 -20.307 -27.067  1.00 82.61           H  
ATOM   3286  HD2 ARG R 317      -1.835 -20.027 -25.632  1.00 82.61           H  
ATOM   3287  HE  ARG R 317       0.143 -20.481 -26.667  1.00 79.76           H  
ATOM   3288 HH12 ARG R 317      -1.152 -20.922 -30.465  1.00 82.10           H  
ATOM   3289 HH11 ARG R 317      -2.216 -20.193 -29.335  1.00 82.10           H  
ATOM   3290 HH22 ARG R 317       0.855 -21.855 -29.763  1.00 77.31           H  
ATOM   3291 HH21 ARG R 317       1.260 -21.924 -28.108  1.00 77.31           H  
ATOM   3292  N   LEU R 318       1.239 -14.959 -25.758  1.00 67.57           N  
ATOM   3293  CA  LEU R 318       2.367 -14.304 -25.087  1.00 69.87           C  
ATOM   3294  C   LEU R 318       1.902 -13.067 -24.294  1.00 74.39           C  
ATOM   3295  O   LEU R 318       2.283 -12.905 -23.132  1.00 78.51           O  
ATOM   3296  CB  LEU R 318       3.462 -13.938 -26.125  1.00 72.57           C  
ATOM   3297  CG  LEU R 318       4.267 -15.152 -26.677  1.00 73.31           C  
ATOM   3298  CD1 LEU R 318       5.040 -14.769 -27.966  1.00 73.11           C  
ATOM   3299  CD2 LEU R 318       5.158 -15.802 -25.604  1.00 77.28           C  
ATOM   3300  H   LEU R 318       1.240 -14.929 -26.767  1.00 67.57           H  
ATOM   3301  HA  LEU R 318       2.804 -15.001 -24.371  1.00 69.87           H  
ATOM   3302  HB3 LEU R 318       4.161 -13.228 -25.682  1.00 72.57           H  
ATOM   3303  HB2 LEU R 318       2.997 -13.403 -26.952  1.00 72.57           H  
ATOM   3304  HG  LEU R 318       3.528 -15.908 -26.946  1.00 73.31           H  
ATOM   3305 HD11 LEU R 318       4.934 -13.713 -28.217  1.00 73.11           H  
ATOM   3306 HD12 LEU R 318       6.107 -14.968 -27.868  1.00 73.11           H  
ATOM   3307 HD13 LEU R 318       4.678 -15.342 -28.819  1.00 73.11           H  
ATOM   3308 HD21 LEU R 318       6.190 -15.912 -25.938  1.00 77.28           H  
ATOM   3309 HD22 LEU R 318       5.164 -15.242 -24.669  1.00 77.28           H  
ATOM   3310 HD23 LEU R 318       4.805 -16.801 -25.350  1.00 77.28           H  
ATOM   3311  N   ARG R 319       1.056 -12.254 -24.932  1.00 62.92           N  
ATOM   3312  CA  ARG R 319       0.375 -11.100 -24.323  1.00 60.59           C  
ATOM   3313  C   ARG R 319      -0.547 -11.526 -23.154  1.00 63.72           C  
ATOM   3314  O   ARG R 319      -0.368 -11.020 -22.055  1.00 68.59           O  
ATOM   3315  CB  ARG R 319      -0.382 -10.336 -25.417  1.00 61.44           C  
ATOM   3316  CG  ARG R 319       0.541  -9.674 -26.456  1.00 64.02           C  
ATOM   3317  CD  ARG R 319      -0.202  -9.241 -27.745  1.00 63.30           C  
ATOM   3318  NE  ARG R 319      -1.165  -8.161 -27.485  1.00 62.03           N  
ATOM   3319  CZ  ARG R 319      -0.942  -6.853 -27.296  1.00 58.39           C  
ATOM   3320  NH1 ARG R 319       0.293  -6.328 -27.330  1.00 60.31           N  
ATOM   3321  NH2 ARG R 319      -1.989  -6.060 -27.012  1.00 62.31           N1+
ATOM   3322  H   ARG R 319       0.856 -12.440 -25.905  1.00 62.92           H  
ATOM   3323  HA  ARG R 319       1.137 -10.455 -23.885  1.00 60.59           H  
ATOM   3324  HB3 ARG R 319      -0.990  -9.554 -24.964  1.00 61.44           H  
ATOM   3325  HB2 ARG R 319      -1.075 -11.028 -25.895  1.00 61.44           H  
ATOM   3326  HG3 ARG R 319       1.412 -10.275 -26.719  1.00 64.02           H  
ATOM   3327  HG2 ARG R 319       0.947  -8.792 -25.961  1.00 64.02           H  
ATOM   3328  HD3 ARG R 319      -0.842 -10.059 -28.075  1.00 63.30           H  
ATOM   3329  HD2 ARG R 319       0.467  -9.046 -28.583  1.00 63.30           H  
ATOM   3330  HE  ARG R 319      -2.098  -8.543 -27.426  1.00 62.03           H  
ATOM   3331 HH12 ARG R 319       0.484  -5.367 -27.084  1.00 60.31           H  
ATOM   3332 HH11 ARG R 319       1.063  -6.865 -27.703  1.00 60.31           H  
ATOM   3333 HH22 ARG R 319      -2.934  -6.372 -27.185  1.00 62.31           H  
ATOM   3334 HH21 ARG R 319      -1.892  -5.088 -26.755  1.00 62.31           H  
ATOM   3335  N   THR R 320      -1.465 -12.468 -23.407  1.00 63.11           N  
ATOM   3336  CA  THR R 320      -2.472 -12.910 -22.435  1.00 66.38           C  
ATOM   3337  C   THR R 320      -1.845 -13.476 -21.153  1.00 65.63           C  
ATOM   3338  O   THR R 320      -2.280 -13.117 -20.053  1.00 66.26           O  
ATOM   3339  CB  THR R 320      -3.464 -13.953 -23.022  1.00 65.89           C  
ATOM   3340  OG1 THR R 320      -4.023 -13.486 -24.242  1.00 65.46           O  
ATOM   3341  CG2 THR R 320      -4.639 -14.326 -22.093  1.00 62.95           C  
ATOM   3342  H   THR R 320      -1.560 -12.837 -24.342  1.00 63.11           H  
ATOM   3343  HA  THR R 320      -3.058 -12.035 -22.152  1.00 66.38           H  
ATOM   3344  HB  THR R 320      -2.904 -14.861 -23.247  1.00 65.89           H  
ATOM   3345  HG1 THR R 320      -3.312 -13.403 -24.881  1.00 65.46           H  
ATOM   3346 HG21 THR R 320      -4.268 -14.775 -21.172  1.00 62.95           H  
ATOM   3347 HG22 THR R 320      -5.223 -13.447 -21.819  1.00 62.95           H  
ATOM   3348 HG23 THR R 320      -5.323 -15.038 -22.553  1.00 62.95           H  
ATOM   3349  N   LYS R 321      -0.799 -14.309 -21.295  1.00 61.95           N  
ATOM   3350  CA  LYS R 321      -0.083 -14.908 -20.173  1.00 59.78           C  
ATOM   3351  C   LYS R 321       0.623 -13.849 -19.307  1.00 60.49           C  
ATOM   3352  O   LYS R 321       0.540 -13.924 -18.087  1.00 69.88           O  
ATOM   3353  CB  LYS R 321       0.877 -16.001 -20.678  1.00 61.63           C  
ATOM   3354  CG  LYS R 321       1.654 -16.717 -19.549  1.00 64.10           C  
ATOM   3355  CD  LYS R 321       2.361 -18.010 -19.977  1.00 64.63           C  
ATOM   3356  CE  LYS R 321       1.567 -19.318 -19.745  1.00 66.23           C  
ATOM   3357  NZ  LYS R 321       0.483 -19.590 -20.697  1.00 70.84           N1+
ATOM   3358  H   LYS R 321      -0.487 -14.595 -22.212  1.00 61.95           H  
ATOM   3359  HA  LYS R 321      -0.835 -15.379 -19.541  1.00 59.78           H  
ATOM   3360  HB3 LYS R 321       1.600 -15.583 -21.379  1.00 61.63           H  
ATOM   3361  HB2 LYS R 321       0.321 -16.749 -21.242  1.00 61.63           H  
ATOM   3362  HG3 LYS R 321       1.020 -16.896 -18.680  1.00 64.10           H  
ATOM   3363  HG2 LYS R 321       2.418 -16.024 -19.196  1.00 64.10           H  
ATOM   3364  HD3 LYS R 321       3.275 -18.076 -19.387  1.00 64.63           H  
ATOM   3365  HD2 LYS R 321       2.709 -17.942 -21.008  1.00 64.63           H  
ATOM   3366  HE3 LYS R 321       1.143 -19.345 -18.740  1.00 66.23           H  
ATOM   3367  HE2 LYS R 321       2.242 -20.171 -19.815  1.00 66.23           H  
ATOM   3368  HZ1 LYS R 321      -0.236 -18.880 -20.710  1.00 70.84           H  
ATOM   3369  HZ2 LYS R 321       0.790 -19.721 -21.650  1.00 70.84           H  
ATOM   3370  HZ3 LYS R 321       0.035 -20.446 -20.404  1.00 70.84           H  
ATOM   3371  N   ARG R 322       1.267 -12.875 -19.949  1.00 57.26           N  
ATOM   3372  CA  ARG R 322       1.950 -11.782 -19.276  1.00 59.86           C  
ATOM   3373  C   ARG R 322       0.995 -10.897 -18.466  1.00 59.11           C  
ATOM   3374  O   ARG R 322       1.289 -10.590 -17.311  1.00 64.28           O  
ATOM   3375  CB  ARG R 322       2.796 -11.007 -20.296  1.00 59.29           C  
ATOM   3376  CG  ARG R 322       3.813 -10.043 -19.629  1.00 60.45           C  
ATOM   3377  CD  ARG R 322       4.758  -9.312 -20.611  1.00 63.94           C  
ATOM   3378  NE  ARG R 322       3.987  -8.386 -21.461  1.00 65.72           N  
ATOM   3379  CZ  ARG R 322       4.230  -8.012 -22.730  1.00 65.09           C  
ATOM   3380  NH1 ARG R 322       5.324  -8.411 -23.385  1.00 59.13           N  
ATOM   3381  NH2 ARG R 322       3.368  -7.213 -23.349  1.00 64.16           N1+
ATOM   3382  H   ARG R 322       1.253 -12.846 -20.959  1.00 57.26           H  
ATOM   3383  HA  ARG R 322       2.637 -12.219 -18.552  1.00 59.86           H  
ATOM   3384  HB3 ARG R 322       2.148 -10.442 -20.967  1.00 59.29           H  
ATOM   3385  HB2 ARG R 322       3.353 -11.707 -20.918  1.00 59.29           H  
ATOM   3386  HG3 ARG R 322       4.414 -10.565 -18.884  1.00 60.45           H  
ATOM   3387  HG2 ARG R 322       3.245  -9.308 -19.058  1.00 60.45           H  
ATOM   3388  HD3 ARG R 322       5.251 -10.050 -21.245  1.00 63.94           H  
ATOM   3389  HD2 ARG R 322       5.548  -8.798 -20.063  1.00 63.94           H  
ATOM   3390  HE  ARG R 322       3.254  -7.902 -20.963  1.00 65.72           H  
ATOM   3391 HH12 ARG R 322       5.417  -8.237 -24.376  1.00 59.13           H  
ATOM   3392 HH11 ARG R 322       6.036  -8.989 -22.963  1.00 59.13           H  
ATOM   3393 HH22 ARG R 322       3.641  -6.680 -24.162  1.00 64.16           H  
ATOM   3394 HH21 ARG R 322       2.440  -7.039 -22.991  1.00 64.16           H  
ATOM   3395  N   VAL R 323      -0.190 -10.580 -19.037  1.00 53.08           N  
ATOM   3396  CA  VAL R 323      -1.256  -9.859 -18.334  1.00 53.81           C  
ATOM   3397  C   VAL R 323      -1.836 -10.717 -17.190  1.00 59.99           C  
ATOM   3398  O   VAL R 323      -1.999 -10.181 -16.094  1.00 65.26           O  
ATOM   3399  CB  VAL R 323      -2.391  -9.375 -19.294  1.00 62.05           C  
ATOM   3400  CG1 VAL R 323      -3.608  -8.763 -18.563  1.00 60.25           C  
ATOM   3401  CG2 VAL R 323      -1.847  -8.381 -20.319  1.00 62.02           C  
ATOM   3402  H   VAL R 323      -0.364 -10.878 -19.986  1.00 53.08           H  
ATOM   3403  HA  VAL R 323      -0.812  -8.975 -17.876  1.00 53.81           H  
ATOM   3404  HB  VAL R 323      -2.756 -10.230 -19.864  1.00 62.05           H  
ATOM   3405 HG11 VAL R 323      -3.287  -7.973 -17.884  1.00 60.25           H  
ATOM   3406 HG12 VAL R 323      -4.305  -8.301 -19.262  1.00 60.25           H  
ATOM   3407 HG13 VAL R 323      -4.165  -9.486 -17.968  1.00 60.25           H  
ATOM   3408 HG21 VAL R 323      -2.614  -8.020 -21.005  1.00 62.02           H  
ATOM   3409 HG22 VAL R 323      -1.453  -7.511 -19.792  1.00 62.02           H  
ATOM   3410 HG23 VAL R 323      -1.043  -8.802 -20.922  1.00 62.02           H  
ATOM   3411  N   THR R 324      -2.106 -12.006 -17.436  1.00 52.02           N  
ATOM   3412  CA  THR R 324      -2.633 -12.946 -16.445  1.00 49.30           C  
ATOM   3413  C   THR R 324      -1.724 -13.026 -15.192  1.00 52.26           C  
ATOM   3414  O   THR R 324      -2.201 -12.829 -14.072  1.00 55.70           O  
ATOM   3415  CB  THR R 324      -2.831 -14.384 -17.020  1.00 56.82           C  
ATOM   3416  OG1 THR R 324      -3.702 -14.372 -18.136  1.00 66.71           O  
ATOM   3417  CG2 THR R 324      -3.435 -15.399 -16.038  1.00 55.00           C  
ATOM   3418  H   THR R 324      -1.935 -12.362 -18.366  1.00 52.02           H  
ATOM   3419  HA  THR R 324      -3.599 -12.562 -16.116  1.00 49.30           H  
ATOM   3420  HB  THR R 324      -1.874 -14.783 -17.355  1.00 56.82           H  
ATOM   3421  HG1 THR R 324      -3.316 -13.807 -18.809  1.00 66.71           H  
ATOM   3422 HG21 THR R 324      -3.585 -16.374 -16.501  1.00 55.00           H  
ATOM   3423 HG22 THR R 324      -2.786 -15.577 -15.180  1.00 55.00           H  
ATOM   3424 HG23 THR R 324      -4.385 -15.039 -15.641  1.00 55.00           H  
ATOM   3425  N   ARG R 325      -0.410 -13.175 -15.409  1.00 52.91           N  
ATOM   3426  CA  ARG R 325       0.571 -13.190 -14.326  1.00 52.64           C  
ATOM   3427  C   ARG R 325       0.651 -11.847 -13.589  1.00 51.28           C  
ATOM   3428  O   ARG R 325       0.762 -11.861 -12.369  1.00 56.56           O  
ATOM   3429  CB  ARG R 325       1.954 -13.630 -14.840  1.00 48.46           C  
ATOM   3430  CG  ARG R 325       2.062 -15.130 -15.220  1.00 55.01           C  
ATOM   3431  CD  ARG R 325       3.439 -15.574 -15.745  1.00 56.72           C  
ATOM   3432  NE  ARG R 325       4.539 -15.275 -14.809  1.00 56.75           N  
ATOM   3433  CZ  ARG R 325       4.888 -15.893 -13.671  1.00 59.76           C  
ATOM   3434  NH1 ARG R 325       4.243 -16.967 -13.215  1.00 58.58           N  
ATOM   3435  NH2 ARG R 325       5.892 -15.405 -12.961  1.00 59.57           N1+
ATOM   3436  H   ARG R 325      -0.067 -13.322 -16.348  1.00 52.91           H  
ATOM   3437  HA  ARG R 325       0.224 -13.897 -13.573  1.00 52.64           H  
ATOM   3438  HB3 ARG R 325       2.681 -13.408 -14.058  1.00 48.46           H  
ATOM   3439  HB2 ARG R 325       2.250 -13.009 -15.686  1.00 48.46           H  
ATOM   3440  HG3 ARG R 325       1.321 -15.336 -15.992  1.00 55.01           H  
ATOM   3441  HG2 ARG R 325       1.777 -15.777 -14.390  1.00 55.01           H  
ATOM   3442  HD3 ARG R 325       3.644 -15.102 -16.705  1.00 56.72           H  
ATOM   3443  HD2 ARG R 325       3.401 -16.648 -15.927  1.00 56.72           H  
ATOM   3444  HE  ARG R 325       5.078 -14.475 -15.110  1.00 56.75           H  
ATOM   3445 HH12 ARG R 325       4.441 -17.431 -12.340  1.00 58.58           H  
ATOM   3446 HH11 ARG R 325       3.562 -17.455 -13.779  1.00 58.58           H  
ATOM   3447 HH22 ARG R 325       6.546 -14.714 -13.300  1.00 59.57           H  
ATOM   3448 HH21 ARG R 325       6.206 -15.897 -12.137  1.00 59.57           H  
ATOM   3449  N   THR R 326       0.588 -10.724 -14.326  1.00 49.01           N  
ATOM   3450  CA  THR R 326       0.559  -9.392 -13.741  1.00 45.88           C  
ATOM   3451  C   THR R 326      -0.696  -9.153 -12.853  1.00 48.93           C  
ATOM   3452  O   THR R 326      -0.547  -8.708 -11.720  1.00 56.83           O  
ATOM   3453  CB  THR R 326       0.669  -8.278 -14.810  1.00 50.15           C  
ATOM   3454  OG1 THR R 326       1.812  -8.515 -15.635  1.00 53.47           O  
ATOM   3455  CG2 THR R 326       0.786  -6.858 -14.250  1.00 46.78           C  
ATOM   3456  H   THR R 326       0.477 -10.796 -15.328  1.00 49.01           H  
ATOM   3457  HA  THR R 326       1.426  -9.309 -13.085  1.00 45.88           H  
ATOM   3458  HB  THR R 326      -0.228  -8.299 -15.429  1.00 50.15           H  
ATOM   3459  HG1 THR R 326       1.661  -9.314 -16.146  1.00 53.47           H  
ATOM   3460 HG21 THR R 326       1.641  -6.747 -13.583  1.00 46.78           H  
ATOM   3461 HG22 THR R 326       0.895  -6.148 -15.071  1.00 46.78           H  
ATOM   3462 HG23 THR R 326      -0.108  -6.558 -13.704  1.00 46.78           H  
ATOM   3463  N   ALA R 327      -1.885  -9.508 -13.380  1.00 42.14           N  
ATOM   3464  CA  ALA R 327      -3.169  -9.374 -12.712  1.00 42.87           C  
ATOM   3465  C   ALA R 327      -3.256 -10.197 -11.416  1.00 49.06           C  
ATOM   3466  O   ALA R 327      -3.633  -9.643 -10.378  1.00 48.67           O  
ATOM   3467  CB  ALA R 327      -4.264  -9.868 -13.675  1.00 44.56           C  
ATOM   3468  H   ALA R 327      -1.944  -9.846 -14.330  1.00 42.14           H  
ATOM   3469  HA  ALA R 327      -3.329  -8.322 -12.476  1.00 42.87           H  
ATOM   3470  HB1 ALA R 327      -5.241  -9.737 -13.210  1.00 44.56           H  
ATOM   3471  HB2 ALA R 327      -4.253  -9.317 -14.616  1.00 44.56           H  
ATOM   3472  HB3 ALA R 327      -4.177 -10.923 -13.932  1.00 44.56           H  
ATOM   3473  N   ILE R 328      -2.856 -11.473 -11.503  1.00 52.45           N  
ATOM   3474  CA  ILE R 328      -2.813 -12.380 -10.363  1.00 47.53           C  
ATOM   3475  C   ILE R 328      -1.771 -11.958  -9.310  1.00 48.19           C  
ATOM   3476  O   ILE R 328      -2.115 -11.916  -8.124  1.00 53.56           O  
ATOM   3477  CB  ILE R 328      -2.593 -13.867 -10.796  1.00 50.09           C  
ATOM   3478  CG1 ILE R 328      -3.789 -14.398 -11.619  1.00 50.82           C  
ATOM   3479  CG2 ILE R 328      -2.240 -14.867  -9.662  1.00 50.49           C  
ATOM   3480  CD1 ILE R 328      -5.047 -14.757 -10.805  1.00 50.08           C  
ATOM   3481  H   ILE R 328      -2.593 -11.861 -12.398  1.00 52.45           H  
ATOM   3482  HA  ILE R 328      -3.788 -12.317  -9.878  1.00 47.53           H  
ATOM   3483  HB  ILE R 328      -1.734 -13.862 -11.466  1.00 50.09           H  
ATOM   3484 HG13 ILE R 328      -3.465 -15.291 -12.153  1.00 50.82           H  
ATOM   3485 HG12 ILE R 328      -4.065 -13.679 -12.391  1.00 50.82           H  
ATOM   3486 HG21 ILE R 328      -2.985 -14.860  -8.867  1.00 50.49           H  
ATOM   3487 HG22 ILE R 328      -2.175 -15.883 -10.052  1.00 50.49           H  
ATOM   3488 HG23 ILE R 328      -1.275 -14.639  -9.209  1.00 50.49           H  
ATOM   3489 HD11 ILE R 328      -5.946 -14.656 -11.414  1.00 50.08           H  
ATOM   3490 HD12 ILE R 328      -4.994 -15.776 -10.424  1.00 50.08           H  
ATOM   3491 HD13 ILE R 328      -5.179 -14.112  -9.935  1.00 50.08           H  
ATOM   3492  N   ALA R 329      -0.554 -11.599  -9.739  1.00 47.98           N  
ATOM   3493  CA  ALA R 329       0.538 -11.152  -8.867  1.00 47.10           C  
ATOM   3494  C   ALA R 329       0.174  -9.889  -8.057  1.00 43.88           C  
ATOM   3495  O   ALA R 329       0.388  -9.886  -6.842  1.00 52.25           O  
ATOM   3496  CB  ALA R 329       1.836 -10.926  -9.654  1.00 48.12           C  
ATOM   3497  H   ALA R 329      -0.349 -11.631 -10.728  1.00 47.98           H  
ATOM   3498  HA  ALA R 329       0.713 -11.961  -8.157  1.00 47.10           H  
ATOM   3499  HB1 ALA R 329       1.682 -10.138 -10.392  1.00 48.12           H  
ATOM   3500  HB2 ALA R 329       2.653 -10.642  -8.991  1.00 48.12           H  
ATOM   3501  HB3 ALA R 329       2.131 -11.843 -10.164  1.00 48.12           H  
ATOM   3502  N   ILE R 330      -0.384  -8.869  -8.731  1.00 43.37           N  
ATOM   3503  CA  ILE R 330      -0.831  -7.632  -8.103  1.00 44.10           C  
ATOM   3504  C   ILE R 330      -1.906  -7.869  -7.026  1.00 48.81           C  
ATOM   3505  O   ILE R 330      -1.784  -7.352  -5.916  1.00 57.08           O  
ATOM   3506  CB  ILE R 330      -1.329  -6.600  -9.164  1.00 46.01           C  
ATOM   3507  CG1 ILE R 330      -0.149  -6.029  -9.997  1.00 50.94           C  
ATOM   3508  CG2 ILE R 330      -2.221  -5.439  -8.664  1.00 39.34           C  
ATOM   3509  CD1 ILE R 330       0.671  -4.949  -9.271  1.00 48.58           C  
ATOM   3510  H   ILE R 330      -0.523  -8.957  -9.728  1.00 43.37           H  
ATOM   3511  HA  ILE R 330       0.029  -7.206  -7.586  1.00 44.10           H  
ATOM   3512  HB  ILE R 330      -1.951  -7.146  -9.874  1.00 46.01           H  
ATOM   3513 HG13 ILE R 330      -0.520  -5.623 -10.938  1.00 50.94           H  
ATOM   3514 HG12 ILE R 330       0.512  -6.841 -10.300  1.00 50.94           H  
ATOM   3515 HG21 ILE R 330      -3.159  -5.779  -8.227  1.00 39.34           H  
ATOM   3516 HG22 ILE R 330      -1.701  -4.867  -7.896  1.00 39.34           H  
ATOM   3517 HG23 ILE R 330      -2.483  -4.753  -9.470  1.00 39.34           H  
ATOM   3518 HD11 ILE R 330       0.190  -3.975  -9.361  1.00 48.58           H  
ATOM   3519 HD12 ILE R 330       0.817  -5.184  -8.217  1.00 48.58           H  
ATOM   3520 HD13 ILE R 330       1.656  -4.838  -9.725  1.00 48.58           H  
ATOM   3521  N   CYS R 331      -2.908  -8.692  -7.366  1.00 49.60           N  
ATOM   3522  CA  CYS R 331      -3.968  -9.102  -6.441  1.00 48.06           C  
ATOM   3523  C   CYS R 331      -3.431  -9.935  -5.268  1.00 50.28           C  
ATOM   3524  O   CYS R 331      -3.806  -9.666  -4.119  1.00 50.50           O  
ATOM   3525  CB  CYS R 331      -5.121  -9.821  -7.164  1.00 55.15           C  
ATOM   3526  SG  CYS R 331      -5.873  -8.682  -8.356  1.00 58.70           S  
ATOM   3527  H   CYS R 331      -2.933  -9.074  -8.300  1.00 49.60           H  
ATOM   3528  HA  CYS R 331      -4.377  -8.182  -6.024  1.00 48.06           H  
ATOM   3529  HB3 CYS R 331      -5.891 -10.120  -6.454  1.00 55.15           H  
ATOM   3530  HB2 CYS R 331      -4.770 -10.714  -7.682  1.00 55.15           H  
ATOM   3531  HG  CYS R 331      -4.903  -8.791  -9.268  1.00 58.70           H  
ATOM   3532  N   LEU R 332      -2.543 -10.893  -5.567  1.00 56.51           N  
ATOM   3533  CA  LEU R 332      -1.829 -11.744  -4.603  1.00 53.16           C  
ATOM   3534  C   LEU R 332      -1.053 -10.924  -3.573  1.00 56.47           C  
ATOM   3535  O   LEU R 332      -1.339 -11.030  -2.387  1.00 64.32           O  
ATOM   3536  CB  LEU R 332      -0.959 -12.785  -5.371  1.00 56.11           C  
ATOM   3537  CG  LEU R 332       0.083 -13.621  -4.580  1.00 58.94           C  
ATOM   3538  CD1 LEU R 332      -0.496 -14.369  -3.361  1.00 60.43           C  
ATOM   3539  CD2 LEU R 332       0.872 -14.543  -5.532  1.00 59.77           C  
ATOM   3540  H   LEU R 332      -2.341 -11.086  -6.538  1.00 56.51           H  
ATOM   3541  HA  LEU R 332      -2.598 -12.295  -4.062  1.00 53.16           H  
ATOM   3542  HB3 LEU R 332      -0.373 -12.231  -6.104  1.00 56.11           H  
ATOM   3543  HB2 LEU R 332      -1.609 -13.442  -5.949  1.00 56.11           H  
ATOM   3544  HG  LEU R 332       0.835 -12.929  -4.201  1.00 58.94           H  
ATOM   3545 HD11 LEU R 332       0.003 -14.040  -2.450  1.00 60.43           H  
ATOM   3546 HD12 LEU R 332      -1.566 -14.215  -3.217  1.00 60.43           H  
ATOM   3547 HD13 LEU R 332      -0.349 -15.448  -3.416  1.00 60.43           H  
ATOM   3548 HD21 LEU R 332       0.685 -14.337  -6.586  1.00 59.77           H  
ATOM   3549 HD22 LEU R 332       1.945 -14.417  -5.390  1.00 59.77           H  
ATOM   3550 HD23 LEU R 332       0.640 -15.595  -5.366  1.00 59.77           H  
ATOM   3551  N   VAL R 333      -0.123 -10.081  -4.053  1.00 54.99           N  
ATOM   3552  CA  VAL R 333       0.756  -9.227  -3.243  1.00 56.26           C  
ATOM   3553  C   VAL R 333      -0.026  -8.234  -2.367  1.00 57.34           C  
ATOM   3554  O   VAL R 333       0.340  -8.048  -1.206  1.00 66.44           O  
ATOM   3555  CB  VAL R 333       1.797  -8.482  -4.125  1.00 57.47           C  
ATOM   3556  CG1 VAL R 333       2.548  -7.322  -3.440  1.00 54.78           C  
ATOM   3557  CG2 VAL R 333       2.822  -9.473  -4.723  1.00 60.68           C  
ATOM   3558  H   VAL R 333      -0.005 -10.029  -5.055  1.00 54.99           H  
ATOM   3559  HA  VAL R 333       1.284  -9.880  -2.547  1.00 56.26           H  
ATOM   3560  HB  VAL R 333       1.261  -8.053  -4.972  1.00 57.47           H  
ATOM   3561 HG11 VAL R 333       3.025  -7.651  -2.517  1.00 54.78           H  
ATOM   3562 HG12 VAL R 333       3.299  -6.899  -4.107  1.00 54.78           H  
ATOM   3563 HG13 VAL R 333       1.892  -6.492  -3.175  1.00 54.78           H  
ATOM   3564 HG21 VAL R 333       3.487  -9.836  -3.939  1.00 60.68           H  
ATOM   3565 HG22 VAL R 333       2.336 -10.342  -5.165  1.00 60.68           H  
ATOM   3566 HG23 VAL R 333       3.442  -9.020  -5.497  1.00 60.68           H  
ATOM   3567  N   PHE R 334      -1.096  -7.628  -2.914  1.00 52.35           N  
ATOM   3568  CA  PHE R 334      -1.996  -6.744  -2.165  1.00 53.90           C  
ATOM   3569  C   PHE R 334      -2.675  -7.520  -1.027  1.00 57.53           C  
ATOM   3570  O   PHE R 334      -2.701  -7.061   0.105  1.00 60.96           O  
ATOM   3571  CB  PHE R 334      -3.026  -6.112  -3.137  1.00 58.91           C  
ATOM   3572  CG  PHE R 334      -3.873  -4.958  -2.586  1.00 56.10           C  
ATOM   3573  CD1 PHE R 334      -3.552  -3.622  -2.915  1.00 54.90           C  
ATOM   3574  CD2 PHE R 334      -4.927  -5.196  -1.681  1.00 58.23           C  
ATOM   3575  CE1 PHE R 334      -4.294  -2.578  -2.392  1.00 54.41           C  
ATOM   3576  CE2 PHE R 334      -5.646  -4.136  -1.146  1.00 57.60           C  
ATOM   3577  CZ  PHE R 334      -5.329  -2.831  -1.501  1.00 53.18           C  
ATOM   3578  H   PHE R 334      -1.292  -7.804  -3.889  1.00 52.35           H  
ATOM   3579  HA  PHE R 334      -1.389  -5.949  -1.732  1.00 53.90           H  
ATOM   3580  HB3 PHE R 334      -3.719  -6.875  -3.492  1.00 58.91           H  
ATOM   3581  HB2 PHE R 334      -2.489  -5.747  -4.012  1.00 58.91           H  
ATOM   3582  HD1 PHE R 334      -2.728  -3.437  -3.588  1.00 54.90           H  
ATOM   3583  HD2 PHE R 334      -5.180  -6.195  -1.356  1.00 58.23           H  
ATOM   3584  HE1 PHE R 334      -4.029  -1.570  -2.672  1.00 54.41           H  
ATOM   3585  HE2 PHE R 334      -6.451  -4.340  -0.455  1.00 57.60           H  
ATOM   3586  HZ  PHE R 334      -5.888  -2.026  -1.047  1.00 53.18           H  
ATOM   3587  N   PHE R 335      -3.210  -8.704  -1.364  1.00 63.16           N  
ATOM   3588  CA  PHE R 335      -3.973  -9.560  -0.450  1.00 60.44           C  
ATOM   3589  C   PHE R 335      -3.109 -10.049   0.726  1.00 62.44           C  
ATOM   3590  O   PHE R 335      -3.433  -9.728   1.869  1.00 69.61           O  
ATOM   3591  CB  PHE R 335      -4.649 -10.712  -1.226  1.00 68.16           C  
ATOM   3592  CG  PHE R 335      -5.583 -11.608  -0.419  1.00 67.60           C  
ATOM   3593  CD1 PHE R 335      -6.849 -11.114  -0.050  1.00 62.48           C  
ATOM   3594  CD2 PHE R 335      -5.154 -12.855   0.102  1.00 67.72           C  
ATOM   3595  CE1 PHE R 335      -7.674 -11.876   0.763  1.00 62.52           C  
ATOM   3596  CE2 PHE R 335      -6.001 -13.596   0.919  1.00 63.25           C  
ATOM   3597  CZ  PHE R 335      -7.268 -13.116   1.247  1.00 63.74           C  
ATOM   3598  H   PHE R 335      -3.123  -9.030  -2.316  1.00 63.16           H  
ATOM   3599  HA  PHE R 335      -4.765  -8.955  -0.008  1.00 60.44           H  
ATOM   3600  HB3 PHE R 335      -3.883 -11.305  -1.726  1.00 68.16           H  
ATOM   3601  HB2 PHE R 335      -5.220 -10.268  -2.042  1.00 68.16           H  
ATOM   3602  HD1 PHE R 335      -7.192 -10.147  -0.388  1.00 62.48           H  
ATOM   3603  HD2 PHE R 335      -4.171 -13.238  -0.130  1.00 67.72           H  
ATOM   3604  HE1 PHE R 335      -8.643 -11.478   1.028  1.00 62.52           H  
ATOM   3605  HE2 PHE R 335      -5.664 -14.548   1.300  1.00 63.25           H  
ATOM   3606  HZ  PHE R 335      -7.930 -13.697   1.872  1.00 63.74           H  
ATOM   3607  N   VAL R 336      -2.020 -10.776   0.449  1.00 66.04           N  
ATOM   3608  CA  VAL R 336      -1.236 -11.462   1.481  1.00 69.73           C  
ATOM   3609  C   VAL R 336      -0.425 -10.524   2.407  1.00 71.82           C  
ATOM   3610  O   VAL R 336      -0.055 -10.984   3.484  1.00 78.45           O  
ATOM   3611  CB  VAL R 336      -0.282 -12.536   0.882  1.00 68.94           C  
ATOM   3612  CG1 VAL R 336      -1.036 -13.627   0.115  1.00 67.59           C  
ATOM   3613  CG2 VAL R 336       0.883 -11.976   0.045  1.00 70.58           C  
ATOM   3614  H   VAL R 336      -1.767 -10.928  -0.517  1.00 66.04           H  
ATOM   3615  HA  VAL R 336      -1.944 -11.987   2.123  1.00 69.73           H  
ATOM   3616  HB  VAL R 336       0.162 -13.064   1.727  1.00 68.94           H  
ATOM   3617 HG11 VAL R 336      -1.546 -13.233  -0.765  1.00 67.59           H  
ATOM   3618 HG12 VAL R 336      -0.342 -14.409  -0.192  1.00 67.59           H  
ATOM   3619 HG13 VAL R 336      -1.811 -14.099   0.718  1.00 67.59           H  
ATOM   3620 HG21 VAL R 336       0.537 -11.327  -0.760  1.00 70.58           H  
ATOM   3621 HG22 VAL R 336       1.572 -11.391   0.654  1.00 70.58           H  
ATOM   3622 HG23 VAL R 336       1.462 -12.789  -0.391  1.00 70.58           H  
ATOM   3623  N   CYS R 337      -0.203  -9.262   2.003  1.00 69.04           N  
ATOM   3624  CA  CYS R 337       0.428  -8.255   2.871  1.00 73.42           C  
ATOM   3625  C   CYS R 337      -0.547  -7.760   3.947  1.00 74.09           C  
ATOM   3626  O   CYS R 337      -0.191  -7.675   5.116  1.00 75.79           O  
ATOM   3627  CB  CYS R 337       0.943  -7.034   2.081  1.00 71.87           C  
ATOM   3628  SG  CYS R 337       2.338  -7.483   0.979  1.00 80.03           S  
ATOM   3629  H   CYS R 337      -0.553  -8.956   1.106  1.00 69.04           H  
ATOM   3630  HA  CYS R 337       1.271  -8.710   3.391  1.00 73.42           H  
ATOM   3631  HB3 CYS R 337       1.257  -6.247   2.766  1.00 71.87           H  
ATOM   3632  HB2 CYS R 337       0.154  -6.588   1.475  1.00 71.87           H  
ATOM   3633  HG  CYS R 337       1.547  -8.035   0.056  1.00 80.03           H  
ATOM   3634  N   TRP R 338      -1.770  -7.400   3.540  1.00 71.55           N  
ATOM   3635  CA  TRP R 338      -2.741  -6.716   4.409  1.00 71.18           C  
ATOM   3636  C   TRP R 338      -3.795  -7.638   5.041  1.00 73.27           C  
ATOM   3637  O   TRP R 338      -4.203  -7.356   6.177  1.00 77.13           O  
ATOM   3638  CB  TRP R 338      -3.381  -5.556   3.633  1.00 70.88           C  
ATOM   3639  CG  TRP R 338      -2.557  -4.296   3.543  1.00 73.12           C  
ATOM   3640  CD1 TRP R 338      -2.148  -3.551   4.605  1.00 77.51           C  
ATOM   3641  CD2 TRP R 338      -2.110  -3.564   2.366  1.00 72.96           C  
ATOM   3642  NE1 TRP R 338      -1.488  -2.421   4.176  1.00 75.36           N  
ATOM   3643  CE2 TRP R 338      -1.428  -2.376   2.799  1.00 72.74           C  
ATOM   3644  CE3 TRP R 338      -2.221  -3.755   0.976  1.00 74.54           C  
ATOM   3645  CZ2 TRP R 338      -0.900  -1.433   1.905  1.00 72.53           C  
ATOM   3646  CZ3 TRP R 338      -1.668  -2.833   0.075  1.00 75.35           C  
ATOM   3647  CH2 TRP R 338      -1.026  -1.666   0.531  1.00 74.04           C  
ATOM   3648  H   TRP R 338      -2.037  -7.528   2.574  1.00 71.55           H  
ATOM   3649  HA  TRP R 338      -2.223  -6.281   5.264  1.00 71.18           H  
ATOM   3650  HB3 TRP R 338      -4.320  -5.266   4.104  1.00 70.88           H  
ATOM   3651  HB2 TRP R 338      -3.650  -5.890   2.631  1.00 70.88           H  
ATOM   3652  HD1 TRP R 338      -2.346  -3.790   5.639  1.00 77.51           H  
ATOM   3653  HE1 TRP R 338      -1.155  -1.708   4.808  1.00 75.36           H  
ATOM   3654  HE3 TRP R 338      -2.732  -4.636   0.615  1.00 74.54           H  
ATOM   3655  HZ2 TRP R 338      -0.415  -0.535   2.259  1.00 72.53           H  
ATOM   3656  HZ3 TRP R 338      -1.752  -3.029  -0.983  1.00 75.35           H  
ATOM   3657  HH2 TRP R 338      -0.634  -0.952  -0.179  1.00 74.04           H  
ATOM   3658  N   ALA R 339      -4.195  -8.711   4.359  1.00 71.62           N  
ATOM   3659  CA  ALA R 339      -5.211  -9.632   4.857  1.00 72.40           C  
ATOM   3660  C   ALA R 339      -4.903 -10.260   6.237  1.00 77.63           C  
ATOM   3661  O   ALA R 339      -5.766 -10.141   7.099  1.00 81.10           O  
ATOM   3662  CB  ALA R 339      -5.523 -10.700   3.799  1.00 75.99           C  
ATOM   3663  H   ALA R 339      -3.799  -8.912   3.452  1.00 71.62           H  
ATOM   3664  HA  ALA R 339      -6.115  -9.033   4.963  1.00 72.40           H  
ATOM   3665  HB1 ALA R 339      -5.859 -10.238   2.870  1.00 75.99           H  
ATOM   3666  HB2 ALA R 339      -4.650 -11.311   3.569  1.00 75.99           H  
ATOM   3667  HB3 ALA R 339      -6.338 -11.342   4.132  1.00 75.99           H  
ATOM   3668  N   PRO R 340      -3.708 -10.854   6.479  1.00 78.72           N  
ATOM   3669  CA  PRO R 340      -3.366 -11.342   7.840  1.00 80.04           C  
ATOM   3670  C   PRO R 340      -3.331 -10.250   8.926  1.00 77.60           C  
ATOM   3671  O   PRO R 340      -3.829 -10.503  10.025  1.00 77.77           O  
ATOM   3672  CB  PRO R 340      -1.989 -12.023   7.661  1.00 77.71           C  
ATOM   3673  CG  PRO R 340      -1.389 -11.370   6.421  1.00 77.24           C  
ATOM   3674  CD  PRO R 340      -2.612 -11.125   5.544  1.00 72.32           C  
ATOM   3675  HA  PRO R 340      -4.106 -12.067   8.181  1.00 80.04           H  
ATOM   3676  HB3 PRO R 340      -2.155 -13.090   7.511  1.00 77.71           H  
ATOM   3677  HB2 PRO R 340      -1.344 -11.914   8.534  1.00 77.71           H  
ATOM   3678  HG3 PRO R 340      -0.625 -11.972   5.930  1.00 77.24           H  
ATOM   3679  HG2 PRO R 340      -0.957 -10.395   6.643  1.00 77.24           H  
ATOM   3680  HD2 PRO R 340      -2.389 -10.330   4.832  1.00 72.32           H  
ATOM   3681  HD3 PRO R 340      -2.869 -12.017   4.973  1.00 72.32           H  
ATOM   3682  N   TYR R 341      -2.792  -9.062   8.585  1.00 79.17           N  
ATOM   3683  CA  TYR R 341      -2.794  -7.874   9.448  1.00 80.04           C  
ATOM   3684  C   TYR R 341      -4.219  -7.460   9.894  1.00 78.67           C  
ATOM   3685  O   TYR R 341      -4.477  -7.376  11.099  1.00 82.03           O  
ATOM   3686  CB  TYR R 341      -1.993  -6.722   8.779  1.00 79.57           C  
ATOM   3687  CG  TYR R 341      -2.174  -5.370   9.438  1.00 80.18           C  
ATOM   3688  CD1 TYR R 341      -1.479  -5.067  10.621  1.00 75.96           C  
ATOM   3689  CD2 TYR R 341      -3.094  -4.444   8.913  1.00 78.96           C  
ATOM   3690  CE1 TYR R 341      -1.732  -3.859  11.299  1.00 79.03           C  
ATOM   3691  CE2 TYR R 341      -3.373  -3.248   9.604  1.00 78.09           C  
ATOM   3692  CZ  TYR R 341      -2.694  -2.961  10.802  1.00 81.56           C  
ATOM   3693  OH  TYR R 341      -2.974  -1.820  11.509  1.00 85.90           O  
ATOM   3694  H   TYR R 341      -2.441  -8.944   7.646  1.00 79.17           H  
ATOM   3695  HA  TYR R 341      -2.270  -8.141  10.366  1.00 80.04           H  
ATOM   3696  HB3 TYR R 341      -2.307  -6.611   7.741  1.00 79.57           H  
ATOM   3697  HB2 TYR R 341      -0.939  -6.998   8.756  1.00 79.57           H  
ATOM   3698  HD1 TYR R 341      -0.775  -5.763  11.051  1.00 75.96           H  
ATOM   3699  HD2 TYR R 341      -3.646  -4.664   8.011  1.00 78.96           H  
ATOM   3700  HE1 TYR R 341      -1.239  -3.623  12.230  1.00 79.03           H  
ATOM   3701  HE2 TYR R 341      -4.097  -2.553   9.206  1.00 78.09           H  
ATOM   3702  HH  TYR R 341      -3.763  -1.369  11.198  1.00 85.90           H  
ATOM   3703  N   TYR R 342      -5.132  -7.266   8.928  1.00 71.56           N  
ATOM   3704  CA  TYR R 342      -6.505  -6.870   9.240  1.00 78.22           C  
ATOM   3705  C   TYR R 342      -7.301  -7.964   9.939  1.00 80.93           C  
ATOM   3706  O   TYR R 342      -8.090  -7.642  10.832  1.00 82.37           O  
ATOM   3707  CB  TYR R 342      -7.219  -6.301   8.000  1.00 73.54           C  
ATOM   3708  CG  TYR R 342      -6.763  -4.905   7.614  1.00 74.55           C  
ATOM   3709  CD1 TYR R 342      -7.109  -3.818   8.440  1.00 74.96           C  
ATOM   3710  CD2 TYR R 342      -6.038  -4.688   6.428  1.00 77.30           C  
ATOM   3711  CE1 TYR R 342      -6.725  -2.512   8.065  1.00 77.44           C  
ATOM   3712  CE2 TYR R 342      -5.615  -3.397   6.081  1.00 78.89           C  
ATOM   3713  CZ  TYR R 342      -5.993  -2.306   6.879  1.00 79.50           C  
ATOM   3714  OH  TYR R 342      -5.644  -1.045   6.482  1.00 80.02           O  
ATOM   3715  H   TYR R 342      -4.860  -7.308   7.956  1.00 71.56           H  
ATOM   3716  HA  TYR R 342      -6.430  -6.046   9.950  1.00 78.22           H  
ATOM   3717  HB3 TYR R 342      -8.280  -6.237   8.239  1.00 73.54           H  
ATOM   3718  HB2 TYR R 342      -7.128  -6.992   7.162  1.00 73.54           H  
ATOM   3719  HD1 TYR R 342      -7.647  -3.949   9.367  1.00 74.96           H  
ATOM   3720  HD2 TYR R 342      -5.789  -5.507   5.769  1.00 77.30           H  
ATOM   3721  HE1 TYR R 342      -6.993  -1.675   8.691  1.00 77.44           H  
ATOM   3722  HE2 TYR R 342      -5.032  -3.228   5.188  1.00 78.89           H  
ATOM   3723  HH  TYR R 342      -5.483  -0.998   5.537  1.00 80.02           H  
ATOM   3724  N   VAL R 343      -7.093  -9.243   9.574  1.00 80.65           N  
ATOM   3725  CA  VAL R 343      -7.677 -10.379  10.295  1.00 81.45           C  
ATOM   3726  C   VAL R 343      -7.248 -10.399  11.775  1.00 85.20           C  
ATOM   3727  O   VAL R 343      -8.108 -10.591  12.620  1.00 82.72           O  
ATOM   3728  CB  VAL R 343      -7.357 -11.738   9.602  1.00 78.50           C  
ATOM   3729  CG1 VAL R 343      -7.505 -13.005  10.462  1.00 77.16           C  
ATOM   3730  CG2 VAL R 343      -8.204 -11.862   8.340  1.00 81.40           C  
ATOM   3731  H   VAL R 343      -6.443  -9.450   8.830  1.00 80.65           H  
ATOM   3732  HA  VAL R 343      -8.758 -10.239  10.284  1.00 81.45           H  
ATOM   3733  HB  VAL R 343      -6.313 -11.697   9.290  1.00 78.50           H  
ATOM   3734 HG11 VAL R 343      -6.775 -13.037  11.271  1.00 77.16           H  
ATOM   3735 HG12 VAL R 343      -8.511 -13.063  10.878  1.00 77.16           H  
ATOM   3736 HG13 VAL R 343      -7.346 -13.902   9.864  1.00 77.16           H  
ATOM   3737 HG21 VAL R 343      -8.127 -10.976   7.710  1.00 81.40           H  
ATOM   3738 HG22 VAL R 343      -7.915 -12.723   7.737  1.00 81.40           H  
ATOM   3739 HG23 VAL R 343      -9.254 -11.975   8.613  1.00 81.40           H  
ATOM   3740  N   LEU R 344      -5.964 -10.137  12.067  1.00 85.57           N  
ATOM   3741  CA  LEU R 344      -5.423 -10.050  13.422  1.00 79.54           C  
ATOM   3742  C   LEU R 344      -5.989  -8.828  14.172  1.00 79.31           C  
ATOM   3743  O   LEU R 344      -6.420  -9.003  15.313  1.00 83.55           O  
ATOM   3744  CB  LEU R 344      -3.882 -10.110  13.416  1.00 77.96           C  
ATOM   3745  CG  LEU R 344      -3.340 -11.520  13.088  1.00 79.62           C  
ATOM   3746  CD1 LEU R 344      -1.836 -11.495  12.773  1.00 83.25           C  
ATOM   3747  CD2 LEU R 344      -3.678 -12.539  14.200  1.00 79.58           C  
ATOM   3748  H   LEU R 344      -5.309  -9.989  11.313  1.00 85.57           H  
ATOM   3749  HA  LEU R 344      -5.802 -10.924  13.953  1.00 79.54           H  
ATOM   3750  HB3 LEU R 344      -3.481  -9.800  14.381  1.00 77.96           H  
ATOM   3751  HB2 LEU R 344      -3.525  -9.393  12.677  1.00 77.96           H  
ATOM   3752  HG  LEU R 344      -3.840 -11.846  12.176  1.00 79.62           H  
ATOM   3753 HD11 LEU R 344      -1.499 -10.490  12.517  1.00 83.25           H  
ATOM   3754 HD12 LEU R 344      -1.224 -11.822  13.614  1.00 83.25           H  
ATOM   3755 HD13 LEU R 344      -1.585 -12.131  11.924  1.00 83.25           H  
ATOM   3756 HD21 LEU R 344      -2.818 -13.139  14.499  1.00 79.58           H  
ATOM   3757 HD22 LEU R 344      -4.070 -12.048  15.090  1.00 79.58           H  
ATOM   3758 HD23 LEU R 344      -4.432 -13.239  13.839  1.00 79.58           H  
ATOM   3759  N   GLN R 345      -6.048  -7.653  13.519  1.00 79.51           N  
ATOM   3760  CA  GLN R 345      -6.733  -6.451  14.043  1.00 80.45           C  
ATOM   3761  C   GLN R 345      -8.199  -6.698  14.444  1.00 82.73           C  
ATOM   3762  O   GLN R 345      -8.624  -6.238  15.507  1.00 89.67           O  
ATOM   3763  CB  GLN R 345      -6.660  -5.261  13.048  1.00 79.07           C  
ATOM   3764  CG  GLN R 345      -5.268  -4.577  12.906  1.00 83.47           C  
ATOM   3765  CD  GLN R 345      -4.842  -3.773  14.136  1.00 86.83           C  
ATOM   3766  OE1 GLN R 345      -5.405  -3.916  15.217  1.00 87.15           O  
ATOM   3767  NE2 GLN R 345      -3.832  -2.921  13.996  1.00 84.79           N  
ATOM   3768  H   GLN R 345      -5.596  -7.557  12.621  1.00 79.51           H  
ATOM   3769  HA  GLN R 345      -6.197  -6.203  14.960  1.00 80.45           H  
ATOM   3770  HB3 GLN R 345      -7.385  -4.496  13.326  1.00 79.07           H  
ATOM   3771  HB2 GLN R 345      -6.967  -5.592  12.056  1.00 79.07           H  
ATOM   3772  HG3 GLN R 345      -5.298  -3.908  12.046  1.00 83.47           H  
ATOM   3773  HG2 GLN R 345      -4.515  -5.331  12.678  1.00 83.47           H  
ATOM   3774 HE22 GLN R 345      -3.485  -2.418  14.801  1.00 84.79           H  
ATOM   3775 HE21 GLN R 345      -3.397  -2.707  13.110  1.00 84.79           H  
ATOM   3776  N   LEU R 346      -8.941  -7.433  13.604  1.00 80.49           N  
ATOM   3777  CA  LEU R 346     -10.305  -7.878  13.851  1.00 84.15           C  
ATOM   3778  C   LEU R 346     -10.402  -8.935  14.979  1.00 86.60           C  
ATOM   3779  O   LEU R 346     -11.386  -8.932  15.716  1.00 87.66           O  
ATOM   3780  CB  LEU R 346     -10.909  -8.433  12.530  1.00 83.40           C  
ATOM   3781  CG  LEU R 346     -11.328  -7.336  11.513  1.00 82.33           C  
ATOM   3782  CD1 LEU R 346     -11.412  -7.877  10.063  1.00 81.83           C  
ATOM   3783  CD2 LEU R 346     -12.638  -6.635  11.923  1.00 84.55           C  
ATOM   3784  H   LEU R 346      -8.550  -7.723  12.720  1.00 80.49           H  
ATOM   3785  HA  LEU R 346     -10.863  -7.004  14.188  1.00 84.15           H  
ATOM   3786  HB3 LEU R 346     -11.769  -9.073  12.727  1.00 83.40           H  
ATOM   3787  HB2 LEU R 346     -10.165  -9.098  12.091  1.00 83.40           H  
ATOM   3788  HG  LEU R 346     -10.540  -6.583  11.530  1.00 82.33           H  
ATOM   3789 HD11 LEU R 346     -10.787  -7.286   9.392  1.00 81.83           H  
ATOM   3790 HD12 LEU R 346     -11.071  -8.910   9.998  1.00 81.83           H  
ATOM   3791 HD13 LEU R 346     -12.419  -7.852   9.645  1.00 81.83           H  
ATOM   3792 HD21 LEU R 346     -13.471  -6.885  11.265  1.00 84.55           H  
ATOM   3793 HD22 LEU R 346     -12.944  -6.890  12.938  1.00 84.55           H  
ATOM   3794 HD23 LEU R 346     -12.512  -5.553  11.881  1.00 84.55           H  
ATOM   3795  N   THR R 347      -9.400  -9.813  15.070  1.00 86.88           N  
ATOM   3796  CA  THR R 347      -9.368 -10.881  16.062  1.00 87.66           C  
ATOM   3797  C   THR R 347      -9.065 -10.364  17.495  1.00 87.85           C  
ATOM   3798  O   THR R 347      -9.753 -10.775  18.437  1.00 88.79           O  
ATOM   3799  CB  THR R 347      -8.331 -11.980  15.710  1.00 87.25           C  
ATOM   3800  OG1 THR R 347      -8.592 -12.529  14.429  1.00 85.82           O  
ATOM   3801  CG2 THR R 347      -8.286 -13.153  16.696  1.00 87.96           C  
ATOM   3802  H   THR R 347      -8.652  -9.774  14.393  1.00 86.88           H  
ATOM   3803  HA  THR R 347     -10.344 -11.364  16.063  1.00 87.66           H  
ATOM   3804  HB  THR R 347      -7.340 -11.527  15.677  1.00 87.25           H  
ATOM   3805  HG1 THR R 347      -8.489 -11.830  13.779  1.00 85.82           H  
ATOM   3806 HG21 THR R 347      -7.609 -13.925  16.331  1.00 87.96           H  
ATOM   3807 HG22 THR R 347      -7.923 -12.845  17.677  1.00 87.96           H  
ATOM   3808 HG23 THR R 347      -9.259 -13.629  16.820  1.00 87.96           H  
ATOM   3809  N   GLN R 348      -8.146  -9.393  17.636  1.00 91.88           N  
ATOM   3810  CA  GLN R 348      -7.809  -8.778  18.928  1.00 91.57           C  
ATOM   3811  C   GLN R 348      -8.917  -7.874  19.503  1.00 91.43           C  
ATOM   3812  O   GLN R 348      -8.720  -7.273  20.556  1.00 93.88           O  
ATOM   3813  CB  GLN R 348      -6.395  -8.137  18.934  1.00 91.05           C  
ATOM   3814  CG  GLN R 348      -6.192  -6.849  18.101  1.00 89.57           C  
ATOM   3815  CD  GLN R 348      -4.753  -6.349  18.170  1.00 92.62           C  
ATOM   3816  OE1 GLN R 348      -3.958  -6.766  19.007  1.00 93.61           O  
ATOM   3817  NE2 GLN R 348      -4.370  -5.424  17.300  1.00 93.51           N  
ATOM   3818  H   GLN R 348      -7.636  -9.063  16.830  1.00 91.88           H  
ATOM   3819  HA  GLN R 348      -7.742  -9.597  19.645  1.00 91.57           H  
ATOM   3820  HB3 GLN R 348      -5.662  -8.898  18.669  1.00 91.05           H  
ATOM   3821  HB2 GLN R 348      -6.155  -7.860  19.961  1.00 91.05           H  
ATOM   3822  HG3 GLN R 348      -6.837  -6.047  18.459  1.00 89.57           H  
ATOM   3823  HG2 GLN R 348      -6.458  -7.038  17.061  1.00 89.57           H  
ATOM   3824 HE22 GLN R 348      -3.420  -5.082  17.292  1.00 93.51           H  
ATOM   3825 HE21 GLN R 348      -5.000  -5.050  16.604  1.00 93.51           H  
ATOM   3826  N   LEU R 349     -10.085  -7.815  18.851  1.00 88.28           N  
ATOM   3827  CA  LEU R 349     -11.325  -7.329  19.428  1.00 91.16           C  
ATOM   3828  C   LEU R 349     -11.872  -8.330  20.470  1.00 93.99           C  
ATOM   3829  O   LEU R 349     -12.179  -7.903  21.582  1.00 93.73           O  
ATOM   3830  CB  LEU R 349     -12.385  -7.078  18.328  1.00 90.27           C  
ATOM   3831  CG  LEU R 349     -12.032  -5.976  17.313  1.00 92.19           C  
ATOM   3832  CD1 LEU R 349     -13.121  -5.873  16.218  1.00 91.07           C  
ATOM   3833  CD2 LEU R 349     -11.743  -4.626  17.992  1.00 91.26           C  
ATOM   3834  H   LEU R 349     -10.145  -8.325  17.981  1.00 88.28           H  
ATOM   3835  HA  LEU R 349     -11.121  -6.394  19.950  1.00 91.16           H  
ATOM   3836  HB3 LEU R 349     -13.340  -6.833  18.793  1.00 90.27           H  
ATOM   3837  HB2 LEU R 349     -12.524  -8.006  17.774  1.00 90.27           H  
ATOM   3838  HG  LEU R 349     -11.122  -6.280  16.795  1.00 92.19           H  
ATOM   3839 HD11 LEU R 349     -13.248  -4.856  15.849  1.00 91.07           H  
ATOM   3840 HD12 LEU R 349     -12.849  -6.466  15.345  1.00 91.07           H  
ATOM   3841 HD13 LEU R 349     -14.095  -6.227  16.558  1.00 91.07           H  
ATOM   3842 HD21 LEU R 349     -10.673  -4.436  18.072  1.00 91.26           H  
ATOM   3843 HD22 LEU R 349     -12.194  -3.811  17.425  1.00 91.26           H  
ATOM   3844 HD23 LEU R 349     -12.161  -4.594  18.999  1.00 91.26           H  
ATOM   3845  N   SER R 350     -11.976  -9.622  20.113  1.00 93.73           N  
ATOM   3846  CA  SER R 350     -12.493 -10.661  21.005  1.00 93.52           C  
ATOM   3847  C   SER R 350     -11.469 -11.151  22.035  1.00 92.25           C  
ATOM   3848  O   SER R 350     -11.883 -11.543  23.124  1.00 92.71           O  
ATOM   3849  CB  SER R 350     -13.142 -11.818  20.202  1.00 94.32           C  
ATOM   3850  OG  SER R 350     -12.263 -12.369  19.220  1.00 93.39           O  
ATOM   3851  H   SER R 350     -11.654  -9.938  19.210  1.00 93.73           H  
ATOM   3852  HA  SER R 350     -13.304 -10.234  21.594  1.00 93.52           H  
ATOM   3853  HB3 SER R 350     -14.055 -11.471  19.720  1.00 94.32           H  
ATOM   3854  HB2 SER R 350     -13.464 -12.613  20.874  1.00 94.32           H  
ATOM   3855  HG  SER R 350     -12.351 -11.812  18.443  1.00 93.39           H  
ATOM   3856  N   ILE R 351     -10.171 -11.096  21.710  1.00100.14           N  
ATOM   3857  CA  ILE R 351      -9.105 -11.415  22.650  1.00103.69           C  
ATOM   3858  C   ILE R 351      -8.852 -10.209  23.576  1.00103.21           C  
ATOM   3859  O   ILE R 351      -8.556  -9.115  23.090  1.00101.84           O  
ATOM   3860  CB  ILE R 351      -7.761 -11.821  21.956  1.00102.37           C  
ATOM   3861  CG1 ILE R 351      -7.971 -13.065  21.065  1.00101.62           C  
ATOM   3862  CG2 ILE R 351      -6.608 -12.085  22.952  1.00 99.90           C  
ATOM   3863  CD1 ILE R 351      -6.755 -13.464  20.222  1.00100.61           C  
ATOM   3864  H   ILE R 351      -9.904 -10.779  20.789  1.00100.14           H  
ATOM   3865  HA  ILE R 351      -9.414 -12.267  23.255  1.00103.69           H  
ATOM   3866  HB  ILE R 351      -7.447 -11.002  21.311  1.00102.37           H  
ATOM   3867 HG13 ILE R 351      -8.821 -12.929  20.396  1.00101.62           H  
ATOM   3868 HG12 ILE R 351      -8.221 -13.905  21.713  1.00101.62           H  
ATOM   3869 HG21 ILE R 351      -6.849 -12.862  23.677  1.00 99.90           H  
ATOM   3870 HG22 ILE R 351      -5.694 -12.415  22.458  1.00 99.90           H  
ATOM   3871 HG23 ILE R 351      -6.310 -11.198  23.511  1.00 99.90           H  
ATOM   3872 HD11 ILE R 351      -7.051 -14.101  19.389  1.00100.61           H  
ATOM   3873 HD12 ILE R 351      -6.244 -12.586  19.827  1.00100.61           H  
ATOM   3874 HD13 ILE R 351      -6.046 -14.052  20.803  1.00100.61           H  
ATOM   3875  N   SER R 352      -8.930 -10.463  24.880  1.00108.74           N  
ATOM   3876  CA  SER R 352      -8.493  -9.562  25.915  1.00110.61           C  
ATOM   3877  C   SER R 352      -7.130 -10.073  26.411  1.00112.42           C  
ATOM   3878  O   SER R 352      -6.948 -11.292  26.518  1.00112.85           O  
ATOM   3879  CB  SER R 352      -9.573  -9.529  27.021  1.00110.66           C  
ATOM   3880  OG  SER R 352      -9.294  -8.549  28.007  1.00108.19           O  
ATOM   3881  H   SER R 352      -9.121 -11.407  25.183  1.00108.74           H  
ATOM   3882  HA  SER R 352      -8.394  -8.548  25.526  1.00110.61           H  
ATOM   3883  HB3 SER R 352      -9.638 -10.505  27.503  1.00110.66           H  
ATOM   3884  HB2 SER R 352     -10.555  -9.299  26.609  1.00110.66           H  
ATOM   3885  HG  SER R 352      -9.962  -8.641  28.690  1.00108.19           H  
ATOM   3886  N   ARG R 353      -6.176  -9.164  26.634  1.00116.31           N  
ATOM   3887  CA  ARG R 353      -4.793  -9.454  27.055  1.00116.15           C  
ATOM   3888  C   ARG R 353      -4.044 -10.464  26.147  1.00116.99           C  
ATOM   3889  O   ARG R 353      -3.753 -11.566  26.636  1.00117.62           O  
ATOM   3890  CB  ARG R 353      -4.779  -9.887  28.555  1.00115.12           C  
ATOM   3891  CG  ARG R 353      -5.239  -8.777  29.525  1.00114.46           C  
ATOM   3892  CD  ARG R 353      -5.262  -9.234  31.000  1.00115.50           C  
ATOM   3893  NE  ARG R 353      -6.423 -10.076  31.320  1.00117.12           N  
ATOM   3894  CZ  ARG R 353      -7.654  -9.668  31.667  1.00117.18           C  
ATOM   3895  NH1 ARG R 353      -7.967  -8.373  31.745  1.00116.87           N  
ATOM   3896  NH2 ARG R 353      -8.571 -10.571  31.973  1.00117.15           N1+
ATOM   3897  H   ARG R 353      -6.387  -8.187  26.490  1.00116.31           H  
ATOM   3898  HA  ARG R 353      -4.243  -8.514  26.996  1.00116.15           H  
ATOM   3899  HB3 ARG R 353      -3.765 -10.152  28.854  1.00115.12           H  
ATOM   3900  HB2 ARG R 353      -5.378 -10.786  28.702  1.00115.12           H  
ATOM   3901  HG3 ARG R 353      -6.258  -8.505  29.249  1.00114.46           H  
ATOM   3902  HG2 ARG R 353      -4.640  -7.873  29.414  1.00114.46           H  
ATOM   3903  HD3 ARG R 353      -5.084  -8.419  31.701  1.00115.50           H  
ATOM   3904  HD2 ARG R 353      -4.423  -9.915  31.148  1.00115.50           H  
ATOM   3905  HE  ARG R 353      -6.235 -11.067  31.379  1.00117.12           H  
ATOM   3906 HH12 ARG R 353      -7.279  -7.657  31.560  1.00116.87           H  
ATOM   3907 HH11 ARG R 353      -8.888  -8.060  32.018  1.00116.87           H  
ATOM   3908 HH22 ARG R 353      -9.472 -10.316  32.351  1.00117.15           H  
ATOM   3909 HH21 ARG R 353      -8.348 -11.556  31.937  1.00117.15           H  
ATOM   3910  N   PRO R 354      -3.775 -10.114  24.866  1.00112.14           N  
ATOM   3911  CA  PRO R 354      -3.026 -10.961  23.905  1.00111.48           C  
ATOM   3912  C   PRO R 354      -1.741 -11.597  24.446  1.00112.24           C  
ATOM   3913  O   PRO R 354      -0.950 -10.879  25.088  1.00111.71           O  
ATOM   3914  CB  PRO R 354      -2.750 -10.009  22.725  1.00109.47           C  
ATOM   3915  CG  PRO R 354      -3.887  -9.016  22.743  1.00110.56           C  
ATOM   3916  CD  PRO R 354      -4.126  -8.837  24.239  1.00109.13           C  
ATOM   3917  HA  PRO R 354      -3.713 -11.750  23.599  1.00111.48           H  
ATOM   3918  HB3 PRO R 354      -2.713 -10.558  21.784  1.00109.47           H  
ATOM   3919  HB2 PRO R 354      -1.813  -9.465  22.841  1.00109.47           H  
ATOM   3920  HG3 PRO R 354      -4.760  -9.477  22.282  1.00110.56           H  
ATOM   3921  HG2 PRO R 354      -3.673  -8.093  22.203  1.00110.56           H  
ATOM   3922  HD2 PRO R 354      -3.491  -8.052  24.648  1.00109.13           H  
ATOM   3923  HD3 PRO R 354      -5.161  -8.536  24.401  1.00109.13           H  
ATOM   3924  N   THR R 355      -1.546 -12.900  24.219  1.00104.37           N  
ATOM   3925  CA  THR R 355      -0.326 -13.618  24.605  1.00104.39           C  
ATOM   3926  C   THR R 355       0.858 -13.212  23.694  1.00103.15           C  
ATOM   3927  O   THR R 355       0.624 -12.750  22.569  1.00103.86           O  
ATOM   3928  CB  THR R 355      -0.526 -15.151  24.482  1.00104.20           C  
ATOM   3929  OG1 THR R 355      -0.968 -15.512  23.185  1.00103.52           O  
ATOM   3930  CG2 THR R 355      -1.535 -15.699  25.509  1.00102.62           C  
ATOM   3931  H   THR R 355      -2.204 -13.433  23.669  1.00104.37           H  
ATOM   3932  HA  THR R 355      -0.094 -13.353  25.637  1.00104.39           H  
ATOM   3933  HB  THR R 355       0.440 -15.633  24.635  1.00104.20           H  
ATOM   3934  HG1 THR R 355      -1.888 -15.256  23.086  1.00103.52           H  
ATOM   3935 HG21 THR R 355      -2.557 -15.374  25.315  1.00102.62           H  
ATOM   3936 HG22 THR R 355      -1.550 -16.789  25.524  1.00102.62           H  
ATOM   3937 HG23 THR R 355      -1.270 -15.366  26.512  1.00102.62           H  
ATOM   3938  N   LEU R 356       2.094 -13.427  24.183  1.00 97.77           N  
ATOM   3939  CA  LEU R 356       3.321 -13.145  23.420  1.00 98.68           C  
ATOM   3940  C   LEU R 356       3.373 -13.826  22.047  1.00100.47           C  
ATOM   3941  O   LEU R 356       3.803 -13.185  21.103  1.00 99.07           O  
ATOM   3942  CB  LEU R 356       4.599 -13.493  24.226  1.00 98.58           C  
ATOM   3943  CG  LEU R 356       5.035 -12.420  25.243  1.00 98.59           C  
ATOM   3944  CD1 LEU R 356       6.289 -12.928  25.999  1.00 96.94           C  
ATOM   3945  CD2 LEU R 356       5.260 -11.039  24.619  1.00 98.23           C  
ATOM   3946  H   LEU R 356       2.182 -13.753  25.135  1.00 97.77           H  
ATOM   3947  HA  LEU R 356       3.292 -12.072  23.229  1.00 98.68           H  
ATOM   3948  HB3 LEU R 356       5.424 -13.632  23.528  1.00 98.58           H  
ATOM   3949  HB2 LEU R 356       4.447 -14.454  24.719  1.00 98.58           H  
ATOM   3950  HG  LEU R 356       4.227 -12.313  25.966  1.00 98.59           H  
ATOM   3951 HD11 LEU R 356       6.101 -12.936  27.073  1.00 96.94           H  
ATOM   3952 HD12 LEU R 356       6.590 -13.936  25.711  1.00 96.94           H  
ATOM   3953 HD13 LEU R 356       7.166 -12.309  25.811  1.00 96.94           H  
ATOM   3954 HD21 LEU R 356       5.342 -11.081  23.533  1.00 98.23           H  
ATOM   3955 HD22 LEU R 356       4.417 -10.395  24.871  1.00 98.23           H  
ATOM   3956 HD23 LEU R 356       6.168 -10.546  24.966  1.00 98.23           H  
ATOM   3957  N   THR R 357       2.911 -15.075  21.943  1.00 98.19           N  
ATOM   3958  CA  THR R 357       2.845 -15.759  20.655  1.00 96.94           C  
ATOM   3959  C   THR R 357       1.857 -15.135  19.645  1.00 95.24           C  
ATOM   3960  O   THR R 357       2.188 -15.060  18.453  1.00 95.30           O  
ATOM   3961  CB  THR R 357       2.571 -17.270  20.837  1.00 95.22           C  
ATOM   3962  OG1 THR R 357       3.516 -17.792  21.761  1.00 94.82           O  
ATOM   3963  CG2 THR R 357       2.681 -18.134  19.582  1.00 92.76           C  
ATOM   3964  H   THR R 357       2.620 -15.596  22.758  1.00 98.19           H  
ATOM   3965  HA  THR R 357       3.840 -15.672  20.218  1.00 96.94           H  
ATOM   3966  HB  THR R 357       1.586 -17.408  21.282  1.00 95.22           H  
ATOM   3967  HG1 THR R 357       3.207 -17.601  22.650  1.00 94.82           H  
ATOM   3968 HG21 THR R 357       2.464 -19.177  19.811  1.00 92.76           H  
ATOM   3969 HG22 THR R 357       1.969 -17.833  18.813  1.00 92.76           H  
ATOM   3970 HG23 THR R 357       3.674 -18.086  19.136  1.00 92.76           H  
ATOM   3971  N   PHE R 358       0.721 -14.589  20.125  1.00 90.49           N  
ATOM   3972  CA  PHE R 358      -0.178 -13.775  19.315  1.00 89.70           C  
ATOM   3973  C   PHE R 358       0.500 -12.446  18.913  1.00 90.64           C  
ATOM   3974  O   PHE R 358       0.455 -12.083  17.740  1.00 90.52           O  
ATOM   3975  CB  PHE R 358      -1.517 -13.529  20.066  1.00 90.05           C  
ATOM   3976  CG  PHE R 358      -2.598 -12.789  19.291  1.00 90.68           C  
ATOM   3977  CD1 PHE R 358      -2.590 -11.379  19.199  1.00 89.05           C  
ATOM   3978  CD2 PHE R 358      -3.528 -13.506  18.505  1.00 89.96           C  
ATOM   3979  CE1 PHE R 358      -3.519 -10.705  18.409  1.00 88.52           C  
ATOM   3980  CE2 PHE R 358      -4.457 -12.818  17.732  1.00 91.22           C  
ATOM   3981  CZ  PHE R 358      -4.460 -11.428  17.682  1.00 91.09           C  
ATOM   3982  H   PHE R 358       0.576 -14.585  21.125  1.00 90.49           H  
ATOM   3983  HA  PHE R 358      -0.411 -14.324  18.403  1.00 89.70           H  
ATOM   3984  HB3 PHE R 358      -1.328 -12.984  20.991  1.00 90.05           H  
ATOM   3985  HB2 PHE R 358      -1.936 -14.490  20.366  1.00 90.05           H  
ATOM   3986  HD1 PHE R 358      -1.838 -10.808  19.722  1.00 89.05           H  
ATOM   3987  HD2 PHE R 358      -3.524 -14.585  18.542  1.00 89.96           H  
ATOM   3988  HE1 PHE R 358      -3.490  -9.627  18.351  1.00 88.52           H  
ATOM   3989  HE2 PHE R 358      -5.193 -13.353  17.149  1.00 91.22           H  
ATOM   3990  HZ  PHE R 358      -5.171 -10.906  17.057  1.00 91.09           H  
ATOM   3991  N   VAL R 359       1.140 -11.769  19.877  1.00 91.44           N  
ATOM   3992  CA  VAL R 359       1.882 -10.524  19.665  1.00 90.36           C  
ATOM   3993  C   VAL R 359       3.020 -10.686  18.634  1.00 90.92           C  
ATOM   3994  O   VAL R 359       3.122  -9.868  17.728  1.00 91.07           O  
ATOM   3995  CB  VAL R 359       2.400  -9.951  21.015  1.00 90.23           C  
ATOM   3996  CG1 VAL R 359       3.506  -8.874  20.902  1.00 89.01           C  
ATOM   3997  CG2 VAL R 359       1.259  -9.435  21.892  1.00 91.06           C  
ATOM   3998  H   VAL R 359       1.102 -12.113  20.826  1.00 91.44           H  
ATOM   3999  HA  VAL R 359       1.185  -9.805  19.236  1.00 90.36           H  
ATOM   4000  HB  VAL R 359       2.853 -10.782  21.554  1.00 90.23           H  
ATOM   4001 HG11 VAL R 359       3.178  -8.040  20.282  1.00 89.01           H  
ATOM   4002 HG12 VAL R 359       3.758  -8.481  21.887  1.00 89.01           H  
ATOM   4003 HG13 VAL R 359       4.418  -9.288  20.475  1.00 89.01           H  
ATOM   4004 HG21 VAL R 359       1.626  -9.148  22.877  1.00 91.06           H  
ATOM   4005 HG22 VAL R 359       0.769  -8.580  21.425  1.00 91.06           H  
ATOM   4006 HG23 VAL R 359       0.485 -10.185  22.055  1.00 91.06           H  
ATOM   4007  N   TYR R 360       3.783 -11.791  18.713  1.00 89.86           N  
ATOM   4008  CA  TYR R 360       4.817 -12.152  17.741  1.00 91.56           C  
ATOM   4009  C   TYR R 360       4.249 -12.346  16.316  1.00 89.99           C  
ATOM   4010  O   TYR R 360       4.885 -11.908  15.353  1.00 88.46           O  
ATOM   4011  CB  TYR R 360       5.552 -13.429  18.177  1.00 88.07           C  
ATOM   4012  CG  TYR R 360       6.549 -13.395  19.323  1.00 89.88           C  
ATOM   4013  CD1 TYR R 360       7.201 -14.598  19.642  1.00 90.83           C  
ATOM   4014  CD2 TYR R 360       6.850 -12.219  20.059  1.00 90.08           C  
ATOM   4015  CE1 TYR R 360       8.138 -14.634  20.674  1.00 91.79           C  
ATOM   4016  CE2 TYR R 360       7.793 -12.271  21.111  1.00 93.49           C  
ATOM   4017  CZ  TYR R 360       8.442 -13.484  21.414  1.00 93.69           C  
ATOM   4018  OH  TYR R 360       9.352 -13.574  22.434  1.00 90.27           O  
ATOM   4019  H   TYR R 360       3.695 -12.386  19.525  1.00 89.86           H  
ATOM   4020  HA  TYR R 360       5.509 -11.312  17.694  1.00 91.56           H  
ATOM   4021  HB3 TYR R 360       6.136 -13.766  17.320  1.00 88.07           H  
ATOM   4022  HB2 TYR R 360       4.820 -14.211  18.380  1.00 88.07           H  
ATOM   4023  HD1 TYR R 360       6.961 -15.501  19.099  1.00 90.83           H  
ATOM   4024  HD2 TYR R 360       6.364 -11.278  19.852  1.00 90.08           H  
ATOM   4025  HE1 TYR R 360       8.656 -15.558  20.882  1.00 91.79           H  
ATOM   4026  HE2 TYR R 360       8.032 -11.378  21.670  1.00 93.49           H  
ATOM   4027  HH  TYR R 360       9.600 -12.750  22.859  1.00 90.27           H  
ATOM   4028  N   LEU R 361       3.098 -13.011  16.198  1.00 83.80           N  
ATOM   4029  CA  LEU R 361       2.378 -13.211  14.936  1.00 81.67           C  
ATOM   4030  C   LEU R 361       1.841 -11.884  14.384  1.00 81.38           C  
ATOM   4031  O   LEU R 361       1.983 -11.618  13.188  1.00 85.12           O  
ATOM   4032  CB  LEU R 361       1.284 -14.276  15.150  1.00 84.59           C  
ATOM   4033  CG  LEU R 361       0.461 -14.675  13.899  1.00 86.50           C  
ATOM   4034  CD1 LEU R 361       1.322 -15.163  12.730  1.00 85.71           C  
ATOM   4035  CD2 LEU R 361      -0.623 -15.697  14.281  1.00 81.38           C  
ATOM   4036  H   LEU R 361       2.664 -13.349  17.046  1.00 83.80           H  
ATOM   4037  HA  LEU R 361       3.111 -13.585  14.221  1.00 81.67           H  
ATOM   4038  HB3 LEU R 361       0.595 -13.931  15.921  1.00 84.59           H  
ATOM   4039  HB2 LEU R 361       1.752 -15.172  15.557  1.00 84.59           H  
ATOM   4040  HG  LEU R 361      -0.060 -13.788  13.538  1.00 86.50           H  
ATOM   4041 HD11 LEU R 361       0.954 -16.076  12.261  1.00 85.71           H  
ATOM   4042 HD12 LEU R 361       1.346 -14.398  11.955  1.00 85.71           H  
ATOM   4043 HD13 LEU R 361       2.346 -15.363  13.045  1.00 85.71           H  
ATOM   4044 HD21 LEU R 361      -1.613 -15.296  14.063  1.00 81.38           H  
ATOM   4045 HD22 LEU R 361      -0.543 -16.637  13.736  1.00 81.38           H  
ATOM   4046 HD23 LEU R 361      -0.602 -15.947  15.342  1.00 81.38           H  
ATOM   4047  N   TYR R 362       1.288 -11.043  15.266  1.00 78.33           N  
ATOM   4048  CA  TYR R 362       0.823  -9.668  14.969  1.00 81.00           C  
ATOM   4049  C   TYR R 362       1.951  -8.761  14.481  1.00 82.30           C  
ATOM   4050  O   TYR R 362       1.791  -8.107  13.453  1.00 81.49           O  
ATOM   4051  CB  TYR R 362       0.035  -9.155  16.182  1.00 79.30           C  
ATOM   4052  CG  TYR R 362      -0.380  -7.695  16.182  1.00 77.96           C  
ATOM   4053  CD1 TYR R 362      -1.332  -7.216  15.251  1.00 80.81           C  
ATOM   4054  CD2 TYR R 362       0.170  -6.829  17.151  1.00 78.28           C  
ATOM   4055  CE1 TYR R 362      -1.755  -5.872  15.327  1.00 81.15           C  
ATOM   4056  CE2 TYR R 362      -0.239  -5.477  17.202  1.00 79.77           C  
ATOM   4057  CZ  TYR R 362      -1.212  -5.003  16.296  1.00 81.63           C  
ATOM   4058  OH  TYR R 362      -1.668  -3.724  16.393  1.00 82.30           O  
ATOM   4059  H   TYR R 362       1.222 -11.338  16.229  1.00 78.33           H  
ATOM   4060  HA  TYR R 362       0.121  -9.753  14.139  1.00 81.00           H  
ATOM   4061  HB3 TYR R 362       0.647  -9.316  17.070  1.00 79.30           H  
ATOM   4062  HB2 TYR R 362      -0.853  -9.770  16.324  1.00 79.30           H  
ATOM   4063  HD1 TYR R 362      -1.759  -7.862  14.499  1.00 80.81           H  
ATOM   4064  HD2 TYR R 362       0.900  -7.198  17.856  1.00 78.28           H  
ATOM   4065  HE1 TYR R 362      -2.515  -5.513  14.649  1.00 81.15           H  
ATOM   4066  HE2 TYR R 362       0.182  -4.845  17.970  1.00 79.77           H  
ATOM   4067  HH  TYR R 362      -1.336  -3.298  17.187  1.00 82.30           H  
ATOM   4068  N   ASN R 363       3.098  -8.786  15.172  1.00 82.10           N  
ATOM   4069  CA  ASN R 363       4.317  -8.069  14.788  1.00 83.10           C  
ATOM   4070  C   ASN R 363       4.872  -8.533  13.414  1.00 82.83           C  
ATOM   4071  O   ASN R 363       5.360  -7.701  12.636  1.00 80.84           O  
ATOM   4072  CB  ASN R 363       5.416  -8.191  15.876  1.00 80.74           C  
ATOM   4073  CG  ASN R 363       5.126  -7.463  17.193  1.00 80.36           C  
ATOM   4074  OD1 ASN R 363       4.227  -6.626  17.282  1.00 79.35           O  
ATOM   4075  ND2 ASN R 363       5.892  -7.759  18.239  1.00 80.30           N  
ATOM   4076  H   ASN R 363       3.114  -9.275  16.056  1.00 82.10           H  
ATOM   4077  HA  ASN R 363       4.048  -7.016  14.703  1.00 83.10           H  
ATOM   4078  HB3 ASN R 363       6.339  -7.767  15.479  1.00 80.74           H  
ATOM   4079  HB2 ASN R 363       5.621  -9.240  16.092  1.00 80.74           H  
ATOM   4080 HD22 ASN R 363       5.702  -7.297  19.117  1.00 80.30           H  
ATOM   4081 HD21 ASN R 363       6.650  -8.426  18.223  1.00 80.30           H  
ATOM   4082  N   ALA R 364       4.724  -9.829  13.115  1.00 76.12           N  
ATOM   4083  CA  ALA R 364       5.083 -10.412  11.830  1.00 74.28           C  
ATOM   4084  C   ALA R 364       4.115  -9.972  10.718  1.00 73.97           C  
ATOM   4085  O   ALA R 364       4.569  -9.670   9.611  1.00 75.47           O  
ATOM   4086  CB  ALA R 364       5.166 -11.951  11.933  1.00 75.15           C  
ATOM   4087  H   ALA R 364       4.341 -10.452  13.812  1.00 76.12           H  
ATOM   4088  HA  ALA R 364       6.069 -10.035  11.559  1.00 74.28           H  
ATOM   4089  HB1 ALA R 364       5.582 -12.383  11.023  1.00 75.15           H  
ATOM   4090  HB2 ALA R 364       5.805 -12.255  12.762  1.00 75.15           H  
ATOM   4091  HB3 ALA R 364       4.183 -12.393  12.095  1.00 75.15           H  
ATOM   4092  N   ALA R 365       2.814  -9.868  11.033  1.00 71.89           N  
ATOM   4093  CA  ALA R 365       1.812  -9.347  10.102  1.00 74.46           C  
ATOM   4094  C   ALA R 365       1.982  -7.850   9.817  1.00 74.78           C  
ATOM   4095  O   ALA R 365       1.713  -7.429   8.695  1.00 79.91           O  
ATOM   4096  CB  ALA R 365       0.408  -9.642  10.656  1.00 73.20           C  
ATOM   4097  H   ALA R 365       2.506 -10.177  11.943  1.00 71.89           H  
ATOM   4098  HA  ALA R 365       1.915  -9.884   9.159  1.00 74.46           H  
ATOM   4099  HB1 ALA R 365       0.196  -9.061  11.553  1.00 73.20           H  
ATOM   4100  HB2 ALA R 365      -0.348  -9.402   9.909  1.00 73.20           H  
ATOM   4101  HB3 ALA R 365       0.299 -10.697  10.909  1.00 73.20           H  
ATOM   4102  N   ILE R 366       2.451  -7.071  10.812  1.00 73.54           N  
ATOM   4103  CA  ILE R 366       2.858  -5.679  10.603  1.00 76.10           C  
ATOM   4104  C   ILE R 366       4.084  -5.594   9.652  1.00 74.36           C  
ATOM   4105  O   ILE R 366       4.115  -4.715   8.792  1.00 74.39           O  
ATOM   4106  CB  ILE R 366       3.144  -4.984  11.972  1.00 73.94           C  
ATOM   4107  CG1 ILE R 366       1.842  -4.795  12.794  1.00 75.53           C  
ATOM   4108  CG2 ILE R 366       3.918  -3.643  11.884  1.00 69.55           C  
ATOM   4109  CD1 ILE R 366       2.089  -4.476  14.280  1.00 71.98           C  
ATOM   4110  H   ILE R 366       2.506  -7.448  11.747  1.00 73.54           H  
ATOM   4111  HA  ILE R 366       2.039  -5.152  10.114  1.00 76.10           H  
ATOM   4112  HB  ILE R 366       3.781  -5.659  12.543  1.00 73.94           H  
ATOM   4113 HG13 ILE R 366       1.214  -5.684  12.731  1.00 75.53           H  
ATOM   4114 HG12 ILE R 366       1.244  -3.999  12.351  1.00 75.53           H  
ATOM   4115 HG21 ILE R 366       3.374  -2.937  11.257  1.00 69.55           H  
ATOM   4116 HG22 ILE R 366       4.018  -3.176  12.864  1.00 69.55           H  
ATOM   4117 HG23 ILE R 366       4.924  -3.782  11.488  1.00 69.55           H  
ATOM   4118 HD11 ILE R 366       1.328  -4.963  14.890  1.00 71.98           H  
ATOM   4119 HD12 ILE R 366       3.066  -4.812  14.628  1.00 71.98           H  
ATOM   4120 HD13 ILE R 366       2.007  -3.404  14.454  1.00 71.98           H  
ATOM   4121  N   SER R 367       5.031  -6.545   9.783  1.00 73.17           N  
ATOM   4122  CA  SER R 367       6.177  -6.717   8.887  1.00 73.00           C  
ATOM   4123  C   SER R 367       5.712  -7.044   7.448  1.00 75.11           C  
ATOM   4124  O   SER R 367       6.182  -6.379   6.515  1.00 75.75           O  
ATOM   4125  CB  SER R 367       7.158  -7.745   9.483  1.00 73.02           C  
ATOM   4126  OG  SER R 367       8.459  -7.646   8.941  1.00 73.75           O  
ATOM   4127  H   SER R 367       4.942  -7.214  10.534  1.00 73.17           H  
ATOM   4128  HA  SER R 367       6.675  -5.750   8.824  1.00 73.00           H  
ATOM   4129  HB3 SER R 367       6.836  -8.776   9.330  1.00 73.02           H  
ATOM   4130  HB2 SER R 367       7.246  -7.616  10.561  1.00 73.02           H  
ATOM   4131  HG  SER R 367       9.026  -8.217   9.464  1.00 73.75           H  
ATOM   4132  N   LEU R 368       4.717  -7.937   7.290  1.00 73.25           N  
ATOM   4133  CA  LEU R 368       4.040  -8.217   6.009  1.00 68.22           C  
ATOM   4134  C   LEU R 368       3.341  -6.965   5.431  1.00 72.18           C  
ATOM   4135  O   LEU R 368       3.433  -6.717   4.237  1.00 79.95           O  
ATOM   4136  CB  LEU R 368       3.026  -9.393   6.139  1.00 69.18           C  
ATOM   4137  CG  LEU R 368       3.647 -10.768   6.422  1.00 74.08           C  
ATOM   4138  CD1 LEU R 368       2.544 -11.764   6.856  1.00 71.58           C  
ATOM   4139  CD2 LEU R 368       4.508 -11.266   5.243  1.00 73.40           C  
ATOM   4140  H   LEU R 368       4.425  -8.486   8.086  1.00 73.25           H  
ATOM   4141  HA  LEU R 368       4.801  -8.510   5.286  1.00 68.22           H  
ATOM   4142  HB3 LEU R 368       2.452  -9.461   5.214  1.00 69.18           H  
ATOM   4143  HB2 LEU R 368       2.299  -9.138   6.910  1.00 69.18           H  
ATOM   4144  HG  LEU R 368       4.317 -10.670   7.276  1.00 74.08           H  
ATOM   4145 HD11 LEU R 368       2.705 -12.080   7.887  1.00 71.58           H  
ATOM   4146 HD12 LEU R 368       1.541 -11.341   6.790  1.00 71.58           H  
ATOM   4147 HD13 LEU R 368       2.539 -12.672   6.252  1.00 71.58           H  
ATOM   4148 HD21 LEU R 368       4.217 -12.271   4.938  1.00 73.40           H  
ATOM   4149 HD22 LEU R 368       4.405 -10.620   4.371  1.00 73.40           H  
ATOM   4150 HD23 LEU R 368       5.569 -11.315   5.490  1.00 73.40           H  
ATOM   4151  N   GLY R 369       2.685  -6.184   6.300  1.00 67.00           N  
ATOM   4152  CA  GLY R 369       2.046  -4.911   5.965  1.00 67.19           C  
ATOM   4153  C   GLY R 369       3.078  -3.867   5.471  1.00 71.31           C  
ATOM   4154  O   GLY R 369       2.803  -3.146   4.510  1.00 78.22           O  
ATOM   4155  H   GLY R 369       2.569  -6.522   7.245  1.00 67.00           H  
ATOM   4156  HA3 GLY R 369       1.572  -4.525   6.867  1.00 67.19           H  
ATOM   4157  HA2 GLY R 369       1.269  -5.057   5.214  1.00 67.19           H  
ATOM   4158  N   TYR R 370       4.268  -3.801   6.080  1.00 74.79           N  
ATOM   4159  CA  TYR R 370       5.378  -2.963   5.631  1.00 73.91           C  
ATOM   4160  C   TYR R 370       6.098  -3.509   4.382  1.00 75.07           C  
ATOM   4161  O   TYR R 370       6.640  -2.729   3.605  1.00 76.82           O  
ATOM   4162  CB  TYR R 370       6.401  -2.710   6.768  1.00 78.60           C  
ATOM   4163  CG  TYR R 370       6.016  -1.604   7.746  1.00 78.84           C  
ATOM   4164  CD1 TYR R 370       5.859  -0.284   7.286  1.00 77.35           C  
ATOM   4165  CD2 TYR R 370       5.888  -1.867   9.130  1.00 73.98           C  
ATOM   4166  CE1 TYR R 370       5.575   0.763   8.178  1.00 73.00           C  
ATOM   4167  CE2 TYR R 370       5.635  -0.811  10.038  1.00 76.83           C  
ATOM   4168  CZ  TYR R 370       5.457   0.502   9.561  1.00 76.36           C  
ATOM   4169  OH  TYR R 370       5.196   1.528  10.426  1.00 78.24           O  
ATOM   4170  H   TYR R 370       4.408  -4.361   6.909  1.00 74.79           H  
ATOM   4171  HA  TYR R 370       4.966  -1.993   5.352  1.00 73.91           H  
ATOM   4172  HB3 TYR R 370       7.345  -2.382   6.334  1.00 78.60           H  
ATOM   4173  HB2 TYR R 370       6.620  -3.632   7.306  1.00 78.60           H  
ATOM   4174  HD1 TYR R 370       6.004  -0.061   6.239  1.00 77.35           H  
ATOM   4175  HD2 TYR R 370       6.009  -2.869   9.514  1.00 73.98           H  
ATOM   4176  HE1 TYR R 370       5.442   1.775   7.824  1.00 73.00           H  
ATOM   4177  HE2 TYR R 370       5.548  -1.006  11.096  1.00 76.83           H  
ATOM   4178  HH  TYR R 370       4.858   2.307   9.978  1.00 78.24           H  
ATOM   4179  N   ALA R 371       6.072  -4.835   4.192  1.00 75.96           N  
ATOM   4180  CA  ALA R 371       6.697  -5.521   3.067  1.00 76.17           C  
ATOM   4181  C   ALA R 371       6.095  -5.123   1.713  1.00 77.06           C  
ATOM   4182  O   ALA R 371       6.802  -5.183   0.712  1.00 80.94           O  
ATOM   4183  CB  ALA R 371       6.636  -7.047   3.258  1.00 75.42           C  
ATOM   4184  H   ALA R 371       5.703  -5.412   4.935  1.00 75.96           H  
ATOM   4185  HA  ALA R 371       7.749  -5.239   3.054  1.00 76.17           H  
ATOM   4186  HB1 ALA R 371       7.228  -7.547   2.492  1.00 75.42           H  
ATOM   4187  HB2 ALA R 371       7.030  -7.341   4.231  1.00 75.42           H  
ATOM   4188  HB3 ALA R 371       5.616  -7.421   3.180  1.00 75.42           H  
ATOM   4189  N   ASN R 372       4.823  -4.678   1.706  1.00 74.93           N  
ATOM   4190  CA  ASN R 372       4.135  -4.195   0.496  1.00 73.50           C  
ATOM   4191  C   ASN R 372       4.915  -3.061  -0.201  1.00 74.42           C  
ATOM   4192  O   ASN R 372       5.195  -3.165  -1.396  1.00 80.01           O  
ATOM   4193  CB  ASN R 372       2.681  -3.770   0.820  1.00 69.88           C  
ATOM   4194  CG  ASN R 372       1.867  -3.479  -0.439  1.00 77.84           C  
ATOM   4195  OD1 ASN R 372       1.723  -2.315  -0.815  1.00 82.14           O  
ATOM   4196  ND2 ASN R 372       1.329  -4.503  -1.083  1.00 82.39           N  
ATOM   4197  H   ASN R 372       4.328  -4.678   2.587  1.00 74.93           H  
ATOM   4198  HA  ASN R 372       4.113  -5.034  -0.199  1.00 73.50           H  
ATOM   4199  HB3 ASN R 372       2.658  -2.918   1.499  1.00 69.88           H  
ATOM   4200  HB2 ASN R 372       2.173  -4.554   1.383  1.00 69.88           H  
ATOM   4201 HD22 ASN R 372       0.858  -4.322  -1.957  1.00 82.39           H  
ATOM   4202 HD21 ASN R 372       1.425  -5.450  -0.743  1.00 82.39           H  
ATOM   4203  N   SER R 373       5.333  -2.049   0.577  1.00 77.32           N  
ATOM   4204  CA  SER R 373       6.121  -0.922   0.088  1.00 80.95           C  
ATOM   4205  C   SER R 373       7.483  -1.304  -0.531  1.00 77.42           C  
ATOM   4206  O   SER R 373       7.974  -0.552  -1.385  1.00 72.49           O  
ATOM   4207  CB  SER R 373       6.250   0.162   1.187  1.00 80.49           C  
ATOM   4208  OG  SER R 373       6.986  -0.286   2.305  1.00 77.14           O  
ATOM   4209  H   SER R 373       5.002  -1.977   1.528  1.00 77.32           H  
ATOM   4210  HA  SER R 373       5.560  -0.481  -0.736  1.00 80.95           H  
ATOM   4211  HB3 SER R 373       5.264   0.496   1.511  1.00 80.49           H  
ATOM   4212  HB2 SER R 373       6.746   1.039   0.772  1.00 80.49           H  
ATOM   4213  HG  SER R 373       6.555  -1.032   2.729  1.00 77.14           H  
ATOM   4214  N   CYS R 374       8.048  -2.446  -0.128  1.00 76.24           N  
ATOM   4215  CA  CYS R 374       9.309  -2.959  -0.667  1.00 77.46           C  
ATOM   4216  C   CYS R 374       9.052  -3.892  -1.877  1.00 77.02           C  
ATOM   4217  O   CYS R 374       9.881  -3.931  -2.784  1.00 79.37           O  
ATOM   4218  CB  CYS R 374      10.245  -3.562   0.419  1.00 80.41           C  
ATOM   4219  SG  CYS R 374       9.884  -5.268   0.981  1.00 88.88           S  
ATOM   4220  H   CYS R 374       7.563  -3.002   0.562  1.00 76.24           H  
ATOM   4221  HA  CYS R 374       9.874  -2.131  -1.095  1.00 77.46           H  
ATOM   4222  HB3 CYS R 374      10.282  -2.906   1.289  1.00 80.41           H  
ATOM   4223  HB2 CYS R 374      11.253  -3.622   0.010  1.00 80.41           H  
ATOM   4224  HG  CYS R 374       8.554  -5.145   0.990  1.00 88.88           H  
ATOM   4225  N   LEU R 375       7.923  -4.603  -1.881  1.00 77.03           N  
ATOM   4226  CA  LEU R 375       7.507  -5.487  -2.958  1.00 80.79           C  
ATOM   4227  C   LEU R 375       7.119  -4.705  -4.222  1.00 80.55           C  
ATOM   4228  O   LEU R 375       7.633  -5.028  -5.291  1.00 81.45           O  
ATOM   4229  CB  LEU R 375       6.325  -6.358  -2.486  1.00 80.65           C  
ATOM   4230  CG  LEU R 375       6.749  -7.548  -1.592  1.00 79.28           C  
ATOM   4231  CD1 LEU R 375       5.576  -8.115  -0.771  1.00 79.74           C  
ATOM   4232  CD2 LEU R 375       7.473  -8.651  -2.393  1.00 77.51           C  
ATOM   4233  H   LEU R 375       7.306  -4.579  -1.082  1.00 77.03           H  
ATOM   4234  HA  LEU R 375       8.346  -6.132  -3.221  1.00 80.79           H  
ATOM   4235  HB3 LEU R 375       5.770  -6.726  -3.349  1.00 80.65           H  
ATOM   4236  HB2 LEU R 375       5.617  -5.746  -1.927  1.00 80.65           H  
ATOM   4237  HG  LEU R 375       7.471  -7.171  -0.868  1.00 79.28           H  
ATOM   4238 HD11 LEU R 375       5.868  -8.297   0.263  1.00 79.74           H  
ATOM   4239 HD12 LEU R 375       4.721  -7.440  -0.716  1.00 79.74           H  
ATOM   4240 HD13 LEU R 375       5.205  -9.060  -1.167  1.00 79.74           H  
ATOM   4241 HD21 LEU R 375       7.325  -8.565  -3.470  1.00 77.51           H  
ATOM   4242 HD22 LEU R 375       8.546  -8.600  -2.211  1.00 77.51           H  
ATOM   4243 HD23 LEU R 375       7.181  -9.665  -2.121  1.00 77.51           H  
ATOM   4244  N   ASN R 376       6.239  -3.699  -4.101  1.00 77.08           N  
ATOM   4245  CA  ASN R 376       5.626  -2.926  -5.190  1.00 78.16           C  
ATOM   4246  C   ASN R 376       6.578  -2.496  -6.333  1.00 79.82           C  
ATOM   4247  O   ASN R 376       6.223  -2.789  -7.484  1.00 78.30           O  
ATOM   4248  CB  ASN R 376       4.893  -1.693  -4.616  1.00 76.41           C  
ATOM   4249  CG  ASN R 376       3.539  -1.973  -3.961  1.00 80.57           C  
ATOM   4250  OD1 ASN R 376       2.937  -3.021  -4.172  1.00 80.90           O  
ATOM   4251  ND2 ASN R 376       3.054  -1.030  -3.168  1.00 77.83           N  
ATOM   4252  H   ASN R 376       5.866  -3.510  -3.181  1.00 77.08           H  
ATOM   4253  HA  ASN R 376       4.877  -3.602  -5.604  1.00 78.16           H  
ATOM   4254  HB3 ASN R 376       4.659  -0.994  -5.419  1.00 76.41           H  
ATOM   4255  HB2 ASN R 376       5.528  -1.128  -3.933  1.00 76.41           H  
ATOM   4256 HD22 ASN R 376       2.260  -1.244  -2.581  1.00 77.83           H  
ATOM   4257 HD21 ASN R 376       3.544  -0.159  -3.018  1.00 77.83           H  
ATOM   4258  N   PRO R 377       7.762  -1.878  -6.054  1.00 79.44           N  
ATOM   4259  CA  PRO R 377       8.723  -1.556  -7.125  1.00 77.00           C  
ATOM   4260  C   PRO R 377       9.282  -2.788  -7.863  1.00 79.32           C  
ATOM   4261  O   PRO R 377       9.273  -2.792  -9.087  1.00 84.33           O  
ATOM   4262  CB  PRO R 377       9.850  -0.781  -6.437  1.00 79.32           C  
ATOM   4263  CG  PRO R 377       9.771  -1.211  -4.989  1.00 83.01           C  
ATOM   4264  CD  PRO R 377       8.275  -1.385  -4.768  1.00 82.30           C  
ATOM   4265  HA  PRO R 377       8.264  -0.904  -7.869  1.00 77.00           H  
ATOM   4266  HB3 PRO R 377       9.660   0.290  -6.494  1.00 79.32           H  
ATOM   4267  HB2 PRO R 377      10.829  -0.954  -6.884  1.00 79.32           H  
ATOM   4268  HG3 PRO R 377      10.228  -0.490  -4.311  1.00 83.01           H  
ATOM   4269  HG2 PRO R 377      10.295  -2.158  -4.859  1.00 83.01           H  
ATOM   4270  HD2 PRO R 377       8.113  -2.025  -3.901  1.00 82.30           H  
ATOM   4271  HD3 PRO R 377       7.800  -0.425  -4.563  1.00 82.30           H  
ATOM   4272  N   PHE R 378       9.738  -3.801  -7.118  1.00 77.93           N  
ATOM   4273  CA  PHE R 378      10.314  -5.015  -7.695  1.00 78.52           C  
ATOM   4274  C   PHE R 378       9.291  -5.864  -8.462  1.00 77.23           C  
ATOM   4275  O   PHE R 378       9.632  -6.412  -9.505  1.00 77.57           O  
ATOM   4276  CB  PHE R 378      11.009  -5.857  -6.608  1.00 80.75           C  
ATOM   4277  CG  PHE R 378      12.282  -5.252  -6.028  1.00 81.23           C  
ATOM   4278  CD1 PHE R 378      12.397  -5.094  -4.635  1.00 80.21           C  
ATOM   4279  CD2 PHE R 378      13.369  -4.914  -6.863  1.00 78.80           C  
ATOM   4280  CE1 PHE R 378      13.557  -4.567  -4.097  1.00 79.73           C  
ATOM   4281  CE2 PHE R 378      14.547  -4.422  -6.295  1.00 80.39           C  
ATOM   4282  CZ  PHE R 378      14.623  -4.226  -4.917  1.00 82.17           C  
ATOM   4283  H   PHE R 378       9.680  -3.769  -6.110  1.00 77.93           H  
ATOM   4284  HA  PHE R 378      11.056  -4.706  -8.431  1.00 78.52           H  
ATOM   4285  HB3 PHE R 378      11.282  -6.832  -7.012  1.00 80.75           H  
ATOM   4286  HB2 PHE R 378      10.282  -6.052  -5.820  1.00 80.75           H  
ATOM   4287  HD1 PHE R 378      11.583  -5.359  -3.977  1.00 80.21           H  
ATOM   4288  HD2 PHE R 378      13.308  -5.068  -7.930  1.00 78.80           H  
ATOM   4289  HE1 PHE R 378      13.594  -4.402  -3.030  1.00 79.73           H  
ATOM   4290  HE2 PHE R 378      15.386  -4.169  -6.927  1.00 80.39           H  
ATOM   4291  HZ  PHE R 378      15.526  -3.822  -4.483  1.00 82.17           H  
ATOM   4292  N   VAL R 379       8.052  -5.898  -7.956  1.00 79.50           N  
ATOM   4293  CA  VAL R 379       6.903  -6.526  -8.606  1.00 79.74           C  
ATOM   4294  C   VAL R 379       6.544  -5.845  -9.944  1.00 77.43           C  
ATOM   4295  O   VAL R 379       6.235  -6.549 -10.910  1.00 77.45           O  
ATOM   4296  CB  VAL R 379       5.666  -6.571  -7.650  1.00 79.03           C  
ATOM   4297  CG1 VAL R 379       4.305  -6.915  -8.307  1.00 73.82           C  
ATOM   4298  CG2 VAL R 379       5.917  -7.540  -6.475  1.00 79.22           C  
ATOM   4299  H   VAL R 379       7.877  -5.441  -7.072  1.00 79.50           H  
ATOM   4300  HA  VAL R 379       7.214  -7.544  -8.842  1.00 79.74           H  
ATOM   4301  HB  VAL R 379       5.543  -5.579  -7.215  1.00 79.03           H  
ATOM   4302 HG11 VAL R 379       3.941  -6.136  -8.976  1.00 73.82           H  
ATOM   4303 HG12 VAL R 379       4.371  -7.852  -8.861  1.00 73.82           H  
ATOM   4304 HG13 VAL R 379       3.534  -7.044  -7.548  1.00 73.82           H  
ATOM   4305 HG21 VAL R 379       5.140  -7.422  -5.720  1.00 79.22           H  
ATOM   4306 HG22 VAL R 379       5.901  -8.581  -6.797  1.00 79.22           H  
ATOM   4307 HG23 VAL R 379       6.876  -7.369  -5.985  1.00 79.22           H  
ATOM   4308  N   TYR R 380       6.638  -4.506  -9.983  1.00 78.50           N  
ATOM   4309  CA  TYR R 380       6.544  -3.728 -11.227  1.00 78.72           C  
ATOM   4310  C   TYR R 380       7.710  -4.077 -12.171  1.00 76.80           C  
ATOM   4311  O   TYR R 380       7.452  -4.471 -13.304  1.00 80.12           O  
ATOM   4312  CB  TYR R 380       6.411  -2.208 -10.928  1.00 80.28           C  
ATOM   4313  CG  TYR R 380       6.368  -1.302 -12.153  1.00 77.32           C  
ATOM   4314  CD1 TYR R 380       7.527  -0.622 -12.587  1.00 76.13           C  
ATOM   4315  CD2 TYR R 380       5.164  -1.173 -12.874  1.00 79.37           C  
ATOM   4316  CE1 TYR R 380       7.501   0.146 -13.768  1.00 78.47           C  
ATOM   4317  CE2 TYR R 380       5.141  -0.389 -14.052  1.00 81.86           C  
ATOM   4318  CZ  TYR R 380       6.314   0.241 -14.512  1.00 81.19           C  
ATOM   4319  OH  TYR R 380       6.320   0.925 -15.693  1.00 80.63           O  
ATOM   4320  H   TYR R 380       6.838  -3.997  -9.134  1.00 78.50           H  
ATOM   4321  HA  TYR R 380       5.621  -4.033 -11.719  1.00 78.72           H  
ATOM   4322  HB3 TYR R 380       7.251  -1.890 -10.311  1.00 80.28           H  
ATOM   4323  HB2 TYR R 380       5.509  -2.048 -10.336  1.00 80.28           H  
ATOM   4324  HD1 TYR R 380       8.459  -0.693 -12.046  1.00 76.13           H  
ATOM   4325  HD2 TYR R 380       4.279  -1.695 -12.542  1.00 79.37           H  
ATOM   4326  HE1 TYR R 380       8.397   0.642 -14.111  1.00 78.47           H  
ATOM   4327  HE2 TYR R 380       4.214  -0.301 -14.599  1.00 81.86           H  
ATOM   4328  HH  TYR R 380       5.747   0.535 -16.357  1.00 80.63           H  
ATOM   4329  N   ILE R 381       8.967  -3.935 -11.696  1.00 79.01           N  
ATOM   4330  CA  ILE R 381      10.191  -4.170 -12.464  1.00 81.05           C  
ATOM   4331  C   ILE R 381      10.222  -5.543 -13.143  1.00 80.63           C  
ATOM   4332  O   ILE R 381      10.457  -5.610 -14.349  1.00 80.10           O  
ATOM   4333  CB  ILE R 381      11.483  -3.992 -11.618  1.00 79.11           C  
ATOM   4334  CG1 ILE R 381      11.698  -2.507 -11.246  1.00 79.22           C  
ATOM   4335  CG2 ILE R 381      12.781  -4.574 -12.238  1.00 78.71           C  
ATOM   4336  CD1 ILE R 381      12.603  -2.283 -10.007  1.00 76.63           C  
ATOM   4337  H   ILE R 381       9.104  -3.604 -10.752  1.00 79.01           H  
ATOM   4338  HA  ILE R 381      10.202  -3.439 -13.272  1.00 81.05           H  
ATOM   4339  HB  ILE R 381      11.305  -4.520 -10.682  1.00 79.11           H  
ATOM   4340 HG13 ILE R 381      10.747  -2.007 -11.061  1.00 79.22           H  
ATOM   4341 HG12 ILE R 381      12.125  -1.978 -12.098  1.00 79.22           H  
ATOM   4342 HG21 ILE R 381      13.654  -4.350 -11.625  1.00 78.71           H  
ATOM   4343 HG22 ILE R 381      12.763  -5.658 -12.355  1.00 78.71           H  
ATOM   4344 HG23 ILE R 381      12.968  -4.147 -13.223  1.00 78.71           H  
ATOM   4345 HD11 ILE R 381      13.151  -3.179  -9.715  1.00 76.63           H  
ATOM   4346 HD12 ILE R 381      13.351  -1.509 -10.179  1.00 76.63           H  
ATOM   4347 HD13 ILE R 381      12.031  -1.963  -9.137  1.00 76.63           H  
ATOM   4348  N   VAL R 382       9.986  -6.625 -12.382  1.00 81.48           N  
ATOM   4349  CA  VAL R 382      10.137  -7.988 -12.895  1.00 81.92           C  
ATOM   4350  C   VAL R 382       9.051  -8.369 -13.923  1.00 79.29           C  
ATOM   4351  O   VAL R 382       9.346  -9.158 -14.813  1.00 79.33           O  
ATOM   4352  CB  VAL R 382      10.205  -9.028 -11.737  1.00 77.21           C  
ATOM   4353  CG1 VAL R 382       8.865  -9.250 -11.003  1.00 76.40           C  
ATOM   4354  CG2 VAL R 382      10.785 -10.384 -12.188  1.00 77.47           C  
ATOM   4355  H   VAL R 382       9.786  -6.518 -11.398  1.00 81.48           H  
ATOM   4356  HA  VAL R 382      11.094  -8.011 -13.418  1.00 81.92           H  
ATOM   4357  HB  VAL R 382      10.893  -8.621 -10.996  1.00 77.21           H  
ATOM   4358 HG11 VAL R 382       9.034  -9.749 -10.049  1.00 76.40           H  
ATOM   4359 HG12 VAL R 382       8.367  -8.304 -10.789  1.00 76.40           H  
ATOM   4360 HG13 VAL R 382       8.182  -9.878 -11.573  1.00 76.40           H  
ATOM   4361 HG21 VAL R 382      11.757 -10.282 -12.670  1.00 77.47           H  
ATOM   4362 HG22 VAL R 382      10.910 -11.053 -11.337  1.00 77.47           H  
ATOM   4363 HG23 VAL R 382      10.132 -10.923 -12.874  1.00 77.47           H  
ATOM   4364  N   LEU R 383       7.834  -7.826 -13.773  1.00 73.96           N  
ATOM   4365  CA  LEU R 383       6.719  -8.122 -14.670  1.00 73.21           C  
ATOM   4366  C   LEU R 383       6.633  -7.162 -15.877  1.00 75.55           C  
ATOM   4367  O   LEU R 383       5.898  -7.460 -16.815  1.00 78.84           O  
ATOM   4368  CB  LEU R 383       5.390  -8.143 -13.882  1.00 74.84           C  
ATOM   4369  CG  LEU R 383       5.313  -9.218 -12.774  1.00 71.68           C  
ATOM   4370  CD1 LEU R 383       4.033  -9.041 -11.937  1.00 74.66           C  
ATOM   4371  CD2 LEU R 383       5.447 -10.667 -13.298  1.00 73.36           C  
ATOM   4372  H   LEU R 383       7.651  -7.166 -13.030  1.00 73.96           H  
ATOM   4373  HA  LEU R 383       6.857  -9.114 -15.101  1.00 73.21           H  
ATOM   4374  HB3 LEU R 383       4.569  -8.315 -14.578  1.00 74.84           H  
ATOM   4375  HB2 LEU R 383       5.247  -7.146 -13.465  1.00 74.84           H  
ATOM   4376  HG  LEU R 383       6.131  -9.040 -12.077  1.00 71.68           H  
ATOM   4377 HD11 LEU R 383       3.436  -8.176 -12.224  1.00 74.66           H  
ATOM   4378 HD12 LEU R 383       3.366  -9.901 -11.999  1.00 74.66           H  
ATOM   4379 HD13 LEU R 383       4.295  -8.938 -10.884  1.00 74.66           H  
ATOM   4380 HD21 LEU R 383       6.416 -11.083 -13.021  1.00 73.36           H  
ATOM   4381 HD22 LEU R 383       4.691 -11.345 -12.903  1.00 73.36           H  
ATOM   4382 HD23 LEU R 383       5.369 -10.690 -14.385  1.00 73.36           H  
ATOM   4383  N   CYS R 384       7.384  -6.054 -15.840  1.00 80.25           N  
ATOM   4384  CA  CYS R 384       7.510  -5.098 -16.934  1.00 83.31           C  
ATOM   4385  C   CYS R 384       8.758  -5.440 -17.747  1.00 86.98           C  
ATOM   4386  O   CYS R 384       9.800  -4.794 -17.617  1.00 90.67           O  
ATOM   4387  CB  CYS R 384       7.583  -3.661 -16.418  1.00 84.57           C  
ATOM   4388  SG  CYS R 384       5.987  -3.181 -15.712  1.00 91.10           S  
ATOM   4389  H   CYS R 384       7.933  -5.868 -15.013  1.00 80.25           H  
ATOM   4390  HA  CYS R 384       6.645  -5.169 -17.595  1.00 83.31           H  
ATOM   4391  HB3 CYS R 384       7.831  -2.963 -17.218  1.00 84.57           H  
ATOM   4392  HB2 CYS R 384       8.358  -3.554 -15.660  1.00 84.57           H  
ATOM   4393  HG  CYS R 384       6.300  -3.675 -14.511  1.00 91.10           H  
ATOM   4394  N   GLU R 385       8.611  -6.473 -18.574  1.00 93.07           N  
ATOM   4395  CA  GLU R 385       9.639  -7.044 -19.440  1.00 92.88           C  
ATOM   4396  C   GLU R 385      10.364  -6.027 -20.357  1.00 96.21           C  
ATOM   4397  O   GLU R 385      11.546  -6.223 -20.648  1.00 98.01           O  
ATOM   4398  CB  GLU R 385       9.005  -8.188 -20.258  1.00 94.01           C  
ATOM   4399  CG  GLU R 385       8.449  -9.341 -19.384  1.00 96.13           C  
ATOM   4400  CD  GLU R 385       9.488 -10.231 -18.702  1.00 99.39           C  
ATOM   4401  OE1 GLU R 385      10.653 -10.267 -19.133  1.00 98.03           O  
ATOM   4402  OE2 GLU R 385       9.096 -10.975 -17.779  1.00 98.71           O1-
ATOM   4403  H   GLU R 385       7.713  -6.935 -18.591  1.00 93.07           H  
ATOM   4404  HA  GLU R 385      10.402  -7.472 -18.790  1.00 92.88           H  
ATOM   4405  HB3 GLU R 385       9.720  -8.564 -20.989  1.00 94.01           H  
ATOM   4406  HB2 GLU R 385       8.189  -7.780 -20.854  1.00 94.01           H  
ATOM   4407  HG3 GLU R 385       7.872  -9.992 -20.041  1.00 96.13           H  
ATOM   4408  HG2 GLU R 385       7.743  -8.954 -18.649  1.00 96.13           H  
ATOM   4409  N   THR R 386       9.679  -4.940 -20.756  1.00 96.67           N  
ATOM   4410  CA  THR R 386      10.276  -3.848 -21.533  1.00 98.96           C  
ATOM   4411  C   THR R 386      11.171  -2.939 -20.653  1.00 98.25           C  
ATOM   4412  O   THR R 386      12.275  -2.575 -21.063  1.00 97.99           O  
ATOM   4413  CB  THR R 386       9.197  -2.991 -22.244  1.00 98.83           C  
ATOM   4414  OG1 THR R 386       8.229  -3.846 -22.837  1.00 98.18           O  
ATOM   4415  CG2 THR R 386       9.765  -2.057 -23.324  1.00 98.88           C  
ATOM   4416  H   THR R 386       8.707  -4.854 -20.494  1.00 96.67           H  
ATOM   4417  HA  THR R 386      10.906  -4.276 -22.312  1.00 98.96           H  
ATOM   4418  HB  THR R 386       8.666  -2.366 -21.527  1.00 98.83           H  
ATOM   4419  HG1 THR R 386       7.692  -4.149 -22.102  1.00 98.18           H  
ATOM   4420 HG21 THR R 386      10.448  -1.326 -22.892  1.00 98.88           H  
ATOM   4421 HG22 THR R 386      10.334  -2.612 -24.070  1.00 98.88           H  
ATOM   4422 HG23 THR R 386       8.967  -1.511 -23.828  1.00 98.88           H  
ATOM   4423  N   PHE R 387      10.708  -2.654 -19.422  1.00 98.51           N  
ATOM   4424  CA  PHE R 387      11.397  -1.810 -18.429  1.00 99.39           C  
ATOM   4425  C   PHE R 387      12.702  -2.462 -17.945  1.00 99.50           C  
ATOM   4426  O   PHE R 387      13.672  -1.737 -17.744  1.00100.68           O  
ATOM   4427  CB  PHE R 387      10.404  -1.496 -17.270  1.00 96.73           C  
ATOM   4428  CG  PHE R 387      10.804  -0.416 -16.273  1.00 96.30           C  
ATOM   4429  CD1 PHE R 387      10.786   0.937 -16.660  1.00 96.47           C  
ATOM   4430  CD2 PHE R 387      11.212  -0.749 -14.962  1.00 97.59           C  
ATOM   4431  CE1 PHE R 387      11.067   1.933 -15.745  1.00 96.80           C  
ATOM   4432  CE2 PHE R 387      11.533   0.266 -14.064  1.00 99.10           C  
ATOM   4433  CZ  PHE R 387      11.433   1.601 -14.446  1.00 98.68           C  
ATOM   4434  H   PHE R 387       9.834  -3.063 -19.126  1.00 98.51           H  
ATOM   4435  HA  PHE R 387      11.680  -0.885 -18.933  1.00 99.39           H  
ATOM   4436  HB3 PHE R 387      10.188  -2.393 -16.689  1.00 96.73           H  
ATOM   4437  HB2 PHE R 387       9.451  -1.169 -17.686  1.00 96.73           H  
ATOM   4438  HD1 PHE R 387      10.491   1.205 -17.664  1.00 96.47           H  
ATOM   4439  HD2 PHE R 387      11.260  -1.781 -14.646  1.00 97.59           H  
ATOM   4440  HE1 PHE R 387      10.996   2.968 -16.046  1.00 96.80           H  
ATOM   4441  HE2 PHE R 387      11.813   0.029 -13.048  1.00 99.10           H  
ATOM   4442  HZ  PHE R 387      11.642   2.384 -13.733  1.00 98.68           H  
ATOM   4443  N   ARG R 388      12.755  -3.799 -17.890  1.00103.12           N  
ATOM   4444  CA  ARG R 388      13.959  -4.579 -17.586  1.00103.83           C  
ATOM   4445  C   ARG R 388      15.136  -4.279 -18.547  1.00107.67           C  
ATOM   4446  O   ARG R 388      16.286  -4.288 -18.108  1.00109.22           O  
ATOM   4447  CB  ARG R 388      13.668  -6.084 -17.631  1.00102.76           C  
ATOM   4448  CG  ARG R 388      12.625  -6.581 -16.607  1.00105.49           C  
ATOM   4449  CD  ARG R 388      12.287  -8.074 -16.772  1.00107.86           C  
ATOM   4450  NE  ARG R 388      13.356  -8.996 -16.338  1.00110.43           N  
ATOM   4451  CZ  ARG R 388      13.234 -10.294 -15.989  1.00107.97           C  
ATOM   4452  NH1 ARG R 388      12.062 -10.925 -16.019  1.00108.64           N  
ATOM   4453  NH2 ARG R 388      14.317 -10.960 -15.618  1.00103.70           N1+
ATOM   4454  H   ARG R 388      11.898  -4.301 -18.074  1.00103.12           H  
ATOM   4455  HA  ARG R 388      14.261  -4.317 -16.572  1.00103.83           H  
ATOM   4456  HB3 ARG R 388      14.599  -6.615 -17.435  1.00102.76           H  
ATOM   4457  HB2 ARG R 388      13.373  -6.369 -18.641  1.00102.76           H  
ATOM   4458  HG3 ARG R 388      11.707  -5.994 -16.587  1.00105.49           H  
ATOM   4459  HG2 ARG R 388      13.040  -6.416 -15.613  1.00105.49           H  
ATOM   4460  HD3 ARG R 388      12.237  -8.284 -17.840  1.00107.86           H  
ATOM   4461  HD2 ARG R 388      11.303  -8.290 -16.357  1.00107.86           H  
ATOM   4462  HE  ARG R 388      14.284  -8.611 -16.445  1.00110.43           H  
ATOM   4463 HH12 ARG R 388      11.949 -11.913 -15.844  1.00108.64           H  
ATOM   4464 HH11 ARG R 388      11.244 -10.487 -16.417  1.00108.64           H  
ATOM   4465 HH22 ARG R 388      14.290 -11.915 -15.291  1.00103.70           H  
ATOM   4466 HH21 ARG R 388      15.232 -10.531 -15.611  1.00103.70           H  
ATOM   4467  N   LYS R 389      14.814  -3.983 -19.822  1.00103.73           N  
ATOM   4468  CA  LYS R 389      15.828  -3.643 -20.844  1.00104.55           C  
ATOM   4469  C   LYS R 389      16.490  -2.276 -20.574  1.00103.29           C  
ATOM   4470  O   LYS R 389      17.661  -2.114 -20.914  1.00104.25           O  
ATOM   4471  CB  LYS R 389      15.200  -3.622 -22.259  1.00103.65           C  
ATOM   4472  CG  LYS R 389      14.612  -4.945 -22.759  1.00103.59           C  
ATOM   4473  CD  LYS R 389      13.855  -4.861 -24.104  1.00105.07           C  
ATOM   4474  CE  LYS R 389      14.611  -4.254 -25.320  1.00103.46           C  
ATOM   4475  NZ  LYS R 389      14.428  -2.790 -25.473  1.00102.76           N1+
ATOM   4476  H   LYS R 389      13.846  -3.891 -20.096  1.00103.73           H  
ATOM   4477  HA  LYS R 389      16.615  -4.396 -20.827  1.00104.55           H  
ATOM   4478  HB3 LYS R 389      15.964  -3.291 -22.962  1.00103.65           H  
ATOM   4479  HB2 LYS R 389      14.438  -2.844 -22.313  1.00103.65           H  
ATOM   4480  HG3 LYS R 389      13.922  -5.350 -22.018  1.00103.59           H  
ATOM   4481  HG2 LYS R 389      15.414  -5.675 -22.866  1.00103.59           H  
ATOM   4482  HD3 LYS R 389      12.903  -4.347 -23.967  1.00105.07           H  
ATOM   4483  HD2 LYS R 389      13.574  -5.886 -24.344  1.00105.07           H  
ATOM   4484  HE3 LYS R 389      14.238  -4.711 -26.237  1.00103.46           H  
ATOM   4485  HE2 LYS R 389      15.674  -4.495 -25.306  1.00103.46           H  
ATOM   4486  HZ1 LYS R 389      13.458  -2.534 -25.594  1.00102.76           H  
ATOM   4487  HZ2 LYS R 389      14.775  -2.271 -24.680  1.00102.76           H  
ATOM   4488  HZ3 LYS R 389      14.919  -2.446 -26.285  1.00102.76           H  
ATOM   4489  N   ARG R 390      15.747  -1.341 -19.974  1.00101.15           N  
ATOM   4490  CA  ARG R 390      16.198   0.019 -19.717  1.00102.85           C  
ATOM   4491  C   ARG R 390      17.295   0.101 -18.646  1.00104.81           C  
ATOM   4492  O   ARG R 390      18.082   1.044 -18.666  1.00102.50           O  
ATOM   4493  CB  ARG R 390      14.994   0.910 -19.321  1.00  0.00           C  
ATOM   4494  CG  ARG R 390      13.876   0.996 -20.381  1.00  0.00           C  
ATOM   4495  CD  ARG R 390      12.860   2.116 -20.086  1.00  0.00           C  
ATOM   4496  NE  ARG R 390      13.458   3.461 -20.241  1.00  0.00           N  
ATOM   4497  CZ  ARG R 390      13.407   4.286 -21.297  1.00  0.00           C  
ATOM   4498  NH1 ARG R 390      12.602   4.037 -22.324  1.00  0.00           N  
ATOM   4499  NH2 ARG R 390      14.200   5.356 -21.318  1.00  0.00           N1+
ATOM   4500  H   ARG R 390      14.815  -1.565 -19.658  1.00101.15           H  
ATOM   4501  HB2 ARG R 390      14.573   0.602 -18.364  1.00  0.00           H  
ATOM   4502  HB3 ARG R 390      15.381   1.914 -19.147  1.00  0.00           H  
ATOM   4503  HG2 ARG R 390      14.373   1.218 -21.326  1.00  0.00           H  
ATOM   4504  HG3 ARG R 390      13.373   0.049 -20.575  1.00  0.00           H  
ATOM   4505  HD2 ARG R 390      11.907   1.978 -20.596  1.00  0.00           H  
ATOM   4506  HD3 ARG R 390      12.627   2.069 -19.022  1.00  0.00           H  
ATOM   4507  HE  ARG R 390      14.007   3.742 -19.441  1.00  0.00           H  
ATOM   4508 HH12 ARG R 390      12.513   4.632 -23.135  1.00  0.00           H  
ATOM   4509 HH11 ARG R 390      11.962   3.255 -22.319  1.00  0.00           H  
ATOM   4510 HH22 ARG R 390      14.287   5.981 -22.106  1.00  0.00           H  
ATOM   4511 HH21 ARG R 390      14.925   5.470 -20.624  1.00  0.00           H  
ATOM   4512  HA  ARG R 390      16.625   0.406 -20.643  1.00102.85           H  
ATOM   4513  N   LEU R 391      17.278  -0.844 -17.700  1.00108.57           N  
ATOM   4514  CA  LEU R 391      18.112  -0.865 -16.504  1.00108.30           C  
ATOM   4515  C   LEU R 391      19.601  -1.092 -16.808  1.00109.65           C  
ATOM   4516  O   LEU R 391      19.977  -2.142 -17.333  1.00109.55           O  
ATOM   4517  CB  LEU R 391      17.550  -1.928 -15.527  1.00106.79           C  
ATOM   4518  CG  LEU R 391      16.172  -1.560 -14.942  1.00106.69           C  
ATOM   4519  CD1 LEU R 391      15.483  -2.774 -14.292  1.00108.84           C  
ATOM   4520  CD2 LEU R 391      16.247  -0.363 -13.978  1.00104.63           C  
ATOM   4521  H   LEU R 391      16.622  -1.604 -17.803  1.00108.57           H  
ATOM   4522  HA  LEU R 391      18.019   0.110 -16.025  1.00108.30           H  
ATOM   4523  HB3 LEU R 391      18.268  -2.091 -14.723  1.00106.79           H  
ATOM   4524  HB2 LEU R 391      17.504  -2.884 -16.049  1.00106.79           H  
ATOM   4525  HG  LEU R 391      15.525  -1.261 -15.767  1.00106.69           H  
ATOM   4526 HD11 LEU R 391      15.917  -3.704 -14.661  1.00108.84           H  
ATOM   4527 HD12 LEU R 391      15.553  -2.775 -13.204  1.00108.84           H  
ATOM   4528 HD13 LEU R 391      14.433  -2.793 -14.584  1.00108.84           H  
ATOM   4529 HD21 LEU R 391      15.784   0.514 -14.429  1.00104.63           H  
ATOM   4530 HD22 LEU R 391      15.706  -0.535 -13.048  1.00104.63           H  
ATOM   4531 HD23 LEU R 391      17.267  -0.083 -13.715  1.00104.63           H  
ATOM   4532  N   VAL R 392      20.428  -0.110 -16.428  1.00104.32           N  
ATOM   4533  CA  VAL R 392      21.884  -0.234 -16.447  1.00104.58           C  
ATOM   4534  C   VAL R 392      22.424  -0.697 -15.073  1.00104.56           C  
ATOM   4535  O   VAL R 392      23.532  -1.242 -14.996  1.00103.76           O  
ATOM   4536  CB  VAL R 392      22.591   1.093 -16.857  1.00105.02           C  
ATOM   4537  CG1 VAL R 392      22.160   1.541 -18.269  1.00104.37           C  
ATOM   4538  CG2 VAL R 392      22.397   2.252 -15.847  1.00104.29           C  
ATOM   4539  H   VAL R 392      20.043   0.712 -15.985  1.00104.32           H  
ATOM   4540  HA  VAL R 392      22.196  -0.983 -17.175  1.00104.58           H  
ATOM   4541  HB  VAL R 392      23.659   0.888 -16.920  1.00105.02           H  
ATOM   4542 HG11 VAL R 392      22.710   2.430 -18.577  1.00104.37           H  
ATOM   4543 HG12 VAL R 392      22.381   0.762 -18.998  1.00104.37           H  
ATOM   4544 HG13 VAL R 392      21.088   1.737 -18.293  1.00104.37           H  
ATOM   4545 HG21 VAL R 392      21.340   2.499 -15.747  1.00104.29           H  
ATOM   4546 HG22 VAL R 392      22.787   2.030 -14.853  1.00104.29           H  
ATOM   4547 HG23 VAL R 392      22.920   3.145 -16.189  1.00104.29           H  
ATOM   4548  N   LEU R 393      21.622  -0.545 -14.013  1.00105.58           N  
ATOM   4549  CA  LEU R 393      21.878  -1.024 -12.653  1.00106.06           C  
ATOM   4550  C   LEU R 393      20.487  -1.325 -12.112  1.00104.74           C  
ATOM   4551  O   LEU R 393      20.105  -1.079 -10.972  1.00102.76           O  
ATOM   4552  CB  LEU R 393      22.672   0.046 -11.862  1.00105.29           C  
ATOM   4553  CG  LEU R 393      23.228  -0.395 -10.488  1.00105.48           C  
ATOM   4554  CD1 LEU R 393      24.275  -1.532 -10.638  1.00103.21           C  
ATOM   4555  CD2 LEU R 393      23.761   0.824  -9.712  1.00102.63           C  
ATOM   4556  H   LEU R 393      20.752  -0.055 -14.169  1.00105.58           H  
ATOM   4557  HA  LEU R 393      22.433  -1.962 -12.691  1.00106.06           H  
ATOM   4558  HXT LEU R 393      19.809  -1.775 -12.837  1.00104.74           H  
ATOM   4559  HB3 LEU R 393      22.017   0.900 -11.687  1.00105.29           H  
ATOM   4560  HB2 LEU R 393      23.484   0.416 -12.487  1.00105.29           H  
ATOM   4561  HG  LEU R 393      22.412  -0.776  -9.874  1.00105.48           H  
ATOM   4562 HD11 LEU R 393      24.532  -1.737 -11.677  1.00103.21           H  
ATOM   4563 HD12 LEU R 393      25.204  -1.301 -10.116  1.00103.21           H  
ATOM   4564 HD13 LEU R 393      23.883  -2.457 -10.214  1.00103.21           H  
ATOM   4565 HD21 LEU R 393      23.861   1.722 -10.321  1.00102.63           H  
ATOM   4566 HD22 LEU R 393      23.089   1.078  -8.892  1.00102.63           H  
ATOM   4567 HD23 LEU R 393      24.737   0.666  -9.252  1.00102.63           H  
TER    4568      LEU R 393
HETATM 4569 CL   CL      1      21.568 -13.295 -46.576  1.00  0.00          Cl1-
HETATM 4570 NA   NA      1      14.169 -21.579 -43.229  1.00  0.00          Na1+
HETATM 4571 CL   CL      1     -19.669 -18.723  45.336  1.00  0.00          Cl1-
HETATM 4572 CL   CL      2       7.054   8.779 -29.536  1.00  0.00          Cl1-
HETATM 4573 NA   NA      2      18.427 -12.051  36.638  1.00  0.00          Na1+
HETATM 4574 CL   CL      2     -26.423 -22.683  42.250  1.00  0.00          Cl1-
HETATM 4575 CL   CL      3      -1.032   4.990 -22.128  1.00  0.00          Cl1-
HETATM 4576 NA   NA      3      -2.845  22.926  47.449  1.00  0.00          Na1+
HETATM 4577 CL   CL      3      26.093  20.043 -51.529  1.00  0.00          Cl1-
HETATM 4578 CL   CL      4      14.625  23.697 -22.132  1.00  0.00          Cl1-
HETATM 4579 NA   NA      4     -26.488 -16.628  46.844  1.00  0.00          Na1+
HETATM 4580 CL   CL      4      13.841 -21.363  40.714  1.00  0.00          Cl1-
HETATM 4581 CL   CL      5      24.972  12.453  26.840  1.00  0.00          Cl1-
HETATM 4582 NA   NA      5     -16.739 -19.419  36.506  1.00  0.00          Na1+
HETATM 4583 CL   CL      5       7.817  12.936 -26.454  1.00  0.00          Cl1-
HETATM 4584 CL   CL      6      26.753  -9.735 -48.127  1.00  0.00          Cl1-
HETATM 4585 NA   NA      6      24.379  12.889  51.688  1.00  0.00          Na1+
HETATM 4586 CL   CL      6      23.485  13.783  49.051  1.00  0.00          Cl1-
HETATM 4587 CL   CL      7      -2.674   6.531 -36.058  1.00  0.00          Cl1-
HETATM 4588 NA   NA      7      26.724 -13.508  27.861  1.00  0.00          Na1+
HETATM 4589 CL   CL      7       5.582  -4.960  32.751  1.00  0.00          Cl1-
HETATM 4590 CL   CL      8     -26.242   0.417  46.404  1.00  0.00          Cl1-
HETATM 4591 NA   NA      8      13.610  18.080  47.739  1.00  0.00          Na1+
HETATM 4592 CL   CL      8       8.552  -2.558 -32.248  1.00  0.00          Cl1-
HETATM 4593 CL   CL      9      18.214 -10.887  25.369  1.00  0.00          Cl1-
HETATM 4594 NA   NA      9       9.488  -7.416  29.979  1.00  0.00          Na1+
HETATM 4595 CL   CL      9     -14.043  14.233  30.715  1.00  0.00          Cl1-
HETATM 4596 CL   CL     10     -20.720 -20.136 -35.753  1.00  0.00          Cl1-
HETATM 4597 NA   NA     10      25.338 -11.071  47.199  1.00  0.00          Na1+
HETATM 4598 CL   CL     10      -5.730 -24.870 -22.700  1.00  0.00          Cl1-
HETATM 4599 CL   CL     11       2.394 -23.007  34.056  1.00  0.00          Cl1-
HETATM 4600 NA   NA     11      -6.144 -11.764  51.484  1.00  0.00          Na1+
HETATM 4601 CL   CL     11       2.455 -19.903 -25.674  1.00  0.00          Cl1-
HETATM 4602 CL   CL     12     -16.790  18.945 -33.765  1.00  0.00          Cl1-
HETATM 4603 NA   NA     12     -17.444  23.449  13.149  1.00  0.00          Na1+
HETATM 4604 CL   CL     12      18.380  -1.064 -43.902  1.00  0.00          Cl1-
HETATM 4605 CL   CL     13      14.453   0.933  23.464  1.00  0.00          Cl1-
HETATM 4606 NA   NA     13      20.273  -6.415  45.230  1.00  0.00          Na1+
HETATM 4607 CL   CL     13     -23.866  26.462 -22.531  1.00  0.00          Cl1-
HETATM 4608 CL   CL     14       8.149 -10.485 -23.227  1.00  0.00          Cl1-
HETATM 4609 NA   NA     14     -15.717  11.900  31.930  1.00  0.00          Na1+
HETATM 4610 CL   CL     14       8.713   0.669 -20.323  1.00  0.00          Cl1-
HETATM 4611 NA   NA     15     -17.076 -14.122 -52.003  1.00  0.00          Na1+
HETATM 4612 CL   CL     15      -9.384   7.000 -50.719  1.00  0.00          Cl1-
HETATM 4613 NA   NA     16     -10.649 -15.719 -39.889  1.00  0.00          Na1+
HETATM 4614 CL   CL     16      -8.010  13.146  28.913  1.00  0.00          Cl1-
HETATM 4615 NA   NA     17     -19.068   6.426  51.428  1.00  0.00          Na1+
HETATM 4616 CL   CL     17      -3.344  15.016 -44.858  1.00  0.00          Cl1-
HETATM 4617 NA   NA     18       2.766   1.569 -43.678  1.00  0.00          Na1+
HETATM 4618 CL   CL     18     -10.495  -6.882 -49.596  1.00  0.00          Cl1-
CONECT  495  501
CONECT 1176 2397
CONECT 2397 1176
CONECT 4550 4558
CONECT  501  495
CONECT 4558 4550
END   
