# Supplementary material for: The Discovery of RGH-706, a Highly Efficacious MCH1 Receptor Antagonist, for the Treatment of Obesity and Insatiable Hunger
Source: J Med Chem. 2026 Jan 22;69(8):8722–38. doi: 10.1021/acs.jmedchem.5c02708 (PMC13126673; doi:10.1021/acs.jmedchem.5c02708)
Supplement: Supplementary file 2 [file jm5c02708_si_002.zip › Initial_structures_for_FEP/TIP3P_water_box.pdb]

TITLE     TIP3P water box
REMARK   4      COMPLIES WITH FORMAT V. 3.0, 1-DEC-2006
REMARK 888
REMARK 888 WRITTEN BY MAESTRO (A PRODUCT OF SCHRODINGER, LLC)
CRYST1   54.794   54.418  107.402  90.00  90.00  90.00 P 1           1
HETATM    1  O   T3P     1     -23.349 -22.544  23.334  1.00  0.00           O  
HETATM    2  H1  T3P     1     -23.969 -23.204  23.642  1.00  0.00           H  
HETATM    3  H2  T3P     1     -22.636 -23.049  22.942  1.00  0.00           H  
HETATM    4  O   T3P     2      25.527  15.164  23.213  1.00  0.00           O  
HETATM    5  H1  T3P     2      26.434  14.886  23.084  1.00  0.00           H  
HETATM    6  H2  T3P     2      25.045  14.350  23.355  1.00  0.00           H  
HETATM    7  O   T3P     3     -18.125   5.365  39.469  1.00  0.00           O  
HETATM    8  H1  T3P     3     -18.415   4.535  39.092  1.00  0.00           H  
HETATM    9  H2  T3P     3     -18.607   6.032  38.981  1.00  0.00           H  
HETATM   10  O   T3P     4     -17.159  25.934 -48.899  1.00  0.00           O  
HETATM   11  H1  T3P     4     -16.478  26.514 -49.238  1.00  0.00           H  
HETATM   12  H2  T3P     4     -17.913  26.506 -48.757  1.00  0.00           H  
HETATM   13  O   T3P     5      25.769 -21.074  50.433  1.00  0.00           O  
HETATM   14  H1  T3P     5      26.692 -20.820  50.453  1.00  0.00           H  
HETATM   15  H2  T3P     5      25.346 -20.489  51.061  1.00  0.00           H  
HETATM   16  O   T3P     6     -10.261 -19.593  51.856  1.00  0.00           O  
HETATM   17  H1  T3P     6     -10.968 -19.481  51.220  1.00  0.00           H  
HETATM   18  H2  T3P     6     -10.686 -19.496  52.708  1.00  0.00           H  
HETATM   19  O   T3P     7     -25.967   4.254 -20.983  1.00  0.00           O  
HETATM   20  H1  T3P     7     -26.507   3.499 -20.752  1.00  0.00           H  
HETATM   21  H2  T3P     7     -26.226   4.470 -21.879  1.00  0.00           H  
HETATM   22  O   T3P     8      19.847 -10.195  37.789  1.00  0.00           O  
HETATM   23  H1  T3P     8      19.343  -9.384  37.726  1.00  0.00           H  
HETATM   24  H2  T3P     8      20.616 -10.043  37.239  1.00  0.00           H  
HETATM   25  O   T3P     9       2.266   4.066 -26.114  1.00  0.00           O  
HETATM   26  H1  T3P     9       1.582   4.481 -26.639  1.00  0.00           H  
HETATM   27  H2  T3P     9       2.968   4.716 -26.078  1.00  0.00           H  
HETATM   28  O   T3P    10      14.771  -8.606 -32.135  1.00  0.00           O  
HETATM   29  H1  T3P    10      15.255  -8.124 -32.805  1.00  0.00           H  
HETATM   30  H2  T3P    10      13.871  -8.628 -32.459  1.00  0.00           H  
HETATM   31  O   T3P    11      26.484   4.475  43.674  1.00  0.00           O  
HETATM   32  H1  T3P    11      25.801   5.133  43.799  1.00  0.00           H  
HETATM   33  H2  T3P    11      26.186   3.719  44.179  1.00  0.00           H  
HETATM   34  O   T3P    12      -7.557  -3.994  41.912  1.00  0.00           O  
HETATM   35  H1  T3P    12      -7.177  -3.413  41.252  1.00  0.00           H  
HETATM   36  H2  T3P    12      -7.753  -4.801  41.437  1.00  0.00           H  
HETATM   37  O   T3P    13      -7.184  10.223  51.569  1.00  0.00           O  
HETATM   38  H1  T3P    13      -7.130  10.929  50.925  1.00  0.00           H  
HETATM   39  H2  T3P    13      -7.918   9.684  51.275  1.00  0.00           H  
HETATM   40  O   T3P    14      27.067  12.853  41.114  1.00  0.00           O  
HETATM   41  H1  T3P    14      27.683  13.124  41.795  1.00  0.00           H  
HETATM   42  H2  T3P    14      26.838  11.952  41.343  1.00  0.00           H  
HETATM   43  O   T3P    15      13.135  -9.064 -36.463  1.00  0.00           O  
HETATM   44  H1  T3P    15      14.066  -8.956 -36.657  1.00  0.00           H  
HETATM   45  H2  T3P    15      12.991 -10.010 -36.498  1.00  0.00           H  
HETATM   46  O   T3P    16      -2.914 -25.813  43.741  1.00  0.00           O  
HETATM   47  H1  T3P    16      -3.290 -25.772  42.862  1.00  0.00           H  
HETATM   48  H2  T3P    16      -3.443 -26.468  44.198  1.00  0.00           H  
HETATM   49  O   T3P    17      22.496 -10.201  36.430  1.00  0.00           O  
HETATM   50  H1  T3P    17      23.287  -9.716  36.194  1.00  0.00           H  
HETATM   51  H2  T3P    17      22.770 -10.774  37.146  1.00  0.00           H  
HETATM   52  O   T3P    18     -15.207 -20.832 -43.052  1.00  0.00           O  
HETATM   53  H1  T3P    18     -15.109 -19.892 -42.901  1.00  0.00           H  
HETATM   54  H2  T3P    18     -16.084 -21.037 -42.728  1.00  0.00           H  
HETATM   55  O   T3P    19      22.438  -4.123 -25.390  1.00  0.00           O  
HETATM   56  H1  T3P    19      22.708  -3.206 -25.430  1.00  0.00           H  
HETATM   57  H2  T3P    19      21.498  -4.090 -25.212  1.00  0.00           H  
HETATM   58  O   T3P    20      -5.805  12.327  49.910  1.00  0.00           O  
HETATM   59  H1  T3P    20      -5.185  11.651  49.637  1.00  0.00           H  
HETATM   60  H2  T3P    20      -5.312  13.145  49.845  1.00  0.00           H  
HETATM   61  O   T3P    21      12.860  -0.681  36.606  1.00  0.00           O  
HETATM   62  H1  T3P    21      12.609  -0.339  35.748  1.00  0.00           H  
HETATM   63  H2  T3P    21      12.150  -1.277  36.844  1.00  0.00           H  
HETATM   64  O   T3P    22      21.429  17.997 -46.719  1.00  0.00           O  
HETATM   65  H1  T3P    22      22.005  17.558 -47.345  1.00  0.00           H  
HETATM   66  H2  T3P    22      21.867  18.828 -46.533  1.00  0.00           H  
HETATM   67  O   T3P    23      23.875 -17.255  29.523  1.00  0.00           O  
HETATM   68  H1  T3P    23      23.378 -17.292  30.340  1.00  0.00           H  
HETATM   69  H2  T3P    23      24.311 -18.106  29.470  1.00  0.00           H  
HETATM   70  O   T3P    24     -24.784  -5.977 -17.450  1.00  0.00           O  
HETATM   71  H1  T3P    24     -25.670  -6.012 -17.089  1.00  0.00           H  
HETATM   72  H2  T3P    24     -24.624  -5.045 -17.603  1.00  0.00           H  
HETATM   73  O   T3P    25     -25.612  19.651 -34.395  1.00  0.00           O  
HETATM   74  H1  T3P    25     -24.985  19.939 -33.732  1.00  0.00           H  
HETATM   75  H2  T3P    25     -25.151  18.968 -34.882  1.00  0.00           H  
HETATM   76  O   T3P    26       3.725 -17.069  45.305  1.00  0.00           O  
HETATM   77  H1  T3P    26       4.036 -17.962  45.158  1.00  0.00           H  
HETATM   78  H2  T3P    26       3.349 -16.805  44.465  1.00  0.00           H  
HETATM   79  O   T3P    27      -7.627  19.810  31.749  1.00  0.00           O  
HETATM   80  H1  T3P    27      -8.556  19.580  31.738  1.00  0.00           H  
HETATM   81  H2  T3P    27      -7.301  19.450  32.574  1.00  0.00           H  
HETATM   82  O   T3P    28      13.266  15.156  52.094  1.00  0.00           O  
HETATM   83  H1  T3P    28      13.773  15.489  52.834  1.00  0.00           H  
HETATM   84  H2  T3P    28      12.376  15.468  52.252  1.00  0.00           H  
HETATM   85  O   T3P    29      12.553 -22.681 -36.964  1.00  0.00           O  
HETATM   86  H1  T3P    29      13.486 -22.886 -37.019  1.00  0.00           H  
HETATM   87  H2  T3P    29      12.390 -22.552 -36.029  1.00  0.00           H  
HETATM   88  O   T3P    30      -9.988 -16.124 -50.642  1.00  0.00           O  
HETATM   89  H1  T3P    30      -9.644 -15.856 -51.494  1.00  0.00           H  
HETATM   90  H2  T3P    30      -9.483 -15.614 -50.009  1.00  0.00           H  
HETATM   91  O   T3P    31      24.325 -26.354  28.637  1.00  0.00           O  
HETATM   92  H1  T3P    31      23.895 -26.187  29.475  1.00  0.00           H  
HETATM   93  H2  T3P    31      25.020 -26.980  28.844  1.00  0.00           H  
HETATM   94  O   T3P    32     -22.005 -12.296 -50.703  1.00  0.00           O  
HETATM   95  H1  T3P    32     -22.706 -11.722 -50.396  1.00  0.00           H  
HETATM   96  H2  T3P    32     -21.349 -11.701 -51.068  1.00  0.00           H  
HETATM   97  O   T3P    33      25.611   4.915 -23.192  1.00  0.00           O  
HETATM   98  H1  T3P    33      26.561   4.882 -23.306  1.00  0.00           H  
HETATM   99  H2  T3P    33      25.483   5.406 -22.380  1.00  0.00           H  
HETATM  100  O   T3P    34       7.477 -17.856  25.459  1.00  0.00           O  
HETATM  101  H1  T3P    34       7.976 -17.273  24.887  1.00  0.00           H  
HETATM  102  H2  T3P    34       6.580 -17.525  25.416  1.00  0.00           H  
HETATM  103  O   T3P    35      -6.698  20.809 -26.749  1.00  0.00           O  
HETATM  104  H1  T3P    35      -5.763  20.614 -26.685  1.00  0.00           H  
HETATM  105  H2  T3P    35      -6.740  21.763 -26.815  1.00  0.00           H  
HETATM  106  O   T3P    36     -14.090  12.709  16.698  1.00  0.00           O  
HETATM  107  H1  T3P    36     -14.648  13.084  16.017  1.00  0.00           H  
HETATM  108  H2  T3P    36     -13.563  12.052  16.242  1.00  0.00           H  
HETATM  109  O   T3P    37     -16.140  19.520 -51.570  1.00  0.00           O  
HETATM  110  H1  T3P    37     -15.663  20.207 -51.104  1.00  0.00           H  
HETATM  111  H2  T3P    37     -15.597  19.326 -52.334  1.00  0.00           H  
HETATM  112  O   T3P    38      -5.033   0.013 -49.553  1.00  0.00           O  
HETATM  113  H1  T3P    38      -4.899  -0.020 -50.500  1.00  0.00           H  
HETATM  114  H2  T3P    38      -5.334   0.906 -49.384  1.00  0.00           H  
HETATM  115  O   T3P    39     -18.847  -9.334 -32.002  1.00  0.00           O  
HETATM  116  H1  T3P    39     -18.166  -9.976 -31.803  1.00  0.00           H  
HETATM  117  H2  T3P    39     -19.656  -9.845 -32.036  1.00  0.00           H  
HETATM  118  O   T3P    40     -27.207  -5.977  51.346  1.00  0.00           O  
HETATM  119  H1  T3P    40     -27.039  -5.112  50.974  1.00  0.00           H  
HETATM  120  H2  T3P    40     -27.798  -5.812  52.081  1.00  0.00           H  
HETATM  121  O   T3P    41     -10.984   4.884  49.957  1.00  0.00           O  
HETATM  122  H1  T3P    41     -10.128   4.458  49.995  1.00  0.00           H  
HETATM  123  H2  T3P    41     -11.079   5.149  49.042  1.00  0.00           H  
HETATM  124  O   T3P    42       2.573  13.845 -33.950  1.00  0.00           O  
HETATM  125  H1  T3P    42       1.828  13.269 -34.123  1.00  0.00           H  
HETATM  126  H2  T3P    42       2.253  14.459 -33.289  1.00  0.00           H  
HETATM  127  O   T3P    43     -23.023   2.309  26.525  1.00  0.00           O  
HETATM  128  H1  T3P    43     -22.439   1.554  26.601  1.00  0.00           H  
HETATM  129  H2  T3P    43     -22.447   3.034  26.281  1.00  0.00           H  
HETATM  130  O   T3P    44       5.461  16.300 -32.923  1.00  0.00           O  
HETATM  131  H1  T3P    44       4.979  16.783 -33.594  1.00  0.00           H  
HETATM  132  H2  T3P    44       5.551  15.417 -33.280  1.00  0.00           H  
HETATM  133  O   T3P    45     -15.838  11.412  18.411  1.00  0.00           O  
HETATM  134  H1  T3P    45     -15.254  11.923  17.850  1.00  0.00           H  
HETATM  135  H2  T3P    45     -16.719  11.669  18.140  1.00  0.00           H  
HETATM  136  O   T3P    46     -21.303   0.332 -37.452  1.00  0.00           O  
HETATM  137  H1  T3P    46     -22.167   0.228 -37.851  1.00  0.00           H  
HETATM  138  H2  T3P    46     -21.016  -0.561 -37.264  1.00  0.00           H  
HETATM  139  O   T3P    47       7.755 -25.031 -52.301  1.00  0.00           O  
HETATM  140  H1  T3P    47       8.693 -25.089 -52.120  1.00  0.00           H  
HETATM  141  H2  T3P    47       7.548 -24.103 -52.199  1.00  0.00           H  
HETATM  142  O   T3P    48      11.282  18.801  48.416  1.00  0.00           O  
HETATM  143  H1  T3P    48      10.619  18.254  47.994  1.00  0.00           H  
HETATM  144  H2  T3P    48      11.054  19.695  48.158  1.00  0.00           H  
HETATM  145  O   T3P    49       7.396 -18.944 -45.543  1.00  0.00           O  
HETATM  146  H1  T3P    49       6.826 -18.911 -44.774  1.00  0.00           H  
HETATM  147  H2  T3P    49       7.377 -19.861 -45.817  1.00  0.00           H  
HETATM  148  O   T3P    50      23.799 -26.573 -24.551  1.00  0.00           O  
HETATM  149  H1  T3P    50      24.502 -26.008 -24.871  1.00  0.00           H  
HETATM  150  H2  T3P    50      23.718 -26.355 -23.623  1.00  0.00           H  
HETATM  151  O   T3P    51     -18.857  -3.219  34.717  1.00  0.00           O  
HETATM  152  H1  T3P    51     -19.413  -3.377  35.480  1.00  0.00           H  
HETATM  153  H2  T3P    51     -19.227  -3.775  34.031  1.00  0.00           H  
HETATM  154  O   T3P    52     -22.654 -16.217 -21.633  1.00  0.00           O  
HETATM  155  H1  T3P    52     -22.570 -16.191 -20.680  1.00  0.00           H  
HETATM  156  H2  T3P    52     -23.233 -16.960 -21.803  1.00  0.00           H  
HETATM  157  O   T3P    53       8.969  25.215 -37.217  1.00  0.00           O  
HETATM  158  H1  T3P    53       9.640  25.374 -36.554  1.00  0.00           H  
HETATM  159  H2  T3P    53       9.444  24.824 -37.950  1.00  0.00           H  
HETATM  160  O   T3P    54       0.346  19.860 -41.118  1.00  0.00           O  
HETATM  161  H1  T3P    54       1.207  19.690 -41.499  1.00  0.00           H  
HETATM  162  H2  T3P    54      -0.211  19.161 -41.462  1.00  0.00           H  
HETATM  163  O   T3P    55      -5.485  -3.130 -22.941  1.00  0.00           O  
HETATM  164  H1  T3P    55      -5.994  -3.016 -22.138  1.00  0.00           H  
HETATM  165  H2  T3P    55      -5.080  -2.276 -23.091  1.00  0.00           H  
HETATM  166  O   T3P    56       8.803  -1.931 -37.168  1.00  0.00           O  
HETATM  167  H1  T3P    56       8.839  -1.160 -37.734  1.00  0.00           H  
HETATM  168  H2  T3P    56       8.746  -2.671 -37.773  1.00  0.00           H  
HETATM  169  O   T3P    57      26.075 -22.780  39.686  1.00  0.00           O  
HETATM  170  H1  T3P    57      26.768 -22.775  40.346  1.00  0.00           H  
HETATM  171  H2  T3P    57      25.959 -23.705  39.467  1.00  0.00           H  
HETATM  172  O   T3P    58      14.083 -23.869 -44.063  1.00  0.00           O  
HETATM  173  H1  T3P    58      14.328 -24.288 -44.888  1.00  0.00           H  
HETATM  174  H2  T3P    58      13.517 -24.507 -43.628  1.00  0.00           H  
HETATM  175  O   T3P    59     -22.624  -1.298 -17.283  1.00  0.00           O  
HETATM  176  H1  T3P    59     -22.233  -0.699 -17.919  1.00  0.00           H  
HETATM  177  H2  T3P    59     -21.900  -1.541 -16.706  1.00  0.00           H  
HETATM  178  O   T3P    60      12.791 -20.514  31.593  1.00  0.00           O  
HETATM  179  H1  T3P    60      13.111 -21.389  31.813  1.00  0.00           H  
HETATM  180  H2  T3P    60      12.015 -20.670  31.055  1.00  0.00           H  
HETATM  181  O   T3P    61       5.733 -16.399  42.046  1.00  0.00           O  
HETATM  182  H1  T3P    61       4.979 -16.960  42.230  1.00  0.00           H  
HETATM  183  H2  T3P    61       6.373 -16.983  41.638  1.00  0.00           H  
HETATM  184  O   T3P    62     -26.962  24.700 -39.357  1.00  0.00           O  
HETATM  185  H1  T3P    62     -27.150  25.635 -39.438  1.00  0.00           H  
HETATM  186  H2  T3P    62     -26.112  24.663 -38.919  1.00  0.00           H  
HETATM  187  O   T3P    63      14.961  -9.457  31.492  1.00  0.00           O  
HETATM  188  H1  T3P    63      14.646  -8.958  30.739  1.00  0.00           H  
HETATM  189  H2  T3P    63      15.752  -9.894  31.177  1.00  0.00           H  
HETATM  190  O   T3P    64      18.532   1.244  49.817  1.00  0.00           O  
HETATM  191  H1  T3P    64      18.579   0.413  49.345  1.00  0.00           H  
HETATM  192  H2  T3P    64      18.236   1.877  49.163  1.00  0.00           H  
HETATM  193  O   T3P    65     -24.651 -11.533  31.140  1.00  0.00           O  
HETATM  194  H1  T3P    65     -25.195 -11.672  31.915  1.00  0.00           H  
HETATM  195  H2  T3P    65     -23.958 -10.942  31.434  1.00  0.00           H  
HETATM  196  O   T3P    66     -20.906  -1.581 -21.422  1.00  0.00           O  
HETATM  197  H1  T3P    66     -20.424  -0.903 -21.896  1.00  0.00           H  
HETATM  198  H2  T3P    66     -20.332  -1.818 -20.694  1.00  0.00           H  
HETATM  199  O   T3P    67       2.385  10.139 -46.617  1.00  0.00           O  
HETATM  200  H1  T3P    67       2.497   9.195 -46.733  1.00  0.00           H  
HETATM  201  H2  T3P    67       1.653  10.366 -47.190  1.00  0.00           H  
HETATM  202  O   T3P    68     -25.161 -15.631  28.772  1.00  0.00           O  
HETATM  203  H1  T3P    68     -24.921 -15.207  29.596  1.00  0.00           H  
HETATM  204  H2  T3P    68     -25.285 -14.908  28.158  1.00  0.00           H  
HETATM  205  O   T3P    69      17.759  18.667 -49.492  1.00  0.00           O  
HETATM  206  H1  T3P    69      18.193  18.539 -48.648  1.00  0.00           H  
HETATM  207  H2  T3P    69      17.117  19.358 -49.330  1.00  0.00           H  
HETATM  208  O   T3P    70       2.231   3.951 -42.478  1.00  0.00           O  
HETATM  209  H1  T3P    70       2.029   4.562 -43.185  1.00  0.00           H  
HETATM  210  H2  T3P    70       2.578   4.502 -41.776  1.00  0.00           H  
HETATM  211  O   T3P    71     -18.161   8.319  28.917  1.00  0.00           O  
HETATM  212  H1  T3P    71     -17.358   8.648  28.513  1.00  0.00           H  
HETATM  213  H2  T3P    71     -17.859   7.743  29.619  1.00  0.00           H  
HETATM  214  O   T3P    72     -16.441 -22.827  47.949  1.00  0.00           O  
HETATM  215  H1  T3P    72     -17.105 -23.481  48.164  1.00  0.00           H  
HETATM  216  H2  T3P    72     -16.894 -22.203  47.382  1.00  0.00           H  
HETATM  217  O   T3P    73      -5.845  21.798  18.095  1.00  0.00           O  
HETATM  218  H1  T3P    73      -6.689  21.394  17.894  1.00  0.00           H  
HETATM  219  H2  T3P    73      -5.299  21.074  18.400  1.00  0.00           H  
HETATM  220  O   T3P    74      12.408  18.876 -46.318  1.00  0.00           O  
HETATM  221  H1  T3P    74      11.781  18.341 -45.832  1.00  0.00           H  
HETATM  222  H2  T3P    74      12.934  18.244 -46.808  1.00  0.00           H  
HETATM  223  O   T3P    75       3.573 -25.018 -33.191  1.00  0.00           O  
HETATM  224  H1  T3P    75       4.304 -25.494 -32.797  1.00  0.00           H  
HETATM  225  H2  T3P    75       3.911 -24.133 -33.330  1.00  0.00           H  
HETATM  226  O   T3P    76     -20.943  -3.860  51.027  1.00  0.00           O  
HETATM  227  H1  T3P    76     -20.502  -4.573  50.565  1.00  0.00           H  
HETATM  228  H2  T3P    76     -20.656  -3.949  51.936  1.00  0.00           H  
HETATM  229  O   T3P    77     -25.374  -7.653  41.392  1.00  0.00           O  
HETATM  230  H1  T3P    77     -24.438  -7.458  41.334  1.00  0.00           H  
HETATM  231  H2  T3P    77     -25.678  -7.148  42.146  1.00  0.00           H  
HETATM  232  O   T3P    78      12.076 -13.692 -22.591  1.00  0.00           O  
HETATM  233  H1  T3P    78      11.424 -13.147 -22.152  1.00  0.00           H  
HETATM  234  H2  T3P    78      11.992 -13.467 -23.518  1.00  0.00           H  
HETATM  235  O   T3P    79     -17.628 -25.964 -46.479  1.00  0.00           O  
HETATM  236  H1  T3P    79     -18.296 -26.412 -46.998  1.00  0.00           H  
HETATM  237  H2  T3P    79     -17.006 -25.629 -47.125  1.00  0.00           H  
HETATM  238  O   T3P    80      -6.735 -20.428 -53.952  1.00  0.00           O  
HETATM  239  H1  T3P    80      -5.969 -20.838 -53.551  1.00  0.00           H  
HETATM  240  H2  T3P    80      -7.123 -19.906 -53.251  1.00  0.00           H  
HETATM  241  O   T3P    81      22.157  -3.612  30.867  1.00  0.00           O  
HETATM  242  H1  T3P    81      23.008  -3.185  30.763  1.00  0.00           H  
HETATM  243  H2  T3P    81      22.121  -4.251  30.156  1.00  0.00           H  
HETATM  244  O   T3P    82      17.252 -23.969 -29.103  1.00  0.00           O  
HETATM  245  H1  T3P    82      17.965 -24.589 -29.253  1.00  0.00           H  
HETATM  246  H2  T3P    82      16.673 -24.414 -28.485  1.00  0.00           H  
HETATM  247  O   T3P    83      14.754 -25.364  38.387  1.00  0.00           O  
HETATM  248  H1  T3P    83      15.281 -24.680  38.801  1.00  0.00           H  
HETATM  249  H2  T3P    83      14.638 -25.064  37.486  1.00  0.00           H  
HETATM  250  O   T3P    84      24.935  -2.493  27.997  1.00  0.00           O  
HETATM  251  H1  T3P    84      24.965  -2.645  27.053  1.00  0.00           H  
HETATM  252  H2  T3P    84      24.171  -1.930  28.125  1.00  0.00           H  
HETATM  253  O   T3P    85      26.264  -6.708  27.480  1.00  0.00           O  
HETATM  254  H1  T3P    85      26.977  -7.340  27.566  1.00  0.00           H  
HETATM  255  H2  T3P    85      25.825  -6.951  26.665  1.00  0.00           H  
HETATM  256  O   T3P    86       0.891  24.872 -40.669  1.00  0.00           O  
HETATM  257  H1  T3P    86       1.217  24.860 -39.770  1.00  0.00           H  
HETATM  258  H2  T3P    86       1.559  25.349 -41.161  1.00  0.00           H  
HETATM  259  O   T3P    87      25.657  25.768 -31.387  1.00  0.00           O  
HETATM  260  H1  T3P    87      25.939  25.946 -32.285  1.00  0.00           H  
HETATM  261  H2  T3P    87      24.750  26.071 -31.356  1.00  0.00           H  
HETATM  262  O   T3P    88      14.398  20.242  48.714  1.00  0.00           O  
HETATM  263  H1  T3P    88      15.104  20.312  49.356  1.00  0.00           H  
HETATM  264  H2  T3P    88      14.323  21.120  48.342  1.00  0.00           H  
HETATM  265  O   T3P    89     -10.196   4.149  36.118  1.00  0.00           O  
HETATM  266  H1  T3P    89      -9.732   4.632  35.435  1.00  0.00           H  
HETATM  267  H2  T3P    89     -10.495   3.349  35.687  1.00  0.00           H  
HETATM  268  O   T3P    90      13.822  -4.306  50.214  1.00  0.00           O  
HETATM  269  H1  T3P    90      13.365  -4.727  49.486  1.00  0.00           H  
HETATM  270  H2  T3P    90      13.679  -3.370  50.079  1.00  0.00           H  
HETATM  271  O   T3P    91      17.298 -25.445 -23.419  1.00  0.00           O  
HETATM  272  H1  T3P    91      17.440 -26.226 -23.954  1.00  0.00           H  
HETATM  273  H2  T3P    91      17.006 -24.778 -24.040  1.00  0.00           H  
HETATM  274  O   T3P    92     -16.815   4.109 -41.695  1.00  0.00           O  
HETATM  275  H1  T3P    92     -17.478   3.425 -41.791  1.00  0.00           H  
HETATM  276  H2  T3P    92     -17.049   4.764 -42.352  1.00  0.00           H  
HETATM  277  O   T3P    93       7.803  24.008  38.186  1.00  0.00           O  
HETATM  278  H1  T3P    93       8.219  24.189  39.029  1.00  0.00           H  
HETATM  279  H2  T3P    93       8.061  24.742  37.628  1.00  0.00           H  
HETATM  280  O   T3P    94      -5.295 -23.186 -45.827  1.00  0.00           O  
HETATM  281  H1  T3P    94      -6.161 -23.065 -46.216  1.00  0.00           H  
HETATM  282  H2  T3P    94      -5.087 -22.338 -45.434  1.00  0.00           H  
HETATM  283  O   T3P    95     -13.922   9.653  10.542  1.00  0.00           O  
HETATM  284  H1  T3P    95     -14.586   9.927   9.909  1.00  0.00           H  
HETATM  285  H2  T3P    95     -13.286   9.160  10.024  1.00  0.00           H  
HETATM  286  O   T3P    96     -19.063  16.704  23.722  1.00  0.00           O  
HETATM  287  H1  T3P    96     -18.214  16.286  23.867  1.00  0.00           H  
HETATM  288  H2  T3P    96     -19.079  16.895  22.784  1.00  0.00           H  
HETATM  289  O   T3P    97     -12.069   9.830  35.343  1.00  0.00           O  
HETATM  290  H1  T3P    97     -11.408  10.248  35.896  1.00  0.00           H  
HETATM  291  H2  T3P    97     -11.756   9.969  34.449  1.00  0.00           H  
HETATM  292  O   T3P    98      13.151  15.969  46.560  1.00  0.00           O  
HETATM  293  H1  T3P    98      13.484  15.260  47.111  1.00  0.00           H  
HETATM  294  H2  T3P    98      12.661  15.525  45.868  1.00  0.00           H  
HETATM  295  O   T3P    99     -19.574   5.349 -39.125  1.00  0.00           O  
HETATM  296  H1  T3P    99     -18.633   5.515 -39.182  1.00  0.00           H  
HETATM  297  H2  T3P    99     -19.643   4.403 -38.997  1.00  0.00           H  
HETATM  298  O   T3P   100      -5.927  24.825  31.407  1.00  0.00           O  
HETATM  299  H1  T3P   100      -5.020  24.569  31.240  1.00  0.00           H  
HETATM  300  H2  T3P   100      -6.396  23.997  31.502  1.00  0.00           H  
HETATM  301  O   T3P   101     -16.788  24.463  17.699  1.00  0.00           O  
HETATM  302  H1  T3P   101     -16.764  25.204  18.305  1.00  0.00           H  
HETATM  303  H2  T3P   101     -17.384  23.837  18.110  1.00  0.00           H  
HETATM  304  O   T3P   102       3.242  -6.441 -16.668  1.00  0.00           O  
HETATM  305  H1  T3P   102       2.774  -7.194 -16.305  1.00  0.00           H  
HETATM  306  H2  T3P   102       4.106  -6.784 -16.898  1.00  0.00           H  
HETATM  307  O   T3P   103     -14.701   9.026 -28.758  1.00  0.00           O  
HETATM  308  H1  T3P   103     -15.251   9.361 -29.466  1.00  0.00           H  
HETATM  309  H2  T3P   103     -15.308   8.870 -28.035  1.00  0.00           H  
HETATM  310  O   T3P   104      10.127 -23.960  41.654  1.00  0.00           O  
HETATM  311  H1  T3P   104      10.382 -23.057  41.847  1.00  0.00           H  
HETATM  312  H2  T3P   104      10.238 -24.044  40.707  1.00  0.00           H  
HETATM  313  O   T3P   105      -4.281  26.510  44.862  1.00  0.00           O  
HETATM  314  H1  T3P   105      -3.700  26.057  45.473  1.00  0.00           H  
HETATM  315  H2  T3P   105      -5.037  26.761  45.392  1.00  0.00           H  
HETATM  316  O   T3P   106      24.498 -13.833 -40.847  1.00  0.00           O  
HETATM  317  H1  T3P   106      24.862 -14.159 -41.670  1.00  0.00           H  
HETATM  318  H2  T3P   106      25.127 -13.177 -40.549  1.00  0.00           H  
HETATM  319  O   T3P   107      13.221  14.884  34.768  1.00  0.00           O  
HETATM  320  H1  T3P   107      13.835  14.597  34.092  1.00  0.00           H  
HETATM  321  H2  T3P   107      12.465  14.306  34.665  1.00  0.00           H  
HETATM  322  O   T3P   108     -22.734 -26.227  23.680  1.00  0.00           O  
HETATM  323  H1  T3P   108     -22.733 -25.587  24.392  1.00  0.00           H  
HETATM  324  H2  T3P   108     -21.812 -26.457  23.563  1.00  0.00           H  
HETATM  325  O   T3P   109      -8.754   3.757  44.253  1.00  0.00           O  
HETATM  326  H1  T3P   109      -8.468   4.560  44.689  1.00  0.00           H  
HETATM  327  H2  T3P   109      -9.327   4.058  43.547  1.00  0.00           H  
HETATM  328  O   T3P   110       8.707  23.510 -51.838  1.00  0.00           O  
HETATM  329  H1  T3P   110       8.591  23.715 -50.910  1.00  0.00           H  
HETATM  330  H2  T3P   110       8.828  24.361 -52.259  1.00  0.00           H  
HETATM  331  O   T3P   111      24.150  -9.689  28.565  1.00  0.00           O  
HETATM  332  H1  T3P   111      24.091  -8.768  28.821  1.00  0.00           H  
HETATM  333  H2  T3P   111      23.677  -9.737  27.734  1.00  0.00           H  
HETATM  334  O   T3P   112       7.621  12.498 -40.579  1.00  0.00           O  
HETATM  335  H1  T3P   112       7.520  12.770 -41.491  1.00  0.00           H  
HETATM  336  H2  T3P   112       8.367  11.898 -40.588  1.00  0.00           H  
HETATM  337  O   T3P   113      20.210  -8.141 -44.632  1.00  0.00           O  
HETATM  338  H1  T3P   113      19.993  -7.241 -44.387  1.00  0.00           H  
HETATM  339  H2  T3P   113      20.709  -8.055 -45.445  1.00  0.00           H  
HETATM  340  O   T3P   114      15.881 -20.044  35.862  1.00  0.00           O  
HETATM  341  H1  T3P   114      16.105 -19.977  34.933  1.00  0.00           H  
HETATM  342  H2  T3P   114      15.430 -19.223  36.059  1.00  0.00           H  
HETATM  343  O   T3P   115     -17.450  10.272  32.902  1.00  0.00           O  
HETATM  344  H1  T3P   115     -18.042   9.654  32.474  1.00  0.00           H  
HETATM  345  H2  T3P   115     -16.974   9.745  33.543  1.00  0.00           H  
HETATM  346  O   T3P   116     -23.425  10.654  27.486  1.00  0.00           O  
HETATM  347  H1  T3P   116     -22.617  10.996  27.867  1.00  0.00           H  
HETATM  348  H2  T3P   116     -24.112  11.228  27.825  1.00  0.00           H  
HETATM  349  O   T3P   117     -12.437   7.063  35.627  1.00  0.00           O  
HETATM  350  H1  T3P   117     -12.495   8.012  35.517  1.00  0.00           H  
HETATM  351  H2  T3P   117     -13.063   6.709  34.995  1.00  0.00           H  
HETATM  352  O   T3P   118       1.769  17.856 -33.666  1.00  0.00           O  
HETATM  353  H1  T3P   118       1.869  18.579 -33.047  1.00  0.00           H  
HETATM  354  H2  T3P   118       1.641  17.084 -33.114  1.00  0.00           H  
HETATM  355  O   T3P   119     -16.907  25.438  37.624  1.00  0.00           O  
HETATM  356  H1  T3P   119     -17.038  26.329  37.298  1.00  0.00           H  
HETATM  357  H2  T3P   119     -16.141  25.502  38.193  1.00  0.00           H  
HETATM  358  O   T3P   120     -15.428  21.050 -44.116  1.00  0.00           O  
HETATM  359  H1  T3P   120     -16.138  20.441 -44.318  1.00  0.00           H  
HETATM  360  H2  T3P   120     -14.662  20.491 -43.984  1.00  0.00           H  
HETATM  361  O   T3P   121      -7.368   9.005  22.902  1.00  0.00           O  
HETATM  362  H1  T3P   121      -7.268   8.109  22.581  1.00  0.00           H  
HETATM  363  H2  T3P   121      -7.153   8.951  23.833  1.00  0.00           H  
HETATM  364  O   T3P   122      19.600 -23.446  21.086  1.00  0.00           O  
HETATM  365  H1  T3P   122      19.076 -22.797  20.616  1.00  0.00           H  
HETATM  366  H2  T3P   122      20.496 -23.111  21.038  1.00  0.00           H  
HETATM  367  O   T3P   123     -23.920 -14.172  30.742  1.00  0.00           O  
HETATM  368  H1  T3P   123     -24.205 -13.270  30.888  1.00  0.00           H  
HETATM  369  H2  T3P   123     -23.158 -14.094  30.169  1.00  0.00           H  
HETATM  370  O   T3P   124     -13.209  24.638  49.764  1.00  0.00           O  
HETATM  371  H1  T3P   124     -13.804  25.264  49.351  1.00  0.00           H  
HETATM  372  H2  T3P   124     -12.829  24.150  49.033  1.00  0.00           H  
HETATM  373  O   T3P   125       9.617  25.576  34.003  1.00  0.00           O  
HETATM  374  H1  T3P   125       9.167  25.732  33.173  1.00  0.00           H  
HETATM  375  H2  T3P   125      10.021  24.714  33.898  1.00  0.00           H  
HETATM  376  O   T3P   126      15.702  19.599 -38.496  1.00  0.00           O  
HETATM  377  H1  T3P   126      15.786  18.652 -38.387  1.00  0.00           H  
HETATM  378  H2  T3P   126      14.802  19.727 -38.796  1.00  0.00           H  
HETATM  379  O   T3P   127      -2.415  -1.544 -51.547  1.00  0.00           O  
HETATM  380  H1  T3P   127      -2.764  -2.303 -51.079  1.00  0.00           H  
HETATM  381  H2  T3P   127      -3.188  -1.026 -51.773  1.00  0.00           H  
HETATM  382  O   T3P   128      18.575  -6.081 -21.121  1.00  0.00           O  
HETATM  383  H1  T3P   128      18.208  -6.674 -20.465  1.00  0.00           H  
HETATM  384  H2  T3P   128      18.983  -5.382 -20.610  1.00  0.00           H  
HETATM  385  O   T3P   129       3.930  10.886  35.227  1.00  0.00           O  
HETATM  386  H1  T3P   129       3.293  11.586  35.372  1.00  0.00           H  
HETATM  387  H2  T3P   129       4.620  11.052  35.869  1.00  0.00           H  
HETATM  388  O   T3P   130      -2.393  19.191  49.414  1.00  0.00           O  
HETATM  389  H1  T3P   130      -2.393  19.126  50.369  1.00  0.00           H  
HETATM  390  H2  T3P   130      -1.565  18.793  49.146  1.00  0.00           H  
HETATM  391  O   T3P   131     -14.011 -23.149 -39.035  1.00  0.00           O  
HETATM  392  H1  T3P   131     -13.220 -23.153 -38.496  1.00  0.00           H  
HETATM  393  H2  T3P   131     -13.801 -23.721 -39.774  1.00  0.00           H  
HETATM  394  O   T3P   132      18.524  -9.415 -26.204  1.00  0.00           O  
HETATM  395  H1  T3P   132      19.233  -9.452 -26.846  1.00  0.00           H  
HETATM  396  H2  T3P   132      18.380 -10.328 -25.952  1.00  0.00           H  
HETATM  397  O   T3P   133      26.871 -27.411  47.928  1.00  0.00           O  
HETATM  398  H1  T3P   133      26.725 -26.893  47.136  1.00  0.00           H  
HETATM  399  H2  T3P   133      26.919 -26.765  48.632  1.00  0.00           H  
HETATM  400  O   T3P   134      18.180  20.022  36.403  1.00  0.00           O  
HETATM  401  H1  T3P   134      19.044  19.668  36.613  1.00  0.00           H  
HETATM  402  H2  T3P   134      17.569  19.474  36.897  1.00  0.00           H  
HETATM  403  O   T3P   135     -15.964 -17.604  52.484  1.00  0.00           O  
HETATM  404  H1  T3P   135     -16.056 -18.314  53.119  1.00  0.00           H  
HETATM  405  H2  T3P   135     -16.809 -17.572  52.036  1.00  0.00           H  
HETATM  406  O   T3P   136      20.240  -1.313  40.867  1.00  0.00           O  
HETATM  407  H1  T3P   136      19.802  -1.568  41.679  1.00  0.00           H  
HETATM  408  H2  T3P   136      21.007  -0.817  41.153  1.00  0.00           H  
HETATM  409  O   T3P   137      19.643 -14.465  45.899  1.00  0.00           O  
HETATM  410  H1  T3P   137      19.643 -15.199  46.514  1.00  0.00           H  
HETATM  411  H2  T3P   137      19.163 -13.772  46.352  1.00  0.00           H  
HETATM  412  O   T3P   138     -16.201   8.832 -26.476  1.00  0.00           O  
HETATM  413  H1  T3P   138     -16.924   9.398 -26.208  1.00  0.00           H  
HETATM  414  H2  T3P   138     -15.573   8.887 -25.756  1.00  0.00           H  
HETATM  415  O   T3P   139      -5.384 -24.147 -26.953  1.00  0.00           O  
HETATM  416  H1  T3P   139      -6.131 -24.659 -27.261  1.00  0.00           H  
HETATM  417  H2  T3P   139      -5.766 -23.490 -26.371  1.00  0.00           H  
HETATM  418  O   T3P   140     -13.159   7.572  43.448  1.00  0.00           O  
HETATM  419  H1  T3P   140     -12.345   7.754  42.978  1.00  0.00           H  
HETATM  420  H2  T3P   140     -13.497   8.435  43.687  1.00  0.00           H  
HETATM  421  O   T3P   141      21.791 -22.385 -24.434  1.00  0.00           O  
HETATM  422  H1  T3P   141      22.283 -21.635 -24.100  1.00  0.00           H  
HETATM  423  H2  T3P   141      20.910 -22.045 -24.590  1.00  0.00           H  
HETATM  424  O   T3P   142      -0.826  -3.785 -37.008  1.00  0.00           O  
HETATM  425  H1  T3P   142      -0.403  -3.484 -36.204  1.00  0.00           H  
HETATM  426  H2  T3P   142      -1.350  -3.038 -37.297  1.00  0.00           H  
HETATM  427  O   T3P   143      11.665 -27.215 -39.165  1.00  0.00           O  
HETATM  428  H1  T3P   143      11.838 -26.666 -38.401  1.00  0.00           H  
HETATM  429  H2  T3P   143      12.529 -27.375 -39.546  1.00  0.00           H  
HETATM  430  O   T3P   144       6.689   6.013  47.626  1.00  0.00           O  
HETATM  431  H1  T3P   144       7.510   5.522  47.604  1.00  0.00           H  
HETATM  432  H2  T3P   144       6.418   5.987  48.544  1.00  0.00           H  
HETATM  433  O   T3P   145       7.629  18.906  51.613  1.00  0.00           O  
HETATM  434  H1  T3P   145       7.152  18.356  52.234  1.00  0.00           H  
HETATM  435  H2  T3P   145       7.579  18.431  50.784  1.00  0.00           H  
HETATM  436  O   T3P   146     -15.143 -18.598 -34.106  1.00  0.00           O  
HETATM  437  H1  T3P   146     -15.594 -19.265 -34.625  1.00  0.00           H  
HETATM  438  H2  T3P   146     -15.099 -18.969 -33.225  1.00  0.00           H  
HETATM  439  O   T3P   147       3.660 -12.949  39.021  1.00  0.00           O  
HETATM  440  H1  T3P   147       3.996 -12.373  38.334  1.00  0.00           H  
HETATM  441  H2  T3P   147       2.753 -12.670  39.146  1.00  0.00           H  
HETATM  442  O   T3P   148       6.452 -25.960 -26.941  1.00  0.00           O  
HETATM  443  H1  T3P   148       6.177 -26.823 -27.250  1.00  0.00           H  
HETATM  444  H2  T3P   148       7.075 -26.144 -26.239  1.00  0.00           H  
HETATM  445  O   T3P   149     -15.325 -10.887  38.821  1.00  0.00           O  
HETATM  446  H1  T3P   149     -15.592 -11.802  38.741  1.00  0.00           H  
HETATM  447  H2  T3P   149     -16.040 -10.392  38.421  1.00  0.00           H  
HETATM  448  O   T3P   150       3.182  24.953 -27.207  1.00  0.00           O  
HETATM  449  H1  T3P   150       2.808  24.073 -27.243  1.00  0.00           H  
HETATM  450  H2  T3P   150       2.423  25.536 -27.211  1.00  0.00           H  
HETATM  451  O   T3P   151      -2.590 -15.165  41.612  1.00  0.00           O  
HETATM  452  H1  T3P   151      -1.827 -14.777  42.040  1.00  0.00           H  
HETATM  453  H2  T3P   151      -2.302 -16.040  41.354  1.00  0.00           H  
HETATM  454  O   T3P   152      20.262   8.231 -52.856  1.00  0.00           O  
HETATM  455  H1  T3P   152      19.860   8.295 -51.990  1.00  0.00           H  
HETATM  456  H2  T3P   152      20.151   7.314 -53.105  1.00  0.00           H  
HETATM  457  O   T3P   153      -9.619   8.691  50.939  1.00  0.00           O  
HETATM  458  H1  T3P   153      -9.954   9.555  51.180  1.00  0.00           H  
HETATM  459  H2  T3P   153     -10.335   8.090  51.143  1.00  0.00           H  
HETATM  460  O   T3P   154       0.750 -13.715 -45.145  1.00  0.00           O  
HETATM  461  H1  T3P   154       0.007 -14.316 -45.089  1.00  0.00           H  
HETATM  462  H2  T3P   154       0.432 -12.904 -44.748  1.00  0.00           H  
HETATM  463  O   T3P   155      14.670 -16.967 -20.016  1.00  0.00           O  
HETATM  464  H1  T3P   155      14.155 -16.160 -20.047  1.00  0.00           H  
HETATM  465  H2  T3P   155      14.253 -17.492 -19.333  1.00  0.00           H  
HETATM  466  O   T3P   156     -20.965  16.099  42.244  1.00  0.00           O  
HETATM  467  H1  T3P   156     -21.532  16.784  41.889  1.00  0.00           H  
HETATM  468  H2  T3P   156     -20.970  15.413  41.577  1.00  0.00           H  
HETATM  469  O   T3P   157      12.548  17.540 -32.967  1.00  0.00           O  
HETATM  470  H1  T3P   157      12.584  16.651 -33.321  1.00  0.00           H  
HETATM  471  H2  T3P   157      12.233  17.428 -32.070  1.00  0.00           H  
HETATM  472  O   T3P   158      16.549  -1.930  44.815  1.00  0.00           O  
HETATM  473  H1  T3P   158      16.443  -2.483  45.589  1.00  0.00           H  
HETATM  474  H2  T3P   158      15.886  -2.247  44.202  1.00  0.00           H  
HETATM  475  O   T3P   159      24.117  -7.425 -51.559  1.00  0.00           O  
HETATM  476  H1  T3P   159      23.822  -8.012 -50.864  1.00  0.00           H  
HETATM  477  H2  T3P   159      25.052  -7.608 -51.648  1.00  0.00           H  
HETATM  478  O   T3P   160       7.569  23.435 -20.898  1.00  0.00           O  
HETATM  479  H1  T3P   160       7.927  23.970 -20.190  1.00  0.00           H  
HETATM  480  H2  T3P   160       6.660  23.279 -20.645  1.00  0.00           H  
HETATM  481  O   T3P   161      -1.077   4.106 -29.535  1.00  0.00           O  
HETATM  482  H1  T3P   161      -0.624   4.439 -30.310  1.00  0.00           H  
HETATM  483  H2  T3P   161      -2.007   4.213 -29.735  1.00  0.00           H  
HETATM  484  O   T3P   162      23.995 -17.925 -37.384  1.00  0.00           O  
HETATM  485  H1  T3P   162      23.358 -18.611 -37.582  1.00  0.00           H  
HETATM  486  H2  T3P   162      23.918 -17.308 -38.111  1.00  0.00           H  
HETATM  487  O   T3P   163      14.508 -10.374  43.828  1.00  0.00           O  
HETATM  488  H1  T3P   163      14.528  -9.526  43.385  1.00  0.00           H  
HETATM  489  H2  T3P   163      13.607 -10.462  44.139  1.00  0.00           H  
HETATM  490  O   T3P   164     -11.082   2.679  47.565  1.00  0.00           O  
HETATM  491  H1  T3P   164     -10.141   2.552  47.441  1.00  0.00           H  
HETATM  492  H2  T3P   164     -11.389   1.850  47.932  1.00  0.00           H  
HETATM  493  O   T3P   165      -4.732   2.045  23.073  1.00  0.00           O  
HETATM  494  H1  T3P   165      -4.914   2.446  22.223  1.00  0.00           H  
HETATM  495  H2  T3P   165      -4.826   1.105  22.920  1.00  0.00           H  
HETATM  496  O   T3P   166      23.625 -26.025 -15.901  1.00  0.00           O  
HETATM  497  H1  T3P   166      23.108 -25.603 -15.215  1.00  0.00           H  
HETATM  498  H2  T3P   166      23.382 -25.563 -16.703  1.00  0.00           H  
HETATM  499  O   T3P   167     -20.268 -25.675  41.778  1.00  0.00           O  
HETATM  500  H1  T3P   167     -19.676 -25.229  41.173  1.00  0.00           H  
HETATM  501  H2  T3P   167     -21.082 -25.173  41.731  1.00  0.00           H  
HETATM  502  O   T3P   168     -23.549  15.694  30.354  1.00  0.00           O  
HETATM  503  H1  T3P   168     -22.676  15.469  30.676  1.00  0.00           H  
HETATM  504  H2  T3P   168     -23.597  16.647  30.438  1.00  0.00           H  
HETATM  505  O   T3P   169     -14.319  22.207  35.563  1.00  0.00           O  
HETATM  506  H1  T3P   169     -13.780  21.974  36.319  1.00  0.00           H  
HETATM  507  H2  T3P   169     -15.158  22.474  35.939  1.00  0.00           H  
HETATM  508  O   T3P   170      20.511 -12.225  35.272  1.00  0.00           O  
HETATM  509  H1  T3P   170      21.382 -11.875  35.460  1.00  0.00           H  
HETATM  510  H2  T3P   170      20.588 -12.600  34.394  1.00  0.00           H  
HETATM  511  O   T3P   171      16.744 -15.134  30.353  1.00  0.00           O  
HETATM  512  H1  T3P   171      16.741 -16.070  30.152  1.00  0.00           H  
HETATM  513  H2  T3P   171      17.528 -15.006  30.887  1.00  0.00           H  
HETATM  514  O   T3P   172      -8.234   1.244 -50.422  1.00  0.00           O  
HETATM  515  H1  T3P   172      -8.334   0.477 -50.987  1.00  0.00           H  
HETATM  516  H2  T3P   172      -8.948   1.170 -49.789  1.00  0.00           H  
HETATM  517  O   T3P   173     -27.355  10.231  26.880  1.00  0.00           O  
HETATM  518  H1  T3P   173     -26.724  10.653  27.463  1.00  0.00           H  
HETATM  519  H2  T3P   173     -28.073  10.860  26.808  1.00  0.00           H  
HETATM  520  O   T3P   174      15.619  -0.837 -23.735  1.00  0.00           O  
HETATM  521  H1  T3P   174      15.357   0.084 -23.742  1.00  0.00           H  
HETATM  522  H2  T3P   174      16.574  -0.814 -23.665  1.00  0.00           H  
HETATM  523  O   T3P   175     -12.808 -10.757  43.778  1.00  0.00           O  
HETATM  524  H1  T3P   175     -12.547 -10.538  42.884  1.00  0.00           H  
HETATM  525  H2  T3P   175     -13.372 -11.525  43.682  1.00  0.00           H  
HETATM  526  O   T3P   176     -12.306 -13.481  31.171  1.00  0.00           O  
HETATM  527  H1  T3P   176     -13.141 -13.021  31.262  1.00  0.00           H  
HETATM  528  H2  T3P   176     -12.547 -14.405  31.107  1.00  0.00           H  
HETATM  529  O   T3P   177      -6.294  15.464 -39.739  1.00  0.00           O  
HETATM  530  H1  T3P   177      -5.568  15.363 -39.123  1.00  0.00           H  
HETATM  531  H2  T3P   177      -5.883  15.426 -40.602  1.00  0.00           H  
HETATM  532  O   T3P   178      18.295 -21.997  43.653  1.00  0.00           O  
HETATM  533  H1  T3P   178      18.919 -21.683  44.307  1.00  0.00           H  
HETATM  534  H2  T3P   178      17.834 -22.716  44.087  1.00  0.00           H  
HETATM  535  O   T3P   179      -9.174  -9.164 -42.206  1.00  0.00           O  
HETATM  536  H1  T3P   179      -9.307  -8.276 -42.536  1.00  0.00           H  
HETATM  537  H2  T3P   179      -9.329  -9.097 -41.264  1.00  0.00           H  
HETATM  538  O   T3P   180      -3.798  21.446  36.482  1.00  0.00           O  
HETATM  539  H1  T3P   180      -3.020  21.695  35.982  1.00  0.00           H  
HETATM  540  H2  T3P   180      -4.483  22.037  36.171  1.00  0.00           H  
HETATM  541  O   T3P   181       4.133   7.693 -39.197  1.00  0.00           O  
HETATM  542  H1  T3P   181       3.649   6.980 -39.615  1.00  0.00           H  
HETATM  543  H2  T3P   181       3.461   8.212 -38.755  1.00  0.00           H  
HETATM  544  O   T3P   182     -10.796   9.880 -46.647  1.00  0.00           O  
HETATM  545  H1  T3P   182      -9.852   9.737 -46.591  1.00  0.00           H  
HETATM  546  H2  T3P   182     -11.076   9.346 -47.391  1.00  0.00           H  
HETATM  547  O   T3P   183       3.291  24.728 -50.378  1.00  0.00           O  
HETATM  548  H1  T3P   183       4.126  24.379 -50.067  1.00  0.00           H  
HETATM  549  H2  T3P   183       3.516  25.227 -51.163  1.00  0.00           H  
HETATM  550  O   T3P   184     -24.299  17.621 -50.164  1.00  0.00           O  
HETATM  551  H1  T3P   184     -24.598  18.407 -49.707  1.00  0.00           H  
HETATM  552  H2  T3P   184     -25.058  17.037 -50.158  1.00  0.00           H  
HETATM  553  O   T3P   185      -4.315 -10.742  37.538  1.00  0.00           O  
HETATM  554  H1  T3P   185      -4.501 -10.194  36.776  1.00  0.00           H  
HETATM  555  H2  T3P   185      -3.377 -10.924  37.480  1.00  0.00           H  
HETATM  556  O   T3P   186       5.951 -18.453  35.464  1.00  0.00           O  
HETATM  557  H1  T3P   186       6.534 -19.193  35.295  1.00  0.00           H  
HETATM  558  H2  T3P   186       5.341 -18.775  36.128  1.00  0.00           H  
HETATM  559  O   T3P   187     -24.451 -12.278 -29.685  1.00  0.00           O  
HETATM  560  H1  T3P   187     -24.325 -11.696 -30.434  1.00  0.00           H  
HETATM  561  H2  T3P   187     -25.303 -12.686 -29.838  1.00  0.00           H  
HETATM  562  O   T3P   188     -23.236  -5.228  44.035  1.00  0.00           O  
HETATM  563  H1  T3P   188     -22.970  -5.388  44.940  1.00  0.00           H  
HETATM  564  H2  T3P   188     -23.003  -4.314  43.874  1.00  0.00           H  
HETATM  565  O   T3P   189      11.320  19.966 -33.119  1.00  0.00           O  
HETATM  566  H1  T3P   189      10.401  19.816 -33.341  1.00  0.00           H  
HETATM  567  H2  T3P   189      11.712  19.093 -33.115  1.00  0.00           H  
HETATM  568  O   T3P   190      26.869 -11.474  17.233  1.00  0.00           O  
HETATM  569  H1  T3P   190      26.525 -12.298  16.887  1.00  0.00           H  
HETATM  570  H2  T3P   190      26.093 -10.937  17.389  1.00  0.00           H  
HETATM  571  O   T3P   191      19.606  20.065 -36.952  1.00  0.00           O  
HETATM  572  H1  T3P   191      20.267  20.201 -36.274  1.00  0.00           H  
HETATM  573  H2  T3P   191      18.782  19.985 -36.472  1.00  0.00           H  
HETATM  574  O   T3P   192     -22.380 -18.764 -53.816  1.00  0.00           O  
HETATM  575  H1  T3P   192     -22.327 -19.051 -52.904  1.00  0.00           H  
HETATM  576  H2  T3P   192     -21.625 -19.171 -54.240  1.00  0.00           H  
HETATM  577  O   T3P   193      -8.026 -24.729 -44.476  1.00  0.00           O  
HETATM  578  H1  T3P   193      -7.616 -25.589 -44.379  1.00  0.00           H  
HETATM  579  H2  T3P   193      -7.685 -24.393 -45.305  1.00  0.00           H  
HETATM  580  O   T3P   194      24.314 -26.661 -36.696  1.00  0.00           O  
HETATM  581  H1  T3P   194      24.372 -27.612 -36.601  1.00  0.00           H  
HETATM  582  H2  T3P   194      25.204 -26.387 -36.918  1.00  0.00           H  
HETATM  583  O   T3P   195       8.472 -25.718  26.750  1.00  0.00           O  
HETATM  584  H1  T3P   195       8.731 -26.116  25.918  1.00  0.00           H  
HETATM  585  H2  T3P   195       8.912 -26.246  27.416  1.00  0.00           H  
HETATM  586  O   T3P   196     -19.812 -13.989 -23.544  1.00  0.00           O  
HETATM  587  H1  T3P   196     -19.029 -13.561 -23.199  1.00  0.00           H  
HETATM  588  H2  T3P   196     -19.786 -14.872 -23.173  1.00  0.00           H  
HETATM  589  O   T3P   197     -19.657  -4.722  32.446  1.00  0.00           O  
HETATM  590  H1  T3P   197     -20.087  -4.926  31.615  1.00  0.00           H  
HETATM  591  H2  T3P   197     -19.898  -5.447  33.024  1.00  0.00           H  
HETATM  592  O   T3P   198      -9.601  25.601 -47.901  1.00  0.00           O  
HETATM  593  H1  T3P   198      -9.057  24.853 -48.145  1.00  0.00           H  
HETATM  594  H2  T3P   198      -9.030  26.361 -48.014  1.00  0.00           H  
HETATM  595  O   T3P   199       2.318  -1.050 -47.884  1.00  0.00           O  
HETATM  596  H1  T3P   199       1.445  -1.227 -47.533  1.00  0.00           H  
HETATM  597  H2  T3P   199       2.334  -1.503 -48.727  1.00  0.00           H  
HETATM  598  O   T3P   200      22.739 -18.410 -52.118  1.00  0.00           O  
HETATM  599  H1  T3P   200      22.445 -18.766 -51.280  1.00  0.00           H  
HETATM  600  H2  T3P   200      23.464 -18.978 -52.379  1.00  0.00           H  
HETATM  601  O   T3P   201       2.395 -23.336 -36.733  1.00  0.00           O  
HETATM  602  H1  T3P   201       1.597 -23.725 -37.090  1.00  0.00           H  
HETATM  603  H2  T3P   201       2.901 -24.081 -36.410  1.00  0.00           H  
HETATM  604  O   T3P   202      24.085  -7.017  29.147  1.00  0.00           O  
HETATM  605  H1  T3P   202      24.895  -6.775  28.698  1.00  0.00           H  
HETATM  606  H2  T3P   202      24.271  -6.869  30.074  1.00  0.00           H  
HETATM  607  O   T3P   203      -6.986  -2.237 -36.881  1.00  0.00           O  
HETATM  608  H1  T3P   203      -6.389  -1.617 -36.461  1.00  0.00           H  
HETATM  609  H2  T3P   203      -7.352  -1.754 -37.621  1.00  0.00           H  
HETATM  610  O   T3P   204       0.791  18.729 -45.684  1.00  0.00           O  
HETATM  611  H1  T3P   204       0.486  18.726 -46.591  1.00  0.00           H  
HETATM  612  H2  T3P   204      -0.010  18.682 -45.162  1.00  0.00           H  
HETATM  613  O   T3P   205     -12.718 -19.541  24.804  1.00  0.00           O  
HETATM  614  H1  T3P   205     -12.331 -18.795  24.346  1.00  0.00           H  
HETATM  615  H2  T3P   205     -12.825 -20.209  24.127  1.00  0.00           H  
HETATM  616  O   T3P   206     -25.075  14.041  35.938  1.00  0.00           O  
HETATM  617  H1  T3P   206     -25.260  14.980  35.934  1.00  0.00           H  
HETATM  618  H2  T3P   206     -24.902  13.834  36.856  1.00  0.00           H  
HETATM  619  O   T3P   207      -9.073 -13.095  28.553  1.00  0.00           O  
HETATM  620  H1  T3P   207      -8.127 -12.973  28.474  1.00  0.00           H  
HETATM  621  H2  T3P   207      -9.176 -14.006  28.828  1.00  0.00           H  
HETATM  622  O   T3P   208      12.016 -17.987 -35.428  1.00  0.00           O  
HETATM  623  H1  T3P   208      11.661 -17.670 -34.598  1.00  0.00           H  
HETATM  624  H2  T3P   208      11.709 -17.354 -36.077  1.00  0.00           H  
HETATM  625  O   T3P   209     -13.810  -7.731  29.119  1.00  0.00           O  
HETATM  626  H1  T3P   209     -14.293  -7.326  29.839  1.00  0.00           H  
HETATM  627  H2  T3P   209     -14.312  -7.505  28.336  1.00  0.00           H  
HETATM  628  O   T3P   210     -23.827  -0.006  32.168  1.00  0.00           O  
HETATM  629  H1  T3P   210     -24.755  -0.230  32.112  1.00  0.00           H  
HETATM  630  H2  T3P   210     -23.399  -0.595  31.546  1.00  0.00           H  
HETATM  631  O   T3P   211      22.045 -12.628 -41.617  1.00  0.00           O  
HETATM  632  H1  T3P   211      22.835 -13.150 -41.482  1.00  0.00           H  
HETATM  633  H2  T3P   211      21.681 -12.512 -40.739  1.00  0.00           H  
HETATM  634  O   T3P   212       3.367 -22.902 -29.951  1.00  0.00           O  
HETATM  635  H1  T3P   212       4.253 -23.119 -30.242  1.00  0.00           H  
HETATM  636  H2  T3P   212       2.828 -23.630 -30.259  1.00  0.00           H  
HETATM  637  O   T3P   213      12.041  -7.357 -38.421  1.00  0.00           O  
HETATM  638  H1  T3P   213      12.336  -7.962 -37.740  1.00  0.00           H  
HETATM  639  H2  T3P   213      12.211  -6.487 -38.060  1.00  0.00           H  
HETATM  640  O   T3P   214      -5.986   2.729  34.874  1.00  0.00           O  
HETATM  641  H1  T3P   214      -6.453   2.724  34.039  1.00  0.00           H  
HETATM  642  H2  T3P   214      -5.144   2.317  34.682  1.00  0.00           H  
HETATM  643  O   T3P   215     -23.368   0.124 -43.791  1.00  0.00           O  
HETATM  644  H1  T3P   215     -23.733  -0.260 -42.994  1.00  0.00           H  
HETATM  645  H2  T3P   215     -23.776  -0.367 -44.504  1.00  0.00           H  
HETATM  646  O   T3P   216      -7.621  20.394  50.228  1.00  0.00           O  
HETATM  647  H1  T3P   216      -8.441  20.224  50.692  1.00  0.00           H  
HETATM  648  H2  T3P   216      -6.958  20.428  50.916  1.00  0.00           H  
HETATM  649  O   T3P   217     -21.569  19.336  22.921  1.00  0.00           O  
HETATM  650  H1  T3P   217     -21.771  18.415  22.758  1.00  0.00           H  
HETATM  651  H2  T3P   217     -22.148  19.817  22.329  1.00  0.00           H  
HETATM  652  O   T3P   218      -0.350  -1.091  42.219  1.00  0.00           O  
HETATM  653  H1  T3P   218      -0.735  -1.347  41.381  1.00  0.00           H  
HETATM  654  H2  T3P   218       0.589  -1.028  42.043  1.00  0.00           H  
HETATM  655  O   T3P   219     -12.938 -14.491  34.609  1.00  0.00           O  
HETATM  656  H1  T3P   219     -13.182 -13.754  35.170  1.00  0.00           H  
HETATM  657  H2  T3P   219     -12.102 -14.231  34.222  1.00  0.00           H  
HETATM  658  O   T3P   220     -13.348  -5.869  49.585  1.00  0.00           O  
HETATM  659  H1  T3P   220     -12.599  -5.762  50.171  1.00  0.00           H  
HETATM  660  H2  T3P   220     -13.032  -5.566  48.734  1.00  0.00           H  
HETATM  661  O   T3P   221      14.528 -17.612  36.045  1.00  0.00           O  
HETATM  662  H1  T3P   221      14.247 -17.269  35.197  1.00  0.00           H  
HETATM  663  H2  T3P   221      13.756 -17.532  36.604  1.00  0.00           H  
HETATM  664  O   T3P   222      23.568 -13.638 -35.533  1.00  0.00           O  
HETATM  665  H1  T3P   222      23.034 -12.979 -35.089  1.00  0.00           H  
HETATM  666  H2  T3P   222      23.612 -14.367 -34.914  1.00  0.00           H  
HETATM  667  O   T3P   223     -16.045  15.128  41.564  1.00  0.00           O  
HETATM  668  H1  T3P   223     -15.410  15.147  42.280  1.00  0.00           H  
HETATM  669  H2  T3P   223     -16.780  15.653  41.882  1.00  0.00           H  
HETATM  670  O   T3P   224     -11.999 -26.671 -26.963  1.00  0.00           O  
HETATM  671  H1  T3P   224     -12.608 -27.153 -26.404  1.00  0.00           H  
HETATM  672  H2  T3P   224     -11.272 -27.277 -27.106  1.00  0.00           H  
HETATM  673  O   T3P   225     -23.458 -13.178 -43.348  1.00  0.00           O  
HETATM  674  H1  T3P   225     -23.685 -12.848 -44.217  1.00  0.00           H  
HETATM  675  H2  T3P   225     -24.265 -13.580 -43.026  1.00  0.00           H  
HETATM  676  O   T3P   226      20.627  -8.666  25.312  1.00  0.00           O  
HETATM  677  H1  T3P   226      20.262  -7.940  25.817  1.00  0.00           H  
HETATM  678  H2  T3P   226      19.933  -9.326  25.305  1.00  0.00           H  
HETATM  679  O   T3P   227     -13.911  10.740 -41.321  1.00  0.00           O  
HETATM  680  H1  T3P   227     -13.999  10.868 -40.376  1.00  0.00           H  
HETATM  681  H2  T3P   227     -13.260  10.044 -41.409  1.00  0.00           H  
HETATM  682  O   T3P   228      -1.868  -5.253  20.135  1.00  0.00           O  
HETATM  683  H1  T3P   228      -2.517  -5.858  19.775  1.00  0.00           H  
HETATM  684  H2  T3P   228      -2.326  -4.807  20.847  1.00  0.00           H  
HETATM  685  O   T3P   229     -24.452  12.483  17.646  1.00  0.00           O  
HETATM  686  H1  T3P   229     -24.193  11.591  17.414  1.00  0.00           H  
HETATM  687  H2  T3P   229     -25.254  12.375  18.157  1.00  0.00           H  
HETATM  688  O   T3P   230       6.416   1.924  50.536  1.00  0.00           O  
HETATM  689  H1  T3P   230       5.733   2.541  50.797  1.00  0.00           H  
HETATM  690  H2  T3P   230       6.109   1.076  50.857  1.00  0.00           H  
HETATM  691  O   T3P   231     -19.373 -27.191 -27.533  1.00  0.00           O  
HETATM  692  H1  T3P   231     -18.910 -27.154 -28.371  1.00  0.00           H  
HETATM  693  H2  T3P   231     -20.297 -27.260 -27.772  1.00  0.00           H  
HETATM  694  O   T3P   232     -20.503 -25.611 -36.470  1.00  0.00           O  
HETATM  695  H1  T3P   232     -20.025 -24.951 -36.972  1.00  0.00           H  
HETATM  696  H2  T3P   232     -20.438 -25.315 -35.562  1.00  0.00           H  
HETATM  697  O   T3P   233       4.452  -5.311 -25.340  1.00  0.00           O  
HETATM  698  H1  T3P   233       4.484  -5.649 -26.234  1.00  0.00           H  
HETATM  699  H2  T3P   233       5.276  -4.834 -25.234  1.00  0.00           H  
HETATM  700  O   T3P   234     -21.465   4.172  31.458  1.00  0.00           O  
HETATM  701  H1  T3P   234     -21.448   5.106  31.247  1.00  0.00           H  
HETATM  702  H2  T3P   234     -22.395   3.948  31.480  1.00  0.00           H  
HETATM  703  O   T3P   235      19.366 -21.248 -24.919  1.00  0.00           O  
HETATM  704  H1  T3P   235      19.021 -21.902 -25.527  1.00  0.00           H  
HETATM  705  H2  T3P   235      18.593 -20.773 -24.613  1.00  0.00           H  
HETATM  706  O   T3P   236      -8.753  -0.785 -52.324  1.00  0.00           O  
HETATM  707  H1  T3P   236      -8.618  -1.633 -51.901  1.00  0.00           H  
HETATM  708  H2  T3P   236      -9.680  -0.779 -52.561  1.00  0.00           H  
HETATM  709  O   T3P   237     -19.976   0.817 -48.279  1.00  0.00           O  
HETATM  710  H1  T3P   237     -20.622   0.365 -47.736  1.00  0.00           H  
HETATM  711  H2  T3P   237     -20.498   1.322 -48.903  1.00  0.00           H  
HETATM  712  O   T3P   238      -6.652  -2.341  39.867  1.00  0.00           O  
HETATM  713  H1  T3P   238      -7.337  -1.692  39.703  1.00  0.00           H  
HETATM  714  H2  T3P   238      -5.835  -1.879  39.678  1.00  0.00           H  
HETATM  715  O   T3P   239      22.247  -0.507 -40.683  1.00  0.00           O  
HETATM  716  H1  T3P   239      22.312   0.240 -40.087  1.00  0.00           H  
HETATM  717  H2  T3P   239      21.317  -0.731 -40.685  1.00  0.00           H  
HETATM  718  O   T3P   240       4.436  10.887  41.993  1.00  0.00           O  
HETATM  719  H1  T3P   240       4.064  10.236  42.588  1.00  0.00           H  
HETATM  720  H2  T3P   240       3.682  11.238  41.519  1.00  0.00           H  
HETATM  721  O   T3P   241       8.571 -15.982 -49.127  1.00  0.00           O  
HETATM  722  H1  T3P   241       7.830 -16.201 -48.563  1.00  0.00           H  
HETATM  723  H2  T3P   241       8.605 -16.694 -49.767  1.00  0.00           H  
HETATM  724  O   T3P   242       2.440  -8.775  49.566  1.00  0.00           O  
HETATM  725  H1  T3P   242       2.892  -8.104  49.054  1.00  0.00           H  
HETATM  726  H2  T3P   242       3.143  -9.256  50.004  1.00  0.00           H  
HETATM  727  O   T3P   243      -9.304 -19.232 -30.433  1.00  0.00           O  
HETATM  728  H1  T3P   243      -9.853 -18.910 -31.148  1.00  0.00           H  
HETATM  729  H2  T3P   243      -9.673 -20.087 -30.213  1.00  0.00           H  
HETATM  730  O   T3P   244       1.856  -5.373  36.547  1.00  0.00           O  
HETATM  731  H1  T3P   244       1.596  -4.641  37.107  1.00  0.00           H  
HETATM  732  H2  T3P   244       2.759  -5.176  36.299  1.00  0.00           H  
HETATM  733  O   T3P   245      23.298  19.164  26.712  1.00  0.00           O  
HETATM  734  H1  T3P   245      23.552  18.339  27.126  1.00  0.00           H  
HETATM  735  H2  T3P   245      22.571  19.486  27.244  1.00  0.00           H  
HETATM  736  O   T3P   246       3.410  -4.860 -42.587  1.00  0.00           O  
HETATM  737  H1  T3P   246       4.112  -4.504 -42.042  1.00  0.00           H  
HETATM  738  H2  T3P   246       2.604  -4.561 -42.166  1.00  0.00           H  
HETATM  739  O   T3P   247      23.410 -14.891 -29.585  1.00  0.00           O  
HETATM  740  H1  T3P   247      23.186 -15.381 -28.794  1.00  0.00           H  
HETATM  741  H2  T3P   247      22.589 -14.834 -30.073  1.00  0.00           H  
HETATM  742  O   T3P   248      -3.861  23.068  28.558  1.00  0.00           O  
HETATM  743  H1  T3P   248      -4.444  23.686  28.119  1.00  0.00           H  
HETATM  744  H2  T3P   248      -4.074  22.219  28.170  1.00  0.00           H  
HETATM  745  O   T3P   249      19.021   2.104 -43.357  1.00  0.00           O  
HETATM  746  H1  T3P   249      18.747   1.187 -43.391  1.00  0.00           H  
HETATM  747  H2  T3P   249      18.760   2.464 -44.204  1.00  0.00           H  
HETATM  748  O   T3P   250      25.022 -12.830  52.945  1.00  0.00           O  
HETATM  749  H1  T3P   250      24.704 -12.657  53.832  1.00  0.00           H  
HETATM  750  H2  T3P   250      25.236 -11.966  52.594  1.00  0.00           H  
HETATM  751  O   T3P   251       9.603  -4.944 -27.648  1.00  0.00           O  
HETATM  752  H1  T3P   251       9.285  -5.847 -27.655  1.00  0.00           H  
HETATM  753  H2  T3P   251       8.953  -4.457 -28.155  1.00  0.00           H  
HETATM  754  O   T3P   252     -17.388   8.302  51.479  1.00  0.00           O  
HETATM  755  H1  T3P   252     -16.474   8.164  51.729  1.00  0.00           H  
HETATM  756  H2  T3P   252     -17.348   8.935  50.762  1.00  0.00           H  
HETATM  757  O   T3P   253     -11.620  14.280  35.843  1.00  0.00           O  
HETATM  758  H1  T3P   253     -11.935  14.791  35.097  1.00  0.00           H  
HETATM  759  H2  T3P   253     -12.351  14.283  36.461  1.00  0.00           H  
HETATM  760  O   T3P   254       0.627  10.796  47.821  1.00  0.00           O  
HETATM  761  H1  T3P   254      -0.092  11.423  47.893  1.00  0.00           H  
HETATM  762  H2  T3P   254       0.200   9.939  47.819  1.00  0.00           H  
HETATM  763  O   T3P   255      -9.547 -15.363  47.520  1.00  0.00           O  
HETATM  764  H1  T3P   255      -8.808 -15.770  47.067  1.00  0.00           H  
HETATM  765  H2  T3P   255     -10.161 -16.082  47.671  1.00  0.00           H  
HETATM  766  O   T3P   256       2.633  21.856  48.421  1.00  0.00           O  
HETATM  767  H1  T3P   256       2.717  20.963  48.086  1.00  0.00           H  
HETATM  768  H2  T3P   256       2.301  21.748  49.312  1.00  0.00           H  
HETATM  769  O   T3P   257     -12.666  16.201 -30.758  1.00  0.00           O  
HETATM  770  H1  T3P   257     -13.298  16.617 -31.345  1.00  0.00           H  
HETATM  771  H2  T3P   257     -12.645  15.286 -31.037  1.00  0.00           H  
HETATM  772  O   T3P   258     -19.185   4.005 -52.909  1.00  0.00           O  
HETATM  773  H1  T3P   258     -18.625   3.272 -53.164  1.00  0.00           H  
HETATM  774  H2  T3P   258     -19.466   3.793 -52.019  1.00  0.00           H  
HETATM  775  O   T3P   259     -14.095 -14.226 -35.766  1.00  0.00           O  
HETATM  776  H1  T3P   259     -13.205 -14.536 -35.597  1.00  0.00           H  
HETATM  777  H2  T3P   259     -14.642 -14.723 -35.157  1.00  0.00           H  
HETATM  778  O   T3P   260      11.433   2.117  36.319  1.00  0.00           O  
HETATM  779  H1  T3P   260      10.935   2.870  36.000  1.00  0.00           H  
HETATM  780  H2  T3P   260      11.794   1.716  35.528  1.00  0.00           H  
HETATM  781  O   T3P   261      23.208  19.655 -50.134  1.00  0.00           O  
HETATM  782  H1  T3P   261      22.554  19.724 -50.829  1.00  0.00           H  
HETATM  783  H2  T3P   261      24.045  19.788 -50.577  1.00  0.00           H  
HETATM  784  O   T3P   262     -17.246  -8.040  30.693  1.00  0.00           O  
HETATM  785  H1  T3P   262     -17.029  -8.914  31.016  1.00  0.00           H  
HETATM  786  H2  T3P   262     -16.490  -7.502  30.929  1.00  0.00           H  
HETATM  787  O   T3P   263     -20.785 -24.165  17.901  1.00  0.00           O  
HETATM  788  H1  T3P   263     -21.663 -24.526  18.022  1.00  0.00           H  
HETATM  789  H2  T3P   263     -20.923 -23.361  17.400  1.00  0.00           H  
HETATM  790  O   T3P   264      -8.302   6.340 -41.706  1.00  0.00           O  
HETATM  791  H1  T3P   264      -7.926   5.800 -41.011  1.00  0.00           H  
HETATM  792  H2  T3P   264      -8.072   7.237 -41.464  1.00  0.00           H  
HETATM  793  O   T3P   265     -19.868  -9.266 -48.459  1.00  0.00           O  
HETATM  794  H1  T3P   265     -20.018 -10.034 -47.908  1.00  0.00           H  
HETATM  795  H2  T3P   265     -20.580  -8.666 -48.236  1.00  0.00           H  
HETATM  796  O   T3P   266       5.722 -22.468 -49.556  1.00  0.00           O  
HETATM  797  H1  T3P   266       4.903 -22.958 -49.625  1.00  0.00           H  
HETATM  798  H2  T3P   266       6.054 -22.429 -50.453  1.00  0.00           H  
HETATM  799  O   T3P   267       0.577   2.205 -44.803  1.00  0.00           O  
HETATM  800  H1  T3P   267       0.758   3.055 -45.203  1.00  0.00           H  
HETATM  801  H2  T3P   267      -0.230   2.340 -44.307  1.00  0.00           H  
HETATM  802  O   T3P   268      -3.766   0.110 -32.384  1.00  0.00           O  
HETATM  803  H1  T3P   268      -3.165  -0.024 -33.118  1.00  0.00           H  
HETATM  804  H2  T3P   268      -3.792   1.059 -32.266  1.00  0.00           H  
HETATM  805  O   T3P   269      13.586  10.044  35.364  1.00  0.00           O  
HETATM  806  H1  T3P   269      12.958   9.722  34.717  1.00  0.00           H  
HETATM  807  H2  T3P   269      14.032  10.768  34.925  1.00  0.00           H  
HETATM  808  O   T3P   270      -3.136   0.602 -27.898  1.00  0.00           O  
HETATM  809  H1  T3P   270      -2.241   0.924 -28.010  1.00  0.00           H  
HETATM  810  H2  T3P   270      -3.630   1.366 -27.601  1.00  0.00           H  
HETATM  811  O   T3P   271     -15.134 -19.550 -31.543  1.00  0.00           O  
HETATM  812  H1  T3P   271     -15.406 -20.236 -30.934  1.00  0.00           H  
HETATM  813  H2  T3P   271     -15.690 -18.802 -31.326  1.00  0.00           H  
HETATM  814  O   T3P   272      21.750 -19.046  43.198  1.00  0.00           O  
HETATM  815  H1  T3P   272      21.688 -19.923  42.821  1.00  0.00           H  
HETATM  816  H2  T3P   272      21.163 -18.512  42.663  1.00  0.00           H  
HETATM  817  O   T3P   273      -6.070  13.917  45.883  1.00  0.00           O  
HETATM  818  H1  T3P   273      -6.819  14.437  45.590  1.00  0.00           H  
HETATM  819  H2  T3P   273      -6.442  13.062  46.100  1.00  0.00           H  
HETATM  820  O   T3P   274       0.219  11.912  52.227  1.00  0.00           O  
HETATM  821  H1  T3P   274       0.409  11.124  52.736  1.00  0.00           H  
HETATM  822  H2  T3P   274      -0.699  11.818  51.972  1.00  0.00           H  
HETATM  823  O   T3P   275       9.190 -16.027  38.692  1.00  0.00           O  
HETATM  824  H1  T3P   275      10.017 -15.823  39.128  1.00  0.00           H  
HETATM  825  H2  T3P   275       9.152 -16.983  38.685  1.00  0.00           H  
HETATM  826  O   T3P   276      11.789  -0.400 -51.311  1.00  0.00           O  
HETATM  827  H1  T3P   276      11.516  -0.819 -52.128  1.00  0.00           H  
HETATM  828  H2  T3P   276      11.260   0.396 -51.262  1.00  0.00           H  
HETATM  829  O   T3P   277     -16.095  12.144  21.062  1.00  0.00           O  
HETATM  830  H1  T3P   277     -15.517  12.894  21.203  1.00  0.00           H  
HETATM  831  H2  T3P   277     -15.958  11.906  20.145  1.00  0.00           H  
HETATM  832  O   T3P   278       4.778  -5.615  40.031  1.00  0.00           O  
HETATM  833  H1  T3P   278       3.923  -5.286  40.311  1.00  0.00           H  
HETATM  834  H2  T3P   278       4.627  -6.540  39.839  1.00  0.00           H  
HETATM  835  O   T3P   279      17.271  20.734  50.986  1.00  0.00           O  
HETATM  836  H1  T3P   279      17.737  20.614  50.158  1.00  0.00           H  
HETATM  837  H2  T3P   279      17.833  21.320  51.494  1.00  0.00           H  
HETATM  838  O   T3P   280      -2.687   8.188  40.355  1.00  0.00           O  
HETATM  839  H1  T3P   280      -3.340   8.628  40.900  1.00  0.00           H  
HETATM  840  H2  T3P   280      -2.097   7.768  40.981  1.00  0.00           H  
HETATM  841  O   T3P   281      -2.967  20.419  47.017  1.00  0.00           O  
HETATM  842  H1  T3P   281      -2.800  19.722  46.383  1.00  0.00           H  
HETATM  843  H2  T3P   281      -2.714  20.043  47.860  1.00  0.00           H  
HETATM  844  O   T3P   282       8.696   3.848  40.846  1.00  0.00           O  
HETATM  845  H1  T3P   282       9.256   3.686  41.605  1.00  0.00           H  
HETATM  846  H2  T3P   282       8.221   4.649  41.065  1.00  0.00           H  
HETATM  847  O   T3P   283     -10.583 -15.709 -37.322  1.00  0.00           O  
HETATM  848  H1  T3P   283     -10.873 -15.584 -36.418  1.00  0.00           H  
HETATM  849  H2  T3P   283     -10.597 -16.658 -37.450  1.00  0.00           H  
HETATM  850  O   T3P   284       3.011 -25.744 -28.185  1.00  0.00           O  
HETATM  851  H1  T3P   284       2.705 -25.577 -29.077  1.00  0.00           H  
HETATM  852  H2  T3P   284       3.941 -25.947 -28.284  1.00  0.00           H  
HETATM  853  O   T3P   285     -13.784 -11.492 -35.981  1.00  0.00           O  
HETATM  854  H1  T3P   285     -12.892 -11.377 -36.310  1.00  0.00           H  
HETATM  855  H2  T3P   285     -13.863 -12.434 -35.828  1.00  0.00           H  
HETATM  856  O   T3P   286      17.575 -13.491 -44.026  1.00  0.00           O  
HETATM  857  H1  T3P   286      18.464 -13.236 -43.777  1.00  0.00           H  
HETATM  858  H2  T3P   286      17.023 -13.158 -43.318  1.00  0.00           H  
HETATM  859  O   T3P   287       9.383  21.834  37.627  1.00  0.00           O  
HETATM  860  H1  T3P   287       8.751  22.542  37.759  1.00  0.00           H  
HETATM  861  H2  T3P   287      10.076  22.227  37.096  1.00  0.00           H  
HETATM  862  O   T3P   288      -5.635   0.020  42.450  1.00  0.00           O  
HETATM  863  H1  T3P   288      -4.913   0.356  41.918  1.00  0.00           H  
HETATM  864  H2  T3P   288      -5.399  -0.891  42.627  1.00  0.00           H  
HETATM  865  O   T3P   289      10.789   1.902 -46.698  1.00  0.00           O  
HETATM  866  H1  T3P   289      11.531   1.442 -47.090  1.00  0.00           H  
HETATM  867  H2  T3P   289      10.484   2.494 -47.385  1.00  0.00           H  
HETATM  868  O   T3P   290      -4.541  19.361 -44.642  1.00  0.00           O  
HETATM  869  H1  T3P   290      -4.489  20.025 -43.954  1.00  0.00           H  
HETATM  870  H2  T3P   290      -3.629  19.162 -44.853  1.00  0.00           H  
HETATM  871  O   T3P   291       1.807  -2.408 -50.285  1.00  0.00           O  
HETATM  872  H1  T3P   291       2.459  -2.659 -50.940  1.00  0.00           H  
HETATM  873  H2  T3P   291       1.308  -3.209 -50.124  1.00  0.00           H  
HETATM  874  O   T3P   292     -17.987 -13.895 -29.553  1.00  0.00           O  
HETATM  875  H1  T3P   292     -18.129 -14.301 -28.698  1.00  0.00           H  
HETATM  876  H2  T3P   292     -18.840 -13.941 -29.985  1.00  0.00           H  
HETATM  877  O   T3P   293      -1.035  -7.210 -41.993  1.00  0.00           O  
HETATM  878  H1  T3P   293      -1.021  -6.315 -42.332  1.00  0.00           H  
HETATM  879  H2  T3P   293      -1.237  -7.111 -41.063  1.00  0.00           H  
HETATM  880  O   T3P   294     -26.587  12.507 -38.697  1.00  0.00           O  
HETATM  881  H1  T3P   294     -25.838  11.912 -38.676  1.00  0.00           H  
HETATM  882  H2  T3P   294     -26.469  13.069 -37.931  1.00  0.00           H  
HETATM  883  O   T3P   295     -24.179  18.923 -52.707  1.00  0.00           O  
HETATM  884  H1  T3P   295     -24.232  18.250 -52.028  1.00  0.00           H  
HETATM  885  H2  T3P   295     -23.842  19.696 -52.253  1.00  0.00           H  
HETATM  886  O   T3P   296     -21.345   4.295  39.594  1.00  0.00           O  
HETATM  887  H1  T3P   296     -21.408   5.190  39.260  1.00  0.00           H  
HETATM  888  H2  T3P   296     -21.712   4.343  40.477  1.00  0.00           H  
HETATM  889  O   T3P   297      -8.654  -2.792 -47.117  1.00  0.00           O  
HETATM  890  H1  T3P   297      -9.259  -2.532 -47.812  1.00  0.00           H  
HETATM  891  H2  T3P   297      -7.807  -2.441 -47.391  1.00  0.00           H  
HETATM  892  O   T3P   298       0.763  17.543  35.289  1.00  0.00           O  
HETATM  893  H1  T3P   298       0.847  18.176  36.001  1.00  0.00           H  
HETATM  894  H2  T3P   298      -0.172  17.537  35.081  1.00  0.00           H  
HETATM  895  O   T3P   299      -9.344   0.750  29.399  1.00  0.00           O  
HETATM  896  H1  T3P   299      -9.787   0.815  30.245  1.00  0.00           H  
HETATM  897  H2  T3P   299     -10.023   0.448  28.795  1.00  0.00           H  
HETATM  898  O   T3P   300      26.217  13.553  32.630  1.00  0.00           O  
HETATM  899  H1  T3P   300      26.801  14.291  32.456  1.00  0.00           H  
HETATM  900  H2  T3P   300      26.803  12.804  32.740  1.00  0.00           H  
HETATM  901  O   T3P   301     -13.335 -24.038 -44.929  1.00  0.00           O  
HETATM  902  H1  T3P   301     -13.591 -23.321 -45.510  1.00  0.00           H  
HETATM  903  H2  T3P   301     -12.398 -24.152 -45.086  1.00  0.00           H  
HETATM  904  O   T3P   302      11.880 -13.524  45.531  1.00  0.00           O  
HETATM  905  H1  T3P   302      12.723 -13.933  45.727  1.00  0.00           H  
HETATM  906  H2  T3P   302      11.344 -14.235  45.180  1.00  0.00           H  
HETATM  907  O   T3P   303      17.714   8.611 -22.556  1.00  0.00           O  
HETATM  908  H1  T3P   303      17.927   9.531 -22.399  1.00  0.00           H  
HETATM  909  H2  T3P   303      17.795   8.196 -21.697  1.00  0.00           H  
HETATM  910  O   T3P   304     -16.766  17.010  52.580  1.00  0.00           O  
HETATM  911  H1  T3P   304     -17.264  17.448  51.890  1.00  0.00           H  
HETATM  912  H2  T3P   304     -16.208  16.387  52.115  1.00  0.00           H  
HETATM  913  O   T3P   305     -26.755 -14.494  47.984  1.00  0.00           O  
HETATM  914  H1  T3P   305     -27.328 -13.796  48.301  1.00  0.00           H  
HETATM  915  H2  T3P   305     -25.920 -14.338  48.427  1.00  0.00           H  
HETATM  916  O   T3P   306      21.517   6.534 -27.626  1.00  0.00           O  
HETATM  917  H1  T3P   306      22.227   6.105 -28.103  1.00  0.00           H  
HETATM  918  H2  T3P   306      20.784   5.921 -27.687  1.00  0.00           H  
HETATM  919  O   T3P   307     -17.161 -10.779  31.265  1.00  0.00           O  
HETATM  920  H1  T3P   307     -18.107 -10.636  31.241  1.00  0.00           H  
HETATM  921  H2  T3P   307     -16.955 -11.160  30.412  1.00  0.00           H  
HETATM  922  O   T3P   308     -13.602   6.363  45.965  1.00  0.00           O  
HETATM  923  H1  T3P   308     -13.525   6.695  45.071  1.00  0.00           H  
HETATM  924  H2  T3P   308     -13.837   7.131  46.486  1.00  0.00           H  
HETATM  925  O   T3P   309       7.295 -18.323  40.963  1.00  0.00           O  
HETATM  926  H1  T3P   309       7.616 -18.884  41.669  1.00  0.00           H  
HETATM  927  H2  T3P   309       7.950 -18.410  40.271  1.00  0.00           H  
HETATM  928  O   T3P   310      -5.881 -12.452  41.716  1.00  0.00           O  
HETATM  929  H1  T3P   310      -6.708 -12.654  42.154  1.00  0.00           H  
HETATM  930  H2  T3P   310      -6.092 -11.729  41.126  1.00  0.00           H  
HETATM  931  O   T3P   311       6.589 -17.097 -47.545  1.00  0.00           O  
HETATM  932  H1  T3P   311       6.941 -17.730 -46.919  1.00  0.00           H  
HETATM  933  H2  T3P   311       5.957 -16.585 -47.040  1.00  0.00           H  
HETATM  934  O   T3P   312     -18.904  24.969 -17.749  1.00  0.00           O  
HETATM  935  H1  T3P   312     -19.242  25.375 -18.548  1.00  0.00           H  
HETATM  936  H2  T3P   312     -19.497  24.236 -17.583  1.00  0.00           H  
HETATM  937  O   T3P   313      14.095  12.912  50.662  1.00  0.00           O  
HETATM  938  H1  T3P   313      13.563  12.171  50.952  1.00  0.00           H  
HETATM  939  H2  T3P   313      13.850  13.628  51.249  1.00  0.00           H  
HETATM  940  O   T3P   314     -21.569   7.980 -44.408  1.00  0.00           O  
HETATM  941  H1  T3P   314     -20.880   8.235 -45.022  1.00  0.00           H  
HETATM  942  H2  T3P   314     -21.299   7.118 -44.090  1.00  0.00           H  
HETATM  943  O   T3P   315       6.914 -25.403 -34.618  1.00  0.00           O  
HETATM  944  H1  T3P   315       6.659 -26.188 -35.103  1.00  0.00           H  
HETATM  945  H2  T3P   315       6.619 -25.568 -33.723  1.00  0.00           H  
HETATM  946  O   T3P   316      -2.358 -20.631  52.712  1.00  0.00           O  
HETATM  947  H1  T3P   316      -1.767 -19.911  52.489  1.00  0.00           H  
HETATM  948  H2  T3P   316      -3.081 -20.212  53.178  1.00  0.00           H  
HETATM  949  O   T3P   317     -14.146  10.026  44.287  1.00  0.00           O  
HETATM  950  H1  T3P   317     -14.945   9.753  44.738  1.00  0.00           H  
HETATM  951  H2  T3P   317     -14.423  10.745  43.720  1.00  0.00           H  
HETATM  952  O   T3P   318       4.368  10.430 -30.582  1.00  0.00           O  
HETATM  953  H1  T3P   318       3.645  10.149 -30.022  1.00  0.00           H  
HETATM  954  H2  T3P   318       5.118   9.916 -30.281  1.00  0.00           H  
HETATM  955  O   T3P   319      12.844  18.776  23.558  1.00  0.00           O  
HETATM  956  H1  T3P   319      12.124  18.960  22.955  1.00  0.00           H  
HETATM  957  H2  T3P   319      13.587  19.263  23.201  1.00  0.00           H  
HETATM  958  O   T3P   320      19.388  10.208 -29.650  1.00  0.00           O  
HETATM  959  H1  T3P   320      19.528  10.939 -30.251  1.00  0.00           H  
HETATM  960  H2  T3P   320      20.178   9.674 -29.733  1.00  0.00           H  
HETATM  961  O   T3P   321      19.527  10.637  37.944  1.00  0.00           O  
HETATM  962  H1  T3P   321      19.428  10.610  38.896  1.00  0.00           H  
HETATM  963  H2  T3P   321      18.955   9.940  37.623  1.00  0.00           H  
HETATM  964  O   T3P   322      11.423 -10.472 -46.956  1.00  0.00           O  
HETATM  965  H1  T3P   322      11.704 -11.387 -46.970  1.00  0.00           H  
HETATM  966  H2  T3P   322      11.791 -10.096 -47.756  1.00  0.00           H  
HETATM  967  O   T3P   323     -13.354 -15.628 -46.858  1.00  0.00           O  
HETATM  968  H1  T3P   323     -13.670 -16.227 -47.534  1.00  0.00           H  
HETATM  969  H2  T3P   323     -12.415 -15.550 -47.026  1.00  0.00           H  
HETATM  970  O   T3P   324       8.536  -7.638 -32.616  1.00  0.00           O  
HETATM  971  H1  T3P   324       8.406  -6.914 -33.229  1.00  0.00           H  
HETATM  972  H2  T3P   324       7.665  -7.807 -32.255  1.00  0.00           H  
HETATM  973  O   T3P   325     -10.509 -22.504  18.023  1.00  0.00           O  
HETATM  974  H1  T3P   325     -11.142 -21.789  17.948  1.00  0.00           H  
HETATM  975  H2  T3P   325     -10.825 -23.170  17.414  1.00  0.00           H  
HETATM  976  O   T3P   326       1.317   9.087  37.774  1.00  0.00           O  
HETATM  977  H1  T3P   326       2.170   8.889  37.387  1.00  0.00           H  
HETATM  978  H2  T3P   326       1.007   8.247  38.113  1.00  0.00           H  
HETATM  979  O   T3P   327      12.319  -5.523  48.042  1.00  0.00           O  
HETATM  980  H1  T3P   327      11.489  -5.521  48.519  1.00  0.00           H  
HETATM  981  H2  T3P   327      12.129  -5.993  47.231  1.00  0.00           H  
HETATM  982  O   T3P   328     -19.146  -5.847  47.390  1.00  0.00           O  
HETATM  983  H1  T3P   328     -19.488  -4.997  47.113  1.00  0.00           H  
HETATM  984  H2  T3P   328     -19.236  -5.843  48.343  1.00  0.00           H  
HETATM  985  O   T3P   329      -5.987 -16.392  29.911  1.00  0.00           O  
HETATM  986  H1  T3P   329      -5.382 -16.891  29.361  1.00  0.00           H  
HETATM  987  H2  T3P   329      -5.496 -15.608  30.158  1.00  0.00           H  
HETATM  988  O   T3P   330      -5.426  11.771 -28.587  1.00  0.00           O  
HETATM  989  H1  T3P   330      -5.468  10.842 -28.816  1.00  0.00           H  
HETATM  990  H2  T3P   330      -6.233  12.142 -28.943  1.00  0.00           H  
HETATM  991  O   T3P   331      17.126 -18.490 -50.654  1.00  0.00           O  
HETATM  992  H1  T3P   331      16.469 -17.893 -51.013  1.00  0.00           H  
HETATM  993  H2  T3P   331      17.952 -18.013 -50.735  1.00  0.00           H  
HETATM  994  O   T3P   332       5.563   3.554 -25.527  1.00  0.00           O  
HETATM  995  H1  T3P   332       6.332   3.632 -24.962  1.00  0.00           H  
HETATM  996  H2  T3P   332       4.985   2.948 -25.062  1.00  0.00           H  
HETATM  997  O   T3P   333     -17.006  -2.474  30.225  1.00  0.00           O  
HETATM  998  H1  T3P   333     -17.204  -2.000  29.417  1.00  0.00           H  
HETATM  999  H2  T3P   333     -16.422  -1.889  30.709  1.00  0.00           H  
HETATM 1000  O   T3P   334      18.011 -14.597 -52.847  1.00  0.00           O  
HETATM 1001  H1  T3P   334      17.985 -14.700 -51.895  1.00  0.00           H  
HETATM 1002  H2  T3P   334      17.099 -14.451 -53.098  1.00  0.00           H  
HETATM 1003  O   T3P   335       5.365  10.808 -23.140  1.00  0.00           O  
HETATM 1004  H1  T3P   335       4.751  10.101 -22.942  1.00  0.00           H  
HETATM 1005  H2  T3P   335       6.179  10.546 -22.710  1.00  0.00           H  
HETATM 1006  O   T3P   336      26.340  -2.301 -47.048  1.00  0.00           O  
HETATM 1007  H1  T3P   336      26.132  -1.381 -46.883  1.00  0.00           H  
HETATM 1008  H2  T3P   336      26.324  -2.384 -48.001  1.00  0.00           H  
HETATM 1009  O   T3P   337      -9.651 -14.876  40.826  1.00  0.00           O  
HETATM 1010  H1  T3P   337      -9.758 -15.034  41.764  1.00  0.00           H  
HETATM 1011  H2  T3P   337      -8.715 -14.999  40.668  1.00  0.00           H  
HETATM 1012  O   T3P   338      22.007   7.648 -40.485  1.00  0.00           O  
HETATM 1013  H1  T3P   338      22.360   8.195 -41.186  1.00  0.00           H  
HETATM 1014  H2  T3P   338      21.432   7.026 -40.931  1.00  0.00           H  
HETATM 1015  O   T3P   339       2.089   5.566  44.767  1.00  0.00           O  
HETATM 1016  H1  T3P   339       2.427   4.865  44.209  1.00  0.00           H  
HETATM 1017  H2  T3P   339       2.836   5.824  45.308  1.00  0.00           H  
HETATM 1018  O   T3P   340      -2.560  -1.974 -38.224  1.00  0.00           O  
HETATM 1019  H1  T3P   340      -2.451  -1.697 -39.133  1.00  0.00           H  
HETATM 1020  H2  T3P   340      -3.274  -2.612 -38.251  1.00  0.00           H  
HETATM 1021  O   T3P   341      -1.668  24.173 -40.310  1.00  0.00           O  
HETATM 1022  H1  T3P   341      -1.738  23.265 -40.605  1.00  0.00           H  
HETATM 1023  H2  T3P   341      -0.765  24.421 -40.510  1.00  0.00           H  
HETATM 1024  O   T3P   342     -19.829  -6.996  44.922  1.00  0.00           O  
HETATM 1025  H1  T3P   342     -19.787  -6.672  45.821  1.00  0.00           H  
HETATM 1026  H2  T3P   342     -20.696  -7.394  44.850  1.00  0.00           H  
HETATM 1027  O   T3P   343     -20.338  -0.615 -30.387  1.00  0.00           O  
HETATM 1028  H1  T3P   343     -21.181  -0.450 -30.808  1.00  0.00           H  
HETATM 1029  H2  T3P   343     -20.495  -1.374 -29.824  1.00  0.00           H  
HETATM 1030  O   T3P   344      -2.625  21.955 -36.877  1.00  0.00           O  
HETATM 1031  H1  T3P   344      -1.670  21.916 -36.829  1.00  0.00           H  
HETATM 1032  H2  T3P   344      -2.924  21.486 -36.098  1.00  0.00           H  
HETATM 1033  O   T3P   345      11.478  17.331 -12.246  1.00  0.00           O  
HETATM 1034  H1  T3P   345      10.843  17.305 -12.962  1.00  0.00           H  
HETATM 1035  H2  T3P   345      11.051  16.862 -11.529  1.00  0.00           H  
HETATM 1036  O   T3P   346      -1.519   5.171 -42.259  1.00  0.00           O  
HETATM 1037  H1  T3P   346      -2.365   5.596 -42.406  1.00  0.00           H  
HETATM 1038  H2  T3P   346      -0.873   5.843 -42.474  1.00  0.00           H  
HETATM 1039  O   T3P   347      16.329  12.858 -19.791  1.00  0.00           O  
HETATM 1040  H1  T3P   347      16.769  13.541 -20.296  1.00  0.00           H  
HETATM 1041  H2  T3P   347      16.564  13.044 -18.881  1.00  0.00           H  
HETATM 1042  O   T3P   348      15.105  10.920 -52.100  1.00  0.00           O  
HETATM 1043  H1  T3P   348      15.437  10.741 -52.980  1.00  0.00           H  
HETATM 1044  H2  T3P   348      15.636  10.366 -51.526  1.00  0.00           H  
HETATM 1045  O   T3P   349       6.872  -4.260 -20.396  1.00  0.00           O  
HETATM 1046  H1  T3P   349       6.796  -3.397 -19.988  1.00  0.00           H  
HETATM 1047  H2  T3P   349       5.971  -4.509 -20.599  1.00  0.00           H  
HETATM 1048  O   T3P   350      -2.440 -11.185 -42.910  1.00  0.00           O  
HETATM 1049  H1  T3P   350      -2.052 -11.411 -42.065  1.00  0.00           H  
HETATM 1050  H2  T3P   350      -3.350 -11.474 -42.842  1.00  0.00           H  
HETATM 1051  O   T3P   351     -26.804  14.929 -34.976  1.00  0.00           O  
HETATM 1052  H1  T3P   351     -27.077  15.548 -34.299  1.00  0.00           H  
HETATM 1053  H2  T3P   351     -27.514  14.948 -35.619  1.00  0.00           H  
HETATM 1054  O   T3P   352     -18.527   1.673 -20.014  1.00  0.00           O  
HETATM 1055  H1  T3P   352     -18.526   2.318 -19.307  1.00  0.00           H  
HETATM 1056  H2  T3P   352     -19.362   1.215 -19.920  1.00  0.00           H  
HETATM 1057  O   T3P   353      -8.400  19.037 -47.846  1.00  0.00           O  
HETATM 1058  H1  T3P   353      -7.738  19.459 -47.298  1.00  0.00           H  
HETATM 1059  H2  T3P   353      -7.900  18.469 -48.432  1.00  0.00           H  
HETATM 1060  O   T3P   354      20.660 -10.091 -28.003  1.00  0.00           O  
HETATM 1061  H1  T3P   354      20.123 -10.262 -28.777  1.00  0.00           H  
HETATM 1062  H2  T3P   354      20.796 -10.953 -27.609  1.00  0.00           H  
HETATM 1063  O   T3P   355     -11.539 -24.705  46.666  1.00  0.00           O  
HETATM 1064  H1  T3P   355     -11.019 -24.158  47.254  1.00  0.00           H  
HETATM 1065  H2  T3P   355     -12.447 -24.496  46.882  1.00  0.00           H  
HETATM 1066  O   T3P   356      20.543  17.709 -44.162  1.00  0.00           O  
HETATM 1067  H1  T3P   356      21.129  18.312 -43.704  1.00  0.00           H  
HETATM 1068  H2  T3P   356      20.866  17.699 -45.063  1.00  0.00           H  
HETATM 1069  O   T3P   357      -8.316 -20.612  42.967  1.00  0.00           O  
HETATM 1070  H1  T3P   357      -8.836 -20.762  42.177  1.00  0.00           H  
HETATM 1071  H2  T3P   357      -7.875 -19.778  42.809  1.00  0.00           H  
HETATM 1072  O   T3P   358      25.901   7.388  49.310  1.00  0.00           O  
HETATM 1073  H1  T3P   358      25.793   7.172  48.383  1.00  0.00           H  
HETATM 1074  H2  T3P   358      25.399   8.194  49.428  1.00  0.00           H  
HETATM 1075  O   T3P   359      20.474  13.951  50.109  1.00  0.00           O  
HETATM 1076  H1  T3P   359      20.220  13.096  50.457  1.00  0.00           H  
HETATM 1077  H2  T3P   359      21.411  13.869  49.934  1.00  0.00           H  
HETATM 1078  O   T3P   360      16.369 -15.640  26.299  1.00  0.00           O  
HETATM 1079  H1  T3P   360      15.685 -15.405  25.673  1.00  0.00           H  
HETATM 1080  H2  T3P   360      16.220 -16.568  26.481  1.00  0.00           H  
HETATM 1081  O   T3P   361      26.749  24.095  52.905  1.00  0.00           O  
HETATM 1082  H1  T3P   361      25.838  23.967  52.641  1.00  0.00           H  
HETATM 1083  H2  T3P   361      26.815  25.031  53.093  1.00  0.00           H  
HETATM 1084  O   T3P   362     -20.292  -3.988 -22.704  1.00  0.00           O  
HETATM 1085  H1  T3P   362     -21.153  -4.400 -22.784  1.00  0.00           H  
HETATM 1086  H2  T3P   362     -20.479  -3.103 -22.391  1.00  0.00           H  
HETATM 1087  O   T3P   363     -11.915  -6.921  24.152  1.00  0.00           O  
HETATM 1088  H1  T3P   363     -12.156  -7.614  24.767  1.00  0.00           H  
HETATM 1089  H2  T3P   363     -11.822  -7.369  23.311  1.00  0.00           H  
HETATM 1090  O   T3P   364       4.110   3.777  48.413  1.00  0.00           O  
HETATM 1091  H1  T3P   364       3.928   4.713  48.335  1.00  0.00           H  
HETATM 1092  H2  T3P   364       4.198   3.627  49.355  1.00  0.00           H  
HETATM 1093  O   T3P   365       6.606  19.740 -51.317  1.00  0.00           O  
HETATM 1094  H1  T3P   365       6.884  18.826 -51.375  1.00  0.00           H  
HETATM 1095  H2  T3P   365       7.403  20.244 -51.483  1.00  0.00           H  
HETATM 1096  O   T3P   366      24.911  25.263 -24.479  1.00  0.00           O  
HETATM 1097  H1  T3P   366      25.539  25.323 -25.199  1.00  0.00           H  
HETATM 1098  H2  T3P   366      24.444  26.098 -24.498  1.00  0.00           H  
HETATM 1099  O   T3P   367      11.253 -19.958 -20.748  1.00  0.00           O  
HETATM 1100  H1  T3P   367      11.360 -20.578 -21.470  1.00  0.00           H  
HETATM 1101  H2  T3P   367      11.906 -20.227 -20.102  1.00  0.00           H  
HETATM 1102  O   T3P   368      12.736 -11.757 -36.673  1.00  0.00           O  
HETATM 1103  H1  T3P   368      12.763 -12.548 -36.134  1.00  0.00           H  
HETATM 1104  H2  T3P   368      13.208 -11.995 -37.471  1.00  0.00           H  
HETATM 1105  O   T3P   369       0.346 -24.467 -38.148  1.00  0.00           O  
HETATM 1106  H1  T3P   369       0.392 -24.770 -39.055  1.00  0.00           H  
HETATM 1107  H2  T3P   369      -0.365 -23.826 -38.146  1.00  0.00           H  
HETATM 1108  O   T3P   370     -14.856  -6.830  43.468  1.00  0.00           O  
HETATM 1109  H1  T3P   370     -14.893  -6.480  44.358  1.00  0.00           H  
HETATM 1110  H2  T3P   370     -15.312  -6.179  42.935  1.00  0.00           H  
HETATM 1111  O   T3P   371     -23.604  26.592  36.940  1.00  0.00           O  
HETATM 1112  H1  T3P   371     -24.268  25.914  37.067  1.00  0.00           H  
HETATM 1113  H2  T3P   371     -24.103  27.405  36.864  1.00  0.00           H  
HETATM 1114  O   T3P   372      -3.620 -21.273 -15.444  1.00  0.00           O  
HETATM 1115  H1  T3P   372      -2.971 -21.725 -15.983  1.00  0.00           H  
HETATM 1116  H2  T3P   372      -3.503 -21.642 -14.568  1.00  0.00           H  
HETATM 1117  O   T3P   373     -18.666  12.752  21.741  1.00  0.00           O  
HETATM 1118  H1  T3P   373     -17.741  12.541  21.614  1.00  0.00           H  
HETATM 1119  H2  T3P   373     -18.795  12.705  22.688  1.00  0.00           H  
HETATM 1120  O   T3P   374       6.850  -9.376 -53.029  1.00  0.00           O  
HETATM 1121  H1  T3P   374       6.689 -10.214 -53.464  1.00  0.00           H  
HETATM 1122  H2  T3P   374       6.535  -9.506 -52.134  1.00  0.00           H  
HETATM 1123  O   T3P   375      -7.864  -6.719 -39.200  1.00  0.00           O  
HETATM 1124  H1  T3P   375      -7.564  -6.335 -40.024  1.00  0.00           H  
HETATM 1125  H2  T3P   375      -7.764  -6.017 -38.558  1.00  0.00           H  
HETATM 1126  O   T3P   376     -11.662 -15.017  19.854  1.00  0.00           O  
HETATM 1127  H1  T3P   376     -11.475 -15.449  19.020  1.00  0.00           H  
HETATM 1128  H2  T3P   376     -11.805 -14.099  19.621  1.00  0.00           H  
HETATM 1129  O   T3P   377     -19.107 -23.197  44.270  1.00  0.00           O  
HETATM 1130  H1  T3P   377     -18.738 -22.786  45.052  1.00  0.00           H  
HETATM 1131  H2  T3P   377     -18.554 -23.963  44.117  1.00  0.00           H  
HETATM 1132  O   T3P   378       9.595  22.351 -40.006  1.00  0.00           O  
HETATM 1133  H1  T3P   378      10.114  23.155 -39.994  1.00  0.00           H  
HETATM 1134  H2  T3P   378       8.716  22.629 -39.747  1.00  0.00           H  
HETATM 1135  O   T3P   379      25.486 -18.066 -19.515  1.00  0.00           O  
HETATM 1136  H1  T3P   379      24.867 -17.338 -19.460  1.00  0.00           H  
HETATM 1137  H2  T3P   379      25.161 -18.706 -18.882  1.00  0.00           H  
HETATM 1138  O   T3P   380     -24.128  -6.628  29.131  1.00  0.00           O  
HETATM 1139  H1  T3P   380     -24.563  -6.589  28.279  1.00  0.00           H  
HETATM 1140  H2  T3P   380     -23.901  -5.719  29.326  1.00  0.00           H  
HETATM 1141  O   T3P   381     -22.849  22.078 -16.664  1.00  0.00           O  
HETATM 1142  H1  T3P   381     -22.389  21.816 -15.867  1.00  0.00           H  
HETATM 1143  H2  T3P   381     -22.162  22.415 -17.239  1.00  0.00           H  
HETATM 1144  O   T3P   382     -27.438   9.063 -36.393  1.00  0.00           O  
HETATM 1145  H1  T3P   382     -27.020   9.824 -35.991  1.00  0.00           H  
HETATM 1146  H2  T3P   382     -26.991   8.958 -37.232  1.00  0.00           H  
HETATM 1147  O   T3P   383      24.385   0.196 -44.280  1.00  0.00           O  
HETATM 1148  H1  T3P   383      23.460  -0.032 -44.369  1.00  0.00           H  
HETATM 1149  H2  T3P   383      24.627  -0.118 -43.409  1.00  0.00           H  
HETATM 1150  O   T3P   384       3.076 -19.817  46.982  1.00  0.00           O  
HETATM 1151  H1  T3P   384       2.253 -20.256  46.771  1.00  0.00           H  
HETATM 1152  H2  T3P   384       3.596 -19.884  46.181  1.00  0.00           H  
HETATM 1153  O   T3P   385     -26.345   0.568 -47.273  1.00  0.00           O  
HETATM 1154  H1  T3P   385     -27.272   0.386 -47.118  1.00  0.00           H  
HETATM 1155  H2  T3P   385     -26.261   1.512 -47.140  1.00  0.00           H  
HETATM 1156  O   T3P   386      16.234 -25.532  41.468  1.00  0.00           O  
HETATM 1157  H1  T3P   386      17.144 -25.628  41.746  1.00  0.00           H  
HETATM 1158  H2  T3P   386      16.251 -24.816  40.832  1.00  0.00           H  
HETATM 1159  O   T3P   387      21.343   8.223 -20.350  1.00  0.00           O  
HETATM 1160  H1  T3P   387      22.256   8.287 -20.632  1.00  0.00           H  
HETATM 1161  H2  T3P   387      21.007   9.117 -20.421  1.00  0.00           H  
HETATM 1162  O   T3P   388     -19.937  22.754  35.455  1.00  0.00           O  
HETATM 1163  H1  T3P   388     -19.964  21.945  34.945  1.00  0.00           H  
HETATM 1164  H2  T3P   388     -20.819  22.840  35.817  1.00  0.00           H  
HETATM 1165  O   T3P   389      20.335   7.813  45.469  1.00  0.00           O  
HETATM 1166  H1  T3P   389      20.855   8.145  44.737  1.00  0.00           H  
HETATM 1167  H2  T3P   389      20.968   7.359  46.026  1.00  0.00           H  
HETATM 1168  O   T3P   390     -21.739  -9.707 -26.212  1.00  0.00           O  
HETATM 1169  H1  T3P   390     -22.695  -9.694 -26.160  1.00  0.00           H  
HETATM 1170  H2  T3P   390     -21.498 -10.603 -25.977  1.00  0.00           H  
HETATM 1171  O   T3P   391     -26.352  -9.539 -30.261  1.00  0.00           O  
HETATM 1172  H1  T3P   391     -25.498  -9.346 -29.875  1.00  0.00           H  
HETATM 1173  H2  T3P   391     -26.837  -9.979 -29.562  1.00  0.00           H  
HETATM 1174  O   T3P   392       6.544 -20.897 -19.231  1.00  0.00           O  
HETATM 1175  H1  T3P   392       7.305 -20.533 -19.681  1.00  0.00           H  
HETATM 1176  H2  T3P   392       6.158 -20.152 -18.770  1.00  0.00           H  
HETATM 1177  O   T3P   393     -20.528 -19.065 -30.245  1.00  0.00           O  
HETATM 1178  H1  T3P   393     -21.118 -19.540 -29.660  1.00  0.00           H  
HETATM 1179  H2  T3P   393     -20.753 -19.379 -31.121  1.00  0.00           H  
HETATM 1180  O   T3P   394      -0.286  20.387  24.057  1.00  0.00           O  
HETATM 1181  H1  T3P   394      -1.040  20.168  24.604  1.00  0.00           H  
HETATM 1182  H2  T3P   394      -0.440  19.917  23.237  1.00  0.00           H  
HETATM 1183  O   T3P   395      -7.557  12.955 -29.852  1.00  0.00           O  
HETATM 1184  H1  T3P   395      -7.641  13.900 -29.979  1.00  0.00           H  
HETATM 1185  H2  T3P   395      -7.726  12.581 -30.717  1.00  0.00           H  
HETATM 1186  O   T3P   396      25.201  25.259  13.383  1.00  0.00           O  
HETATM 1187  H1  T3P   396      24.518  25.834  13.037  1.00  0.00           H  
HETATM 1188  H2  T3P   396      24.730  24.487  13.694  1.00  0.00           H  
HETATM 1189  O   T3P   397       4.414 -23.956  49.967  1.00  0.00           O  
HETATM 1190  H1  T3P   397       4.575 -23.790  49.038  1.00  0.00           H  
HETATM 1191  H2  T3P   397       5.256 -23.788  50.390  1.00  0.00           H  
HETATM 1192  O   T3P   398      19.853 -23.646  35.203  1.00  0.00           O  
HETATM 1193  H1  T3P   398      20.644 -23.114  35.106  1.00  0.00           H  
HETATM 1194  H2  T3P   398      19.232 -23.268  34.581  1.00  0.00           H  
HETATM 1195  O   T3P   399      20.801 -12.434 -26.603  1.00  0.00           O  
HETATM 1196  H1  T3P   399      19.938 -12.306 -26.208  1.00  0.00           H  
HETATM 1197  H2  T3P   399      21.375 -12.641 -25.866  1.00  0.00           H  
HETATM 1198  O   T3P   400       2.814 -23.256 -13.483  1.00  0.00           O  
HETATM 1199  H1  T3P   400       2.619 -22.409 -13.884  1.00  0.00           H  
HETATM 1200  H2  T3P   400       3.735 -23.196 -13.231  1.00  0.00           H  
HETATM 1201  O   T3P   401      17.443  24.798  31.527  1.00  0.00           O  
HETATM 1202  H1  T3P   401      18.118  25.461  31.671  1.00  0.00           H  
HETATM 1203  H2  T3P   401      16.776  25.245  31.006  1.00  0.00           H  
HETATM 1204  O   T3P   402      10.536  12.765 -38.089  1.00  0.00           O  
HETATM 1205  H1  T3P   402      10.896  11.951 -38.440  1.00  0.00           H  
HETATM 1206  H2  T3P   402      10.176  12.521 -37.237  1.00  0.00           H  
HETATM 1207  O   T3P   403      23.867   4.597 -41.770  1.00  0.00           O  
HETATM 1208  H1  T3P   403      24.177   3.983 -42.436  1.00  0.00           H  
HETATM 1209  H2  T3P   403      24.633   4.760 -41.219  1.00  0.00           H  
HETATM 1210  O   T3P   404     -20.373  -5.817  38.306  1.00  0.00           O  
HETATM 1211  H1  T3P   404     -21.178  -5.726  38.816  1.00  0.00           H  
HETATM 1212  H2  T3P   404     -20.310  -5.002  37.809  1.00  0.00           H  
HETATM 1213  O   T3P   405      19.068  -5.426  43.356  1.00  0.00           O  
HETATM 1214  H1  T3P   405      18.238  -5.114  42.996  1.00  0.00           H  
HETATM 1215  H2  T3P   405      19.691  -5.341  42.634  1.00  0.00           H  
HETATM 1216  O   T3P   406      19.257  18.799  26.308  1.00  0.00           O  
HETATM 1217  H1  T3P   406      18.515  19.281  25.942  1.00  0.00           H  
HETATM 1218  H2  T3P   406      18.864  18.026  26.714  1.00  0.00           H  
HETATM 1219  O   T3P   407      21.273  -7.930  52.298  1.00  0.00           O  
HETATM 1220  H1  T3P   407      20.836  -8.781  52.322  1.00  0.00           H  
HETATM 1221  H2  T3P   407      20.781  -7.390  52.916  1.00  0.00           H  
HETATM 1222  O   T3P   408      12.639   4.662 -33.047  1.00  0.00           O  
HETATM 1223  H1  T3P   408      11.904   4.510 -33.641  1.00  0.00           H  
HETATM 1224  H2  T3P   408      12.695   5.615 -32.975  1.00  0.00           H  
HETATM 1225  O   T3P   409       2.578  -0.742 -38.361  1.00  0.00           O  
HETATM 1226  H1  T3P   409       2.482  -1.220 -37.538  1.00  0.00           H  
HETATM 1227  H2  T3P   409       1.868  -1.070 -38.913  1.00  0.00           H  
HETATM 1228  O   T3P   410     -21.395   9.781  40.014  1.00  0.00           O  
HETATM 1229  H1  T3P   410     -21.333   8.994  40.555  1.00  0.00           H  
HETATM 1230  H2  T3P   410     -21.647   9.458  39.149  1.00  0.00           H  
HETATM 1231  O   T3P   411      18.162  10.694 -32.596  1.00  0.00           O  
HETATM 1232  H1  T3P   411      17.845  11.562 -32.347  1.00  0.00           H  
HETATM 1233  H2  T3P   411      17.403  10.121 -32.491  1.00  0.00           H  
HETATM 1234  O   T3P   412     -23.826 -24.730 -38.308  1.00  0.00           O  
HETATM 1235  H1  T3P   412     -23.432 -23.874 -38.475  1.00  0.00           H  
HETATM 1236  H2  T3P   412     -23.501 -25.287 -39.016  1.00  0.00           H  
HETATM 1237  O   T3P   413     -17.374  19.156 -44.965  1.00  0.00           O  
HETATM 1238  H1  T3P   413     -18.198  18.669 -44.982  1.00  0.00           H  
HETATM 1239  H2  T3P   413     -17.461  19.798 -45.670  1.00  0.00           H  
HETATM 1240  O   T3P   414      19.189  17.386 -29.633  1.00  0.00           O  
HETATM 1241  H1  T3P   414      18.242  17.277 -29.552  1.00  0.00           H  
HETATM 1242  H2  T3P   414      19.374  18.217 -29.197  1.00  0.00           H  
HETATM 1243  O   T3P   415     -13.354  19.362  46.731  1.00  0.00           O  
HETATM 1244  H1  T3P   415     -13.695  18.601  46.261  1.00  0.00           H  
HETATM 1245  H2  T3P   415     -12.775  19.794  46.103  1.00  0.00           H  
HETATM 1246  O   T3P   416      22.425  14.766  37.358  1.00  0.00           O  
HETATM 1247  H1  T3P   416      21.741  15.412  37.535  1.00  0.00           H  
HETATM 1248  H2  T3P   416      23.239  15.204  37.607  1.00  0.00           H  
HETATM 1249  O   T3P   417     -12.336   3.684 -30.533  1.00  0.00           O  
HETATM 1250  H1  T3P   417     -11.932   4.537 -30.694  1.00  0.00           H  
HETATM 1251  H2  T3P   417     -12.139   3.495 -29.616  1.00  0.00           H  
HETATM 1252  O   T3P   418      26.882 -10.586 -45.027  1.00  0.00           O  
HETATM 1253  H1  T3P   418      26.834 -10.272 -45.930  1.00  0.00           H  
HETATM 1254  H2  T3P   418      27.789 -10.427 -44.765  1.00  0.00           H  
HETATM 1255  O   T3P   419      12.915  19.857 -28.186  1.00  0.00           O  
HETATM 1256  H1  T3P   419      12.044  19.622 -28.506  1.00  0.00           H  
HETATM 1257  H2  T3P   419      12.750  20.377 -27.400  1.00  0.00           H  
HETATM 1258  O   T3P   420      -4.973 -24.288  34.936  1.00  0.00           O  
HETATM 1259  H1  T3P   420      -4.559 -23.680  34.323  1.00  0.00           H  
HETATM 1260  H2  T3P   420      -5.558 -24.816  34.391  1.00  0.00           H  
HETATM 1261  O   T3P   421      16.828 -20.204  40.246  1.00  0.00           O  
HETATM 1262  H1  T3P   421      17.053 -19.727  41.045  1.00  0.00           H  
HETATM 1263  H2  T3P   421      15.897 -20.407  40.342  1.00  0.00           H  
HETATM 1264  O   T3P   422      10.417   4.482  38.804  1.00  0.00           O  
HETATM 1265  H1  T3P   422       9.736   4.224  39.426  1.00  0.00           H  
HETATM 1266  H2  T3P   422      11.169   3.935  39.031  1.00  0.00           H  
HETATM 1267  O   T3P   423       1.034  -5.963 -45.513  1.00  0.00           O  
HETATM 1268  H1  T3P   423       1.823  -6.504 -45.486  1.00  0.00           H  
HETATM 1269  H2  T3P   423       0.408  -6.476 -46.024  1.00  0.00           H  
HETATM 1270  O   T3P   424      -2.737 -13.662  37.736  1.00  0.00           O  
HETATM 1271  H1  T3P   424      -2.222 -12.963  37.332  1.00  0.00           H  
HETATM 1272  H2  T3P   424      -2.839 -13.388  38.647  1.00  0.00           H  
HETATM 1273  O   T3P   425     -17.809 -21.622 -36.247  1.00  0.00           O  
HETATM 1274  H1  T3P   425     -18.156 -22.420 -36.646  1.00  0.00           H  
HETATM 1275  H2  T3P   425     -18.584 -21.093 -36.057  1.00  0.00           H  
HETATM 1276  O   T3P   426      21.710  21.685  25.614  1.00  0.00           O  
HETATM 1277  H1  T3P   426      21.594  21.169  26.412  1.00  0.00           H  
HETATM 1278  H2  T3P   426      22.658  21.719  25.487  1.00  0.00           H  
HETATM 1279  O   T3P   427     -16.243 -16.618  39.665  1.00  0.00           O  
HETATM 1280  H1  T3P   427     -16.034 -15.796  40.109  1.00  0.00           H  
HETATM 1281  H2  T3P   427     -16.078 -16.439  38.739  1.00  0.00           H  
HETATM 1282  O   T3P   428      10.472   0.389  38.286  1.00  0.00           O  
HETATM 1283  H1  T3P   428      10.766   0.924  37.547  1.00  0.00           H  
HETATM 1284  H2  T3P   428      10.427  -0.500  37.935  1.00  0.00           H  
HETATM 1285  O   T3P   429     -26.255  13.459  43.418  1.00  0.00           O  
HETATM 1286  H1  T3P   429     -26.860  13.069  44.047  1.00  0.00           H  
HETATM 1287  H2  T3P   429     -25.954  14.263  43.841  1.00  0.00           H  
HETATM 1288  O   T3P   430     -20.950  -2.473 -49.527  1.00  0.00           O  
HETATM 1289  H1  T3P   430     -20.731  -2.352 -48.603  1.00  0.00           H  
HETATM 1290  H2  T3P   430     -20.425  -3.224 -49.802  1.00  0.00           H  
HETATM 1291  O   T3P   431      -3.322  -5.709  35.383  1.00  0.00           O  
HETATM 1292  H1  T3P   431      -3.766  -6.229  36.054  1.00  0.00           H  
HETATM 1293  H2  T3P   431      -2.685  -6.310  34.997  1.00  0.00           H  
HETATM 1294  O   T3P   432      11.010  -8.313  25.993  1.00  0.00           O  
HETATM 1295  H1  T3P   432      10.901  -8.529  26.920  1.00  0.00           H  
HETATM 1296  H2  T3P   432      10.233  -8.678  25.569  1.00  0.00           H  
HETATM 1297  O   T3P   433      -6.402  19.842 -19.333  1.00  0.00           O  
HETATM 1298  H1  T3P   433      -6.078  20.741 -19.274  1.00  0.00           H  
HETATM 1299  H2  T3P   433      -5.675  19.304 -19.020  1.00  0.00           H  
HETATM 1300  O   T3P   434      20.376 -14.669 -28.226  1.00  0.00           O  
HETATM 1301  H1  T3P   434      21.088 -15.188 -27.852  1.00  0.00           H  
HETATM 1302  H2  T3P   434      20.425 -13.830 -27.769  1.00  0.00           H  
HETATM 1303  O   T3P   435      -7.619 -27.056 -48.819  1.00  0.00           O  
HETATM 1304  H1  T3P   435      -7.402 -27.553 -49.608  1.00  0.00           H  
HETATM 1305  H2  T3P   435      -7.241 -26.190 -48.969  1.00  0.00           H  
HETATM 1306  O   T3P   436      -2.034 -20.406 -50.558  1.00  0.00           O  
HETATM 1307  H1  T3P   436      -2.914 -20.152 -50.280  1.00  0.00           H  
HETATM 1308  H2  T3P   436      -2.125 -21.315 -50.842  1.00  0.00           H  
HETATM 1309  O   T3P   437      13.744   5.645  35.201  1.00  0.00           O  
HETATM 1310  H1  T3P   437      14.048   5.282  36.032  1.00  0.00           H  
HETATM 1311  H2  T3P   437      14.053   5.025  34.541  1.00  0.00           H  
HETATM 1312  O   T3P   438      18.127 -23.022 -38.518  1.00  0.00           O  
HETATM 1313  H1  T3P   438      17.643 -23.817 -38.739  1.00  0.00           H  
HETATM 1314  H2  T3P   438      18.565 -23.229 -37.692  1.00  0.00           H  
HETATM 1315  O   T3P   439       2.083 -23.094 -22.482  1.00  0.00           O  
HETATM 1316  H1  T3P   439       2.089 -23.251 -21.538  1.00  0.00           H  
HETATM 1317  H2  T3P   439       1.181 -23.269 -22.749  1.00  0.00           H  
HETATM 1318  O   T3P   440     -25.706 -17.245  34.416  1.00  0.00           O  
HETATM 1319  H1  T3P   440     -26.493 -16.734  34.607  1.00  0.00           H  
HETATM 1320  H2  T3P   440     -25.150 -16.650  33.913  1.00  0.00           H  
HETATM 1321  O   T3P   441      11.753 -13.029 -25.301  1.00  0.00           O  
HETATM 1322  H1  T3P   441      12.399 -12.958 -26.004  1.00  0.00           H  
HETATM 1323  H2  T3P   441      11.329 -12.170 -25.277  1.00  0.00           H  
HETATM 1324  O   T3P   442       5.455  -1.883  48.900  1.00  0.00           O  
HETATM 1325  H1  T3P   442       5.291  -2.826  48.864  1.00  0.00           H  
HETATM 1326  H2  T3P   442       5.526  -1.616  47.984  1.00  0.00           H  
HETATM 1327  O   T3P   443     -14.155  19.721  34.272  1.00  0.00           O  
HETATM 1328  H1  T3P   443     -14.107  20.579  34.695  1.00  0.00           H  
HETATM 1329  H2  T3P   443     -15.049  19.670  33.934  1.00  0.00           H  
HETATM 1330  O   T3P   444      -5.176  21.745 -30.892  1.00  0.00           O  
HETATM 1331  H1  T3P   444      -6.107  21.919 -31.030  1.00  0.00           H  
HETATM 1332  H2  T3P   444      -5.158  20.990 -30.304  1.00  0.00           H  
HETATM 1333  O   T3P   445     -19.610  -4.888 -50.139  1.00  0.00           O  
HETATM 1334  H1  T3P   445     -18.827  -5.244 -50.559  1.00  0.00           H  
HETATM 1335  H2  T3P   445     -20.332  -5.171 -50.700  1.00  0.00           H  
HETATM 1336  O   T3P   446      -6.680  15.870  41.649  1.00  0.00           O  
HETATM 1337  H1  T3P   446      -6.246  15.717  42.488  1.00  0.00           H  
HETATM 1338  H2  T3P   446      -6.494  15.083  41.136  1.00  0.00           H  
HETATM 1339  O   T3P   447     -27.260   0.294 -29.303  1.00  0.00           O  
HETATM 1340  H1  T3P   447     -27.582   1.195 -29.306  1.00  0.00           H  
HETATM 1341  H2  T3P   447     -26.755   0.223 -28.493  1.00  0.00           H  
HETATM 1342  O   T3P   448     -14.732 -26.516 -52.636  1.00  0.00           O  
HETATM 1343  H1  T3P   448     -14.182 -25.732 -52.662  1.00  0.00           H  
HETATM 1344  H2  T3P   448     -14.943 -26.691 -53.553  1.00  0.00           H  
HETATM 1345  O   T3P   449      15.197 -13.808 -27.840  1.00  0.00           O  
HETATM 1346  H1  T3P   449      15.390 -13.557 -26.937  1.00  0.00           H  
HETATM 1347  H2  T3P   449      14.567 -13.154 -28.143  1.00  0.00           H  
HETATM 1348  O   T3P   450       0.787  25.736 -35.446  1.00  0.00           O  
HETATM 1349  H1  T3P   450       0.037  25.556 -34.879  1.00  0.00           H  
HETATM 1350  H2  T3P   450       1.549  25.477 -34.926  1.00  0.00           H  
HETATM 1351  O   T3P   451     -24.251   6.035 -46.327  1.00  0.00           O  
HETATM 1352  H1  T3P   451     -23.512   5.460 -46.523  1.00  0.00           H  
HETATM 1353  H2  T3P   451     -24.806   5.520 -45.740  1.00  0.00           H  
HETATM 1354  O   T3P   452      10.855  25.965 -49.504  1.00  0.00           O  
HETATM 1355  H1  T3P   452      10.679  26.629 -50.171  1.00  0.00           H  
HETATM 1356  H2  T3P   452      11.490  25.377 -49.913  1.00  0.00           H  
HETATM 1357  O   T3P   453      -6.127 -11.661 -40.303  1.00  0.00           O  
HETATM 1358  H1  T3P   453      -6.710 -11.737 -39.548  1.00  0.00           H  
HETATM 1359  H2  T3P   453      -5.710 -10.806 -40.198  1.00  0.00           H  
HETATM 1360  O   T3P   454      15.768 -13.013 -25.300  1.00  0.00           O  
HETATM 1361  H1  T3P   454      15.426 -12.154 -25.052  1.00  0.00           H  
HETATM 1362  H2  T3P   454      15.635 -13.557 -24.523  1.00  0.00           H  
HETATM 1363  O   T3P   455       1.137 -15.537 -38.833  1.00  0.00           O  
HETATM 1364  H1  T3P   455       0.921 -16.462 -38.952  1.00  0.00           H  
HETATM 1365  H2  T3P   455       0.574 -15.077 -39.455  1.00  0.00           H  
HETATM 1366  O   T3P   456      13.688  21.455 -35.124  1.00  0.00           O  
HETATM 1367  H1  T3P   456      13.558  20.507 -35.154  1.00  0.00           H  
HETATM 1368  H2  T3P   456      12.824  21.821 -35.313  1.00  0.00           H  
HETATM 1369  O   T3P   457      18.950 -15.179  43.310  1.00  0.00           O  
HETATM 1370  H1  T3P   457      19.247 -14.920  44.182  1.00  0.00           H  
HETATM 1371  H2  T3P   457      19.044 -14.388  42.779  1.00  0.00           H  
HETATM 1372  O   T3P   458       0.643  -3.584 -26.508  1.00  0.00           O  
HETATM 1373  H1  T3P   458       1.250  -2.998 -26.056  1.00  0.00           H  
HETATM 1374  H2  T3P   458       0.151  -3.011 -27.097  1.00  0.00           H  
HETATM 1375  O   T3P   459      19.834  26.952 -14.229  1.00  0.00           O  
HETATM 1376  H1  T3P   459      20.213  26.393 -13.551  1.00  0.00           H  
HETATM 1377  H2  T3P   459      18.922  26.671 -14.291  1.00  0.00           H  
HETATM 1378  O   T3P   460      -6.366  23.599  43.878  1.00  0.00           O  
HETATM 1379  H1  T3P   460      -6.708  24.300  43.323  1.00  0.00           H  
HETATM 1380  H2  T3P   460      -5.718  23.155  43.332  1.00  0.00           H  
HETATM 1381  O   T3P   461      -6.840 -16.741  48.757  1.00  0.00           O  
HETATM 1382  H1  T3P   461      -7.424 -17.479  48.929  1.00  0.00           H  
HETATM 1383  H2  T3P   461      -6.863 -16.633  47.806  1.00  0.00           H  
HETATM 1384  O   T3P   462      -4.944 -20.340 -23.855  1.00  0.00           O  
HETATM 1385  H1  T3P   462      -4.489 -21.154 -24.073  1.00  0.00           H  
HETATM 1386  H2  T3P   462      -5.869 -20.537 -23.999  1.00  0.00           H  
HETATM 1387  O   T3P   463       8.700  20.206  41.166  1.00  0.00           O  
HETATM 1388  H1  T3P   463       7.882  20.455  40.737  1.00  0.00           H  
HETATM 1389  H2  T3P   463       9.385  20.473  40.553  1.00  0.00           H  
HETATM 1390  O   T3P   464     -23.391 -23.263 -50.068  1.00  0.00           O  
HETATM 1391  H1  T3P   464     -23.882 -23.177 -49.251  1.00  0.00           H  
HETATM 1392  H2  T3P   464     -23.717 -22.551 -50.619  1.00  0.00           H  
HETATM 1393  O   T3P   465     -15.597 -14.295  21.694  1.00  0.00           O  
HETATM 1394  H1  T3P   465     -15.683 -14.549  20.775  1.00  0.00           H  
HETATM 1395  H2  T3P   465     -14.808 -14.745  21.995  1.00  0.00           H  
HETATM 1396  O   T3P   466      -5.548 -17.597 -45.498  1.00  0.00           O  
HETATM 1397  H1  T3P   466      -6.430 -17.780 -45.823  1.00  0.00           H  
HETATM 1398  H2  T3P   466      -5.474 -18.119 -44.699  1.00  0.00           H  
HETATM 1399  O   T3P   467      12.355   9.262 -43.059  1.00  0.00           O  
HETATM 1400  H1  T3P   467      13.088   9.094 -43.651  1.00  0.00           H  
HETATM 1401  H2  T3P   467      11.871   9.976 -43.474  1.00  0.00           H  
HETATM 1402  O   T3P   468      15.022 -24.316  27.222  1.00  0.00           O  
HETATM 1403  H1  T3P   468      14.180 -24.573  26.847  1.00  0.00           H  
HETATM 1404  H2  T3P   468      15.664 -24.536  26.547  1.00  0.00           H  
HETATM 1405  O   T3P   469       5.916  25.805  42.561  1.00  0.00           O  
HETATM 1406  H1  T3P   469       5.252  25.418  41.991  1.00  0.00           H  
HETATM 1407  H2  T3P   469       6.518  25.085  42.751  1.00  0.00           H  
HETATM 1408  O   T3P   470      15.344 -21.050  24.780  1.00  0.00           O  
HETATM 1409  H1  T3P   470      15.353 -20.471  24.018  1.00  0.00           H  
HETATM 1410  H2  T3P   470      14.455 -21.405  24.801  1.00  0.00           H  
HETATM 1411  O   T3P   471     -12.871  10.486 -27.241  1.00  0.00           O  
HETATM 1412  H1  T3P   471     -12.413   9.923 -26.616  1.00  0.00           H  
HETATM 1413  H2  T3P   471     -13.506   9.907 -27.664  1.00  0.00           H  
HETATM 1414  O   T3P   472      20.650 -25.514 -43.716  1.00  0.00           O  
HETATM 1415  H1  T3P   472      20.830 -26.320 -44.200  1.00  0.00           H  
HETATM 1416  H2  T3P   472      21.438 -25.368 -43.193  1.00  0.00           H  
HETATM 1417  O   T3P   473     -22.879   4.375 -28.018  1.00  0.00           O  
HETATM 1418  H1  T3P   473     -23.764   4.704 -28.177  1.00  0.00           H  
HETATM 1419  H2  T3P   473     -22.490   5.013 -27.420  1.00  0.00           H  
HETATM 1420  O   T3P   474       7.384   1.640 -41.916  1.00  0.00           O  
HETATM 1421  H1  T3P   474       7.597   1.347 -41.031  1.00  0.00           H  
HETATM 1422  H2  T3P   474       7.827   1.014 -42.489  1.00  0.00           H  
HETATM 1423  O   T3P   475      -2.284  -0.650  31.587  1.00  0.00           O  
HETATM 1424  H1  T3P   475      -3.209  -0.859  31.453  1.00  0.00           H  
HETATM 1425  H2  T3P   475      -2.188  -0.587  32.537  1.00  0.00           H  
HETATM 1426  O   T3P   476     -26.536  14.189 -40.898  1.00  0.00           O  
HETATM 1427  H1  T3P   476     -26.641  13.756 -41.745  1.00  0.00           H  
HETATM 1428  H2  T3P   476     -26.535  13.474 -40.262  1.00  0.00           H  
HETATM 1429  O   T3P   477      -4.083 -26.360 -35.485  1.00  0.00           O  
HETATM 1430  H1  T3P   477      -4.914 -26.090 -35.095  1.00  0.00           H  
HETATM 1431  H2  T3P   477      -4.024 -27.297 -35.302  1.00  0.00           H  
HETATM 1432  O   T3P   478       8.563  -7.400  51.431  1.00  0.00           O  
HETATM 1433  H1  T3P   478       8.484  -7.170  50.505  1.00  0.00           H  
HETATM 1434  H2  T3P   478       9.302  -6.879  51.745  1.00  0.00           H  
HETATM 1435  O   T3P   479     -21.889  13.922 -49.774  1.00  0.00           O  
HETATM 1436  H1  T3P   479     -21.096  13.989 -50.306  1.00  0.00           H  
HETATM 1437  H2  T3P   479     -22.590  13.771 -50.408  1.00  0.00           H  
HETATM 1438  O   T3P   480      16.106  18.202 -42.885  1.00  0.00           O  
HETATM 1439  H1  T3P   480      15.538  18.955 -43.044  1.00  0.00           H  
HETATM 1440  H2  T3P   480      16.692  18.487 -42.184  1.00  0.00           H  
HETATM 1441  O   T3P   481     -18.864  19.100 -41.144  1.00  0.00           O  
HETATM 1442  H1  T3P   481     -19.480  19.331 -41.840  1.00  0.00           H  
HETATM 1443  H2  T3P   481     -18.206  18.555 -41.576  1.00  0.00           H  
HETATM 1444  O   T3P   482     -18.379  26.128  48.007  1.00  0.00           O  
HETATM 1445  H1  T3P   482     -19.212  25.689  47.834  1.00  0.00           H  
HETATM 1446  H2  T3P   482     -18.409  26.920  47.469  1.00  0.00           H  
HETATM 1447  O   T3P   483      12.985  -0.750 -35.432  1.00  0.00           O  
HETATM 1448  H1  T3P   483      13.838  -1.154 -35.586  1.00  0.00           H  
HETATM 1449  H2  T3P   483      12.353  -1.448 -35.604  1.00  0.00           H  
HETATM 1450  O   T3P   484      21.130 -19.827 -21.066  1.00  0.00           O  
HETATM 1451  H1  T3P   484      21.563 -20.254 -21.805  1.00  0.00           H  
HETATM 1452  H2  T3P   484      21.277 -20.419 -20.328  1.00  0.00           H  
HETATM 1453  O   T3P   485       4.877 -25.500 -48.262  1.00  0.00           O  
HETATM 1454  H1  T3P   485       5.368 -25.917 -48.970  1.00  0.00           H  
HETATM 1455  H2  T3P   485       4.250 -24.930 -48.708  1.00  0.00           H  
HETATM 1456  O   T3P   486      23.933 -14.733  41.341  1.00  0.00           O  
HETATM 1457  H1  T3P   486      23.439 -14.034  41.769  1.00  0.00           H  
HETATM 1458  H2  T3P   486      24.834 -14.607  41.639  1.00  0.00           H  
HETATM 1459  O   T3P   487      10.208   1.790 -51.172  1.00  0.00           O  
HETATM 1460  H1  T3P   487       9.932   2.695 -51.317  1.00  0.00           H  
HETATM 1461  H2  T3P   487       9.579   1.446 -50.537  1.00  0.00           H  
HETATM 1462  O   T3P   488     -22.753 -22.267 -38.761  1.00  0.00           O  
HETATM 1463  H1  T3P   488     -23.121 -21.419 -38.510  1.00  0.00           H  
HETATM 1464  H2  T3P   488     -21.820 -22.095 -38.887  1.00  0.00           H  
HETATM 1465  O   T3P   489       8.909 -25.217 -47.781  1.00  0.00           O  
HETATM 1466  H1  T3P   489       9.303 -25.397 -46.927  1.00  0.00           H  
HETATM 1467  H2  T3P   489       8.478 -26.036 -48.023  1.00  0.00           H  
HETATM 1468  O   T3P   490      -2.447   3.801 -25.046  1.00  0.00           O  
HETATM 1469  H1  T3P   490      -2.303   4.583 -25.579  1.00  0.00           H  
HETATM 1470  H2  T3P   490      -2.111   4.035 -24.180  1.00  0.00           H  
HETATM 1471  O   T3P   491      24.297 -13.293  46.904  1.00  0.00           O  
HETATM 1472  H1  T3P   491      24.313 -13.943  47.607  1.00  0.00           H  
HETATM 1473  H2  T3P   491      23.634 -13.617  46.294  1.00  0.00           H  
HETATM 1474  O   T3P   492      -3.655  -1.951  19.625  1.00  0.00           O  
HETATM 1475  H1  T3P   492      -4.171  -1.954  18.819  1.00  0.00           H  
HETATM 1476  H2  T3P   492      -4.238  -2.330  20.284  1.00  0.00           H  
HETATM 1477  O   T3P   493     -19.862 -10.417  30.921  1.00  0.00           O  
HETATM 1478  H1  T3P   493     -20.286 -10.575  30.078  1.00  0.00           H  
HETATM 1479  H2  T3P   493     -20.145  -9.537  31.170  1.00  0.00           H  
HETATM 1480  O   T3P   494       7.849  -3.639 -29.319  1.00  0.00           O  
HETATM 1481  H1  T3P   494       7.438  -4.481 -29.518  1.00  0.00           H  
HETATM 1482  H2  T3P   494       8.053  -3.264 -30.176  1.00  0.00           H  
HETATM 1483  O   T3P   495     -23.914  17.732  16.947  1.00  0.00           O  
HETATM 1484  H1  T3P   495     -24.796  18.101  16.992  1.00  0.00           H  
HETATM 1485  H2  T3P   495     -24.047  16.785  16.979  1.00  0.00           H  
HETATM 1486  O   T3P   496     -17.438  -0.805 -20.959  1.00  0.00           O  
HETATM 1487  H1  T3P   496     -17.543   0.067 -20.578  1.00  0.00           H  
HETATM 1488  H2  T3P   496     -18.040  -1.359 -20.461  1.00  0.00           H  
HETATM 1489  O   T3P   497       3.962  19.263  37.017  1.00  0.00           O  
HETATM 1490  H1  T3P   497       4.545  18.988  36.310  1.00  0.00           H  
HETATM 1491  H2  T3P   497       4.109  20.206  37.096  1.00  0.00           H  
HETATM 1492  O   T3P   498      -5.362  -2.369  17.522  1.00  0.00           O  
HETATM 1493  H1  T3P   498      -5.430  -2.846  16.695  1.00  0.00           H  
HETATM 1494  H2  T3P   498      -6.176  -2.571  17.983  1.00  0.00           H  
HETATM 1495  O   T3P   499       8.732  19.224 -33.648  1.00  0.00           O  
HETATM 1496  H1  T3P   499       8.767  18.356 -34.051  1.00  0.00           H  
HETATM 1497  H2  T3P   499       8.098  19.133 -32.936  1.00  0.00           H  
HETATM 1498  O   T3P   500     -23.392  12.091 -48.251  1.00  0.00           O  
HETATM 1499  H1  T3P   500     -23.195  11.320 -48.783  1.00  0.00           H  
HETATM 1500  H2  T3P   500     -22.888  12.797 -48.656  1.00  0.00           H  
HETATM 1501  O   T3P   501     -10.163  20.964 -48.752  1.00  0.00           O  
HETATM 1502  H1  T3P   501     -10.091  21.494 -47.958  1.00  0.00           H  
HETATM 1503  H2  T3P   501      -9.446  20.334 -48.686  1.00  0.00           H  
HETATM 1504  O   T3P   502     -15.126  24.849  39.722  1.00  0.00           O  
HETATM 1505  H1  T3P   502     -14.930  25.249  40.570  1.00  0.00           H  
HETATM 1506  H2  T3P   502     -14.280  24.537  39.402  1.00  0.00           H  
HETATM 1507  O   T3P   503     -22.263  25.492 -39.078  1.00  0.00           O  
HETATM 1508  H1  T3P   503     -23.127  25.335 -38.698  1.00  0.00           H  
HETATM 1509  H2  T3P   503     -21.984  24.636 -39.402  1.00  0.00           H  
HETATM 1510  O   T3P   504       9.857  24.137  46.506  1.00  0.00           O  
HETATM 1511  H1  T3P   504      10.601  23.949  47.077  1.00  0.00           H  
HETATM 1512  H2  T3P   504       9.116  23.700  46.925  1.00  0.00           H  
HETATM 1513  O   T3P   505     -12.448  -3.777  43.450  1.00  0.00           O  
HETATM 1514  H1  T3P   505     -12.350  -4.643  43.055  1.00  0.00           H  
HETATM 1515  H2  T3P   505     -11.911  -3.811  44.241  1.00  0.00           H  
HETATM 1516  O   T3P   506     -17.156   6.836  31.023  1.00  0.00           O  
HETATM 1517  H1  T3P   506     -16.840   6.144  31.604  1.00  0.00           H  
HETATM 1518  H2  T3P   506     -17.846   7.272  31.523  1.00  0.00           H  
HETATM 1519  O   T3P   507      -9.330  13.971  21.185  1.00  0.00           O  
HETATM 1520  H1  T3P   507      -9.078  13.180  21.660  1.00  0.00           H  
HETATM 1521  H2  T3P   507     -10.068  13.699  20.640  1.00  0.00           H  
HETATM 1522  O   T3P   508       5.177  -3.088 -46.907  1.00  0.00           O  
HETATM 1523  H1  T3P   508       5.070  -2.887 -47.836  1.00  0.00           H  
HETATM 1524  H2  T3P   508       6.006  -2.675 -46.666  1.00  0.00           H  
HETATM 1525  O   T3P   509       2.295   4.737  34.801  1.00  0.00           O  
HETATM 1526  H1  T3P   509       2.360   5.021  33.889  1.00  0.00           H  
HETATM 1527  H2  T3P   509       1.834   3.899  34.760  1.00  0.00           H  
HETATM 1528  O   T3P   510      25.466  -7.846  43.769  1.00  0.00           O  
HETATM 1529  H1  T3P   510      26.380  -8.093  43.907  1.00  0.00           H  
HETATM 1530  H2  T3P   510      25.425  -6.925  44.025  1.00  0.00           H  
HETATM 1531  O   T3P   511     -15.302  23.716 -44.219  1.00  0.00           O  
HETATM 1532  H1  T3P   511     -15.744  23.903 -45.047  1.00  0.00           H  
HETATM 1533  H2  T3P   511     -15.291  22.761 -44.164  1.00  0.00           H  
HETATM 1534  O   T3P   512     -15.455   7.852  38.444  1.00  0.00           O  
HETATM 1535  H1  T3P   512     -14.725   8.423  38.203  1.00  0.00           H  
HETATM 1536  H2  T3P   512     -15.257   7.575  39.339  1.00  0.00           H  
HETATM 1537  O   T3P   513     -18.355  12.990 -42.111  1.00  0.00           O  
HETATM 1538  H1  T3P   513     -18.117  13.894 -41.903  1.00  0.00           H  
HETATM 1539  H2  T3P   513     -18.981  13.066 -42.831  1.00  0.00           H  
HETATM 1540  O   T3P   514      19.397   6.941  29.931  1.00  0.00           O  
HETATM 1541  H1  T3P   514      19.452   6.159  30.480  1.00  0.00           H  
HETATM 1542  H2  T3P   514      19.383   6.604  29.035  1.00  0.00           H  
HETATM 1543  O   T3P   515      -1.322  -7.468  34.456  1.00  0.00           O  
HETATM 1544  H1  T3P   515      -1.280  -7.222  33.532  1.00  0.00           H  
HETATM 1545  H2  T3P   515      -1.664  -8.362  34.451  1.00  0.00           H  
HETATM 1546  O   T3P   516      25.830  18.403  31.542  1.00  0.00           O  
HETATM 1547  H1  T3P   516      26.379  17.879  30.958  1.00  0.00           H  
HETATM 1548  H2  T3P   516      25.792  17.897  32.353  1.00  0.00           H  
HETATM 1549  O   T3P   517     -25.862  17.891  46.631  1.00  0.00           O  
HETATM 1550  H1  T3P   517     -25.072  18.413  46.771  1.00  0.00           H  
HETATM 1551  H2  T3P   517     -26.569  18.534  46.583  1.00  0.00           H  
HETATM 1552  O   T3P   518       2.149  11.934  40.969  1.00  0.00           O  
HETATM 1553  H1  T3P   518       1.308  11.855  41.420  1.00  0.00           H  
HETATM 1554  H2  T3P   518       2.435  12.829  41.150  1.00  0.00           H  
HETATM 1555  O   T3P   519      -2.323  11.784 -44.016  1.00  0.00           O  
HETATM 1556  H1  T3P   519      -1.401  11.541 -44.100  1.00  0.00           H  
HETATM 1557  H2  T3P   519      -2.343  12.722 -44.206  1.00  0.00           H  
HETATM 1558  O   T3P   520      -8.560 -17.261  52.232  1.00  0.00           O  
HETATM 1559  H1  T3P   520      -8.900 -16.690  51.544  1.00  0.00           H  
HETATM 1560  H2  T3P   520      -9.017 -18.092  52.101  1.00  0.00           H  
HETATM 1561  O   T3P   521      16.197  15.596 -31.235  1.00  0.00           O  
HETATM 1562  H1  T3P   521      16.411  16.143 -30.479  1.00  0.00           H  
HETATM 1563  H2  T3P   521      15.977  16.220 -31.927  1.00  0.00           H  
HETATM 1564  O   T3P   522      -1.884  26.474 -21.886  1.00  0.00           O  
HETATM 1565  H1  T3P   522      -2.207  26.750 -21.028  1.00  0.00           H  
HETATM 1566  H2  T3P   522      -1.944  27.261 -22.428  1.00  0.00           H  
HETATM 1567  O   T3P   523       2.636   9.817 -32.910  1.00  0.00           O  
HETATM 1568  H1  T3P   523       3.298  10.097 -32.278  1.00  0.00           H  
HETATM 1569  H2  T3P   523       1.818  10.193 -32.584  1.00  0.00           H  
HETATM 1570  O   T3P   524       4.456  22.602 -24.275  1.00  0.00           O  
HETATM 1571  H1  T3P   524       4.198  22.995 -23.441  1.00  0.00           H  
HETATM 1572  H2  T3P   524       5.410  22.679 -24.291  1.00  0.00           H  
HETATM 1573  O   T3P   525     -25.392 -25.074 -22.768  1.00  0.00           O  
HETATM 1574  H1  T3P   525     -24.887 -25.883 -22.684  1.00  0.00           H  
HETATM 1575  H2  T3P   525     -26.289 -25.327 -22.551  1.00  0.00           H  
HETATM 1576  O   T3P   526       7.211 -13.647 -23.151  1.00  0.00           O  
HETATM 1577  H1  T3P   526       6.271 -13.670 -22.974  1.00  0.00           H  
HETATM 1578  H2  T3P   526       7.403 -12.722 -23.306  1.00  0.00           H  
HETATM 1579  O   T3P   527      13.071 -12.761 -32.456  1.00  0.00           O  
HETATM 1580  H1  T3P   527      12.595 -12.201 -31.844  1.00  0.00           H  
HETATM 1581  H2  T3P   527      12.403 -13.339 -32.822  1.00  0.00           H  
HETATM 1582  O   T3P   528      -4.831   9.984  40.880  1.00  0.00           O  
HETATM 1583  H1  T3P   528      -5.310  10.628  41.401  1.00  0.00           H  
HETATM 1584  H2  T3P   528      -5.512   9.432  40.496  1.00  0.00           H  
HETATM 1585  O   T3P   529      13.655 -11.717 -28.750  1.00  0.00           O  
HETATM 1586  H1  T3P   529      14.134 -10.888 -28.757  1.00  0.00           H  
HETATM 1587  H2  T3P   529      12.953 -11.594 -29.390  1.00  0.00           H  
HETATM 1588  O   T3P   530       0.031  -8.533  48.224  1.00  0.00           O  
HETATM 1589  H1  T3P   530      -0.397  -9.383  48.126  1.00  0.00           H  
HETATM 1590  H2  T3P   530       0.865  -8.731  48.649  1.00  0.00           H  
HETATM 1591  O   T3P   531      14.440  20.960 -46.578  1.00  0.00           O  
HETATM 1592  H1  T3P   531      14.691  21.174 -45.680  1.00  0.00           H  
HETATM 1593  H2  T3P   531      13.814  20.241 -46.487  1.00  0.00           H  
HETATM 1594  O   T3P   532      22.922  -9.805 -38.285  1.00  0.00           O  
HETATM 1595  H1  T3P   532      23.137  -9.969 -39.203  1.00  0.00           H  
HETATM 1596  H2  T3P   532      23.738  -9.484 -37.900  1.00  0.00           H  
HETATM 1597  O   T3P   533     -26.587  -9.299  30.103  1.00  0.00           O  
HETATM 1598  H1  T3P   533     -26.555  -9.089  29.170  1.00  0.00           H  
HETATM 1599  H2  T3P   533     -26.133 -10.138  30.177  1.00  0.00           H  
HETATM 1600  O   T3P   534     -10.508  25.485 -35.208  1.00  0.00           O  
HETATM 1601  H1  T3P   534      -9.807  24.849 -35.348  1.00  0.00           H  
HETATM 1602  H2  T3P   534     -11.283  25.078 -35.595  1.00  0.00           H  
HETATM 1603  O   T3P   535      12.820  -1.230  42.987  1.00  0.00           O  
HETATM 1604  H1  T3P   535      12.193  -0.957  42.317  1.00  0.00           H  
HETATM 1605  H2  T3P   535      13.616  -0.739  42.785  1.00  0.00           H  
HETATM 1606  O   T3P   536      17.081 -21.278 -50.430  1.00  0.00           O  
HETATM 1607  H1  T3P   536      17.925 -21.339 -49.983  1.00  0.00           H  
HETATM 1608  H2  T3P   536      17.012 -20.359 -50.688  1.00  0.00           H  
HETATM 1609  O   T3P   537       5.285  -3.690 -40.927  1.00  0.00           O  
HETATM 1610  H1  T3P   537       5.293  -4.221 -40.131  1.00  0.00           H  
HETATM 1611  H2  T3P   537       5.211  -2.789 -40.612  1.00  0.00           H  
HETATM 1612  O   T3P   538     -24.125   3.028  46.027  1.00  0.00           O  
HETATM 1613  H1  T3P   538     -24.659   2.245  45.890  1.00  0.00           H  
HETATM 1614  H2  T3P   538     -24.615   3.543  46.668  1.00  0.00           H  
HETATM 1615  O   T3P   539      -9.505 -19.594  23.486  1.00  0.00           O  
HETATM 1616  H1  T3P   539     -10.121 -18.863  23.541  1.00  0.00           H  
HETATM 1617  H2  T3P   539      -8.739 -19.228  23.043  1.00  0.00           H  
HETATM 1618  O   T3P   540      17.161  22.423 -52.479  1.00  0.00           O  
HETATM 1619  H1  T3P   540      17.986  22.907 -52.489  1.00  0.00           H  
HETATM 1620  H2  T3P   540      17.408  21.532 -52.229  1.00  0.00           H  
HETATM 1621  O   T3P   541       7.043   7.757 -52.224  1.00  0.00           O  
HETATM 1622  H1  T3P   541       7.777   7.522 -52.792  1.00  0.00           H  
HETATM 1623  H2  T3P   541       7.314   8.575 -51.808  1.00  0.00           H  
HETATM 1624  O   T3P   542      13.465  20.709  38.731  1.00  0.00           O  
HETATM 1625  H1  T3P   542      13.798  19.826  38.569  1.00  0.00           H  
HETATM 1626  H2  T3P   542      13.693  21.200  37.942  1.00  0.00           H  
HETATM 1627  O   T3P   543     -21.719  -4.129 -35.179  1.00  0.00           O  
HETATM 1628  H1  T3P   543     -21.623  -3.998 -34.236  1.00  0.00           H  
HETATM 1629  H2  T3P   543     -21.283  -4.964 -35.350  1.00  0.00           H  
HETATM 1630  O   T3P   544      22.023  -7.886  20.058  1.00  0.00           O  
HETATM 1631  H1  T3P   544      21.710  -7.024  19.784  1.00  0.00           H  
HETATM 1632  H2  T3P   544      21.884  -7.902  21.005  1.00  0.00           H  
HETATM 1633  O   T3P   545      -5.642   4.000 -35.449  1.00  0.00           O  
HETATM 1634  H1  T3P   545      -6.111   3.244 -35.096  1.00  0.00           H  
HETATM 1635  H2  T3P   545      -4.748   3.904 -35.119  1.00  0.00           H  
HETATM 1636  O   T3P   546     -11.340  -8.768  29.835  1.00  0.00           O  
HETATM 1637  H1  T3P   546     -11.399  -9.723  29.878  1.00  0.00           H  
HETATM 1638  H2  T3P   546     -12.205  -8.488  29.535  1.00  0.00           H  
HETATM 1639  O   T3P   547      14.645 -14.355  51.068  1.00  0.00           O  
HETATM 1640  H1  T3P   547      14.986 -15.190  50.750  1.00  0.00           H  
HETATM 1641  H2  T3P   547      13.812 -14.246  50.610  1.00  0.00           H  
HETATM 1642  O   T3P   548      19.047 -14.064 -21.168  1.00  0.00           O  
HETATM 1643  H1  T3P   548      18.512 -14.810 -21.439  1.00  0.00           H  
HETATM 1644  H2  T3P   548      19.044 -14.102 -20.211  1.00  0.00           H  
HETATM 1645  O   T3P   549      14.566  14.408 -12.218  1.00  0.00           O  
HETATM 1646  H1  T3P   549      15.147  13.648 -12.218  1.00  0.00           H  
HETATM 1647  H2  T3P   549      13.984  14.265 -12.964  1.00  0.00           H  
HETATM 1648  O   T3P   550      17.798   9.103  30.445  1.00  0.00           O  
HETATM 1649  H1  T3P   550      18.369   8.335  30.425  1.00  0.00           H  
HETATM 1650  H2  T3P   550      18.380   9.840  30.262  1.00  0.00           H  
HETATM 1651  O   T3P   551      -8.557 -23.348  43.439  1.00  0.00           O  
HETATM 1652  H1  T3P   551      -8.413 -22.403  43.384  1.00  0.00           H  
HETATM 1653  H2  T3P   551      -7.742 -23.694  43.804  1.00  0.00           H  
HETATM 1654  O   T3P   552      27.215  -0.788  37.106  1.00  0.00           O  
HETATM 1655  H1  T3P   552      27.223  -1.668  37.482  1.00  0.00           H  
HETATM 1656  H2  T3P   552      27.462  -0.214  37.832  1.00  0.00           H  
HETATM 1657  O   T3P   553     -12.429   0.750  38.636  1.00  0.00           O  
HETATM 1658  H1  T3P   553     -11.795   1.179  39.210  1.00  0.00           H  
HETATM 1659  H2  T3P   553     -11.925   0.074  38.183  1.00  0.00           H  
HETATM 1660  O   T3P   554      26.606 -15.680  50.660  1.00  0.00           O  
HETATM 1661  H1  T3P   554      27.393 -15.172  50.859  1.00  0.00           H  
HETATM 1662  H2  T3P   554      26.285 -15.970  51.514  1.00  0.00           H  
HETATM 1663  O   T3P   555     -12.543  13.770  45.144  1.00  0.00           O  
HETATM 1664  H1  T3P   555     -13.432  14.031  44.901  1.00  0.00           H  
HETATM 1665  H2  T3P   555     -12.645  13.331  45.988  1.00  0.00           H  
HETATM 1666  O   T3P   556      14.212  24.902  28.016  1.00  0.00           O  
HETATM 1667  H1  T3P   556      14.336  25.429  27.227  1.00  0.00           H  
HETATM 1668  H2  T3P   556      14.937  24.277  28.003  1.00  0.00           H  
HETATM 1669  O   T3P   557      -6.447  20.008 -38.844  1.00  0.00           O  
HETATM 1670  H1  T3P   557      -6.610  20.391 -39.706  1.00  0.00           H  
HETATM 1671  H2  T3P   557      -6.956  19.197 -38.843  1.00  0.00           H  
HETATM 1672  O   T3P   558     -12.788 -19.803 -39.362  1.00  0.00           O  
HETATM 1673  H1  T3P   558     -13.688 -19.995 -39.625  1.00  0.00           H  
HETATM 1674  H2  T3P   558     -12.727 -20.122 -38.462  1.00  0.00           H  
HETATM 1675  O   T3P   559     -21.447   8.824 -33.719  1.00  0.00           O  
HETATM 1676  H1  T3P   559     -20.706   9.374 -33.465  1.00  0.00           H  
HETATM 1677  H2  T3P   559     -21.947   9.362 -34.333  1.00  0.00           H  
HETATM 1678  O   T3P   560     -13.368  20.401 -29.230  1.00  0.00           O  
HETATM 1679  H1  T3P   560     -13.739  20.376 -30.112  1.00  0.00           H  
HETATM 1680  H2  T3P   560     -13.494  21.304 -28.941  1.00  0.00           H  
HETATM 1681  O   T3P   561     -26.662  -3.091 -51.634  1.00  0.00           O  
HETATM 1682  H1  T3P   561     -26.989  -3.991 -51.629  1.00  0.00           H  
HETATM 1683  H2  T3P   561     -25.842  -3.131 -51.142  1.00  0.00           H  
HETATM 1684  O   T3P   562     -21.589  24.782  19.471  1.00  0.00           O  
HETATM 1685  H1  T3P   562     -21.439  24.187  18.737  1.00  0.00           H  
HETATM 1686  H2  T3P   562     -20.716  25.098  19.706  1.00  0.00           H  
HETATM 1687  O   T3P   563     -14.713 -18.168 -42.489  1.00  0.00           O  
HETATM 1688  H1  T3P   563     -13.801 -18.360 -42.272  1.00  0.00           H  
HETATM 1689  H2  T3P   563     -14.661 -17.536 -43.206  1.00  0.00           H  
HETATM 1690  O   T3P   564       3.898  20.443 -47.632  1.00  0.00           O  
HETATM 1691  H1  T3P   564       4.340  20.552 -46.790  1.00  0.00           H  
HETATM 1692  H2  T3P   564       3.196  21.093 -47.621  1.00  0.00           H  
HETATM 1693  O   T3P   565      -2.562  -9.929  34.391  1.00  0.00           O  
HETATM 1694  H1  T3P   565      -3.489  -9.747  34.550  1.00  0.00           H  
HETATM 1695  H2  T3P   565      -2.555 -10.453  33.590  1.00  0.00           H  
HETATM 1696  O   T3P   566     -18.991  21.772 -36.917  1.00  0.00           O  
HETATM 1697  H1  T3P   566     -19.553  22.430 -37.326  1.00  0.00           H  
HETATM 1698  H2  T3P   566     -19.444  21.538 -36.107  1.00  0.00           H  
HETATM 1699  O   T3P   567     -18.806  19.653  22.371  1.00  0.00           O  
HETATM 1700  H1  T3P   567     -18.710  18.967  21.711  1.00  0.00           H  
HETATM 1701  H2  T3P   567     -19.731  19.626  22.614  1.00  0.00           H  
HETATM 1702  O   T3P   568     -18.093 -21.482  46.166  1.00  0.00           O  
HETATM 1703  H1  T3P   568     -17.296 -21.335  45.657  1.00  0.00           H  
HETATM 1704  H2  T3P   568     -18.626 -20.703  46.007  1.00  0.00           H  
HETATM 1705  O   T3P   569      26.417 -11.089  28.013  1.00  0.00           O  
HETATM 1706  H1  T3P   569      25.651 -10.544  28.192  1.00  0.00           H  
HETATM 1707  H2  T3P   569      27.055 -10.487  27.629  1.00  0.00           H  
HETATM 1708  O   T3P   570     -11.342   8.019 -34.394  1.00  0.00           O  
HETATM 1709  H1  T3P   570     -10.889   7.545 -35.091  1.00  0.00           H  
HETATM 1710  H2  T3P   570     -12.264   7.788 -34.507  1.00  0.00           H  
HETATM 1711  O   T3P   571     -21.920 -11.612  33.759  1.00  0.00           O  
HETATM 1712  H1  T3P   571     -22.105 -11.024  33.027  1.00  0.00           H  
HETATM 1713  H2  T3P   571     -21.647 -11.032  34.470  1.00  0.00           H  
HETATM 1714  O   T3P   572      19.461 -16.909 -24.585  1.00  0.00           O  
HETATM 1715  H1  T3P   572      19.866 -17.660 -25.018  1.00  0.00           H  
HETATM 1716  H2  T3P   572      18.646 -16.765 -25.066  1.00  0.00           H  
HETATM 1717  O   T3P   573     -26.787 -13.634 -29.915  1.00  0.00           O  
HETATM 1718  H1  T3P   573     -27.187 -14.312 -29.369  1.00  0.00           H  
HETATM 1719  H2  T3P   573     -27.523 -13.238 -30.382  1.00  0.00           H  
HETATM 1720  O   T3P   574     -23.684  -6.298 -49.576  1.00  0.00           O  
HETATM 1721  H1  T3P   574     -23.941  -5.548 -49.039  1.00  0.00           H  
HETATM 1722  H2  T3P   574     -24.293  -6.993 -49.326  1.00  0.00           H  
HETATM 1723  O   T3P   575      -5.772   0.659 -40.591  1.00  0.00           O  
HETATM 1724  H1  T3P   575      -5.218   1.406 -40.362  1.00  0.00           H  
HETATM 1725  H2  T3P   575      -6.411   1.015 -41.208  1.00  0.00           H  
HETATM 1726  O   T3P   576      26.885 -14.886 -18.017  1.00  0.00           O  
HETATM 1727  H1  T3P   576      27.333 -15.666 -18.346  1.00  0.00           H  
HETATM 1728  H2  T3P   576      27.459 -14.553 -17.328  1.00  0.00           H  
HETATM 1729  O   T3P   577      24.940 -12.409 -25.715  1.00  0.00           O  
HETATM 1730  H1  T3P   577      25.712 -12.667 -25.213  1.00  0.00           H  
HETATM 1731  H2  T3P   577      25.089 -12.770 -26.589  1.00  0.00           H  
HETATM 1732  O   T3P   578      -8.343 -13.060 -41.309  1.00  0.00           O  
HETATM 1733  H1  T3P   578      -9.018 -12.820 -40.674  1.00  0.00           H  
HETATM 1734  H2  T3P   578      -7.607 -12.482 -41.109  1.00  0.00           H  
HETATM 1735  O   T3P   579      22.384   6.403  27.491  1.00  0.00           O  
HETATM 1736  H1  T3P   579      21.859   5.926  26.848  1.00  0.00           H  
HETATM 1737  H2  T3P   579      21.977   7.268  27.540  1.00  0.00           H  
HETATM 1738  O   T3P   580      25.382 -12.284 -37.113  1.00  0.00           O  
HETATM 1739  H1  T3P   580      25.939 -11.855 -36.463  1.00  0.00           H  
HETATM 1740  H2  T3P   580      24.754 -12.789 -36.596  1.00  0.00           H  
HETATM 1741  O   T3P   581      17.426   7.909  48.398  1.00  0.00           O  
HETATM 1742  H1  T3P   581      17.781   8.532  47.763  1.00  0.00           H  
HETATM 1743  H2  T3P   581      18.146   7.753  49.009  1.00  0.00           H  
HETATM 1744  O   T3P   582      27.127 -25.370  36.543  1.00  0.00           O  
HETATM 1745  H1  T3P   582      26.617 -24.863  35.911  1.00  0.00           H  
HETATM 1746  H2  T3P   582      26.657 -25.264  37.370  1.00  0.00           H  
HETATM 1747  O   T3P   583       3.779  -2.947 -31.742  1.00  0.00           O  
HETATM 1748  H1  T3P   583       4.084  -2.261 -31.149  1.00  0.00           H  
HETATM 1749  H2  T3P   583       2.883  -2.692 -31.962  1.00  0.00           H  
HETATM 1750  O   T3P   584      10.826  16.311  52.651  1.00  0.00           O  
HETATM 1751  H1  T3P   584      10.267  15.535  52.620  1.00  0.00           H  
HETATM 1752  H2  T3P   584      10.565  16.763  53.453  1.00  0.00           H  
HETATM 1753  O   T3P   585      20.830  -7.423  49.630  1.00  0.00           O  
HETATM 1754  H1  T3P   585      21.194  -7.664  50.482  1.00  0.00           H  
HETATM 1755  H2  T3P   585      20.077  -6.870  49.840  1.00  0.00           H  
HETATM 1756  O   T3P   586       5.082   7.469   6.322  1.00  0.00           O  
HETATM 1757  H1  T3P   586       5.149   6.754   6.955  1.00  0.00           H  
HETATM 1758  H2  T3P   586       5.956   7.533   5.938  1.00  0.00           H  
HETATM 1759  O   T3P   587     -23.896 -10.383 -49.853  1.00  0.00           O  
HETATM 1760  H1  T3P   587     -23.773  -9.988 -50.716  1.00  0.00           H  
HETATM 1761  H2  T3P   587     -24.143  -9.652 -49.288  1.00  0.00           H  
HETATM 1762  O   T3P   588     -21.852  -0.342 -46.720  1.00  0.00           O  
HETATM 1763  H1  T3P   588     -22.747  -0.609 -46.512  1.00  0.00           H  
HETATM 1764  H2  T3P   588     -21.447  -0.176 -45.868  1.00  0.00           H  
HETATM 1765  O   T3P   589     -18.913  -7.050 -38.987  1.00  0.00           O  
HETATM 1766  H1  T3P   589     -18.631  -7.518 -39.773  1.00  0.00           H  
HETATM 1767  H2  T3P   589     -18.218  -6.411 -38.826  1.00  0.00           H  
HETATM 1768  O   T3P   590      -7.207 -18.408  31.409  1.00  0.00           O  
HETATM 1769  H1  T3P   590      -6.857 -17.611  31.010  1.00  0.00           H  
HETATM 1770  H2  T3P   590      -7.252 -19.037  30.690  1.00  0.00           H  
HETATM 1771  O   T3P   591       4.035  -7.074  48.248  1.00  0.00           O  
HETATM 1772  H1  T3P   591       4.441  -7.408  47.448  1.00  0.00           H  
HETATM 1773  H2  T3P   591       4.558  -6.307  48.481  1.00  0.00           H  
HETATM 1774  O   T3P   592     -12.483   2.528 -43.784  1.00  0.00           O  
HETATM 1775  H1  T3P   592     -13.232   2.666 -43.205  1.00  0.00           H  
HETATM 1776  H2  T3P   592     -12.361   3.370 -44.223  1.00  0.00           H  
HETATM 1777  O   T3P   593       3.355  -4.576 -14.774  1.00  0.00           O  
HETATM 1778  H1  T3P   593       4.084  -4.079 -15.144  1.00  0.00           H  
HETATM 1779  H2  T3P   593       3.206  -5.287 -15.397  1.00  0.00           H  
HETATM 1780  O   T3P   594     -21.329  -7.343  52.036  1.00  0.00           O  
HETATM 1781  H1  T3P   594     -22.114  -6.805  52.140  1.00  0.00           H  
HETATM 1782  H2  T3P   594     -21.056  -7.545  52.931  1.00  0.00           H  
HETATM 1783  O   T3P   595       8.440 -25.909 -18.094  1.00  0.00           O  
HETATM 1784  H1  T3P   595       8.053 -25.037 -18.014  1.00  0.00           H  
HETATM 1785  H2  T3P   595       7.787 -26.417 -18.575  1.00  0.00           H  
HETATM 1786  O   T3P   596      -1.748   9.610  45.362  1.00  0.00           O  
HETATM 1787  H1  T3P   596      -2.580   9.613  44.890  1.00  0.00           H  
HETATM 1788  H2  T3P   596      -1.093   9.417  44.692  1.00  0.00           H  
HETATM 1789  O   T3P   597       2.151  12.810 -24.817  1.00  0.00           O  
HETATM 1790  H1  T3P   597       2.511  13.633 -25.147  1.00  0.00           H  
HETATM 1791  H2  T3P   597       1.215  12.983 -24.712  1.00  0.00           H  
HETATM 1792  O   T3P   598       8.397  24.803 -18.672  1.00  0.00           O  
HETATM 1793  H1  T3P   598       9.095  25.385 -18.371  1.00  0.00           H  
HETATM 1794  H2  T3P   598       8.556  23.979 -18.212  1.00  0.00           H  
HETATM 1795  O   T3P   599     -19.714  22.767  14.019  1.00  0.00           O  
HETATM 1796  H1  T3P   599     -20.636  22.849  13.777  1.00  0.00           H  
HETATM 1797  H2  T3P   599     -19.675  21.974  14.552  1.00  0.00           H  
HETATM 1798  O   T3P   600     -12.161  16.648 -45.472  1.00  0.00           O  
HETATM 1799  H1  T3P   600     -12.844  17.106 -45.961  1.00  0.00           H  
HETATM 1800  H2  T3P   600     -11.391  17.213 -45.548  1.00  0.00           H  
HETATM 1801  O   T3P   601       8.375   5.462  51.577  1.00  0.00           O  
HETATM 1802  H1  T3P   601       9.134   5.202  51.053  1.00  0.00           H  
HETATM 1803  H2  T3P   601       8.717   6.117  52.185  1.00  0.00           H  
HETATM 1804  O   T3P   602     -24.240 -18.400 -19.143  1.00  0.00           O  
HETATM 1805  H1  T3P   602     -23.537 -17.757 -19.059  1.00  0.00           H  
HETATM 1806  H2  T3P   602     -24.212 -18.895 -18.324  1.00  0.00           H  
HETATM 1807  O   T3P   603      -8.083 -20.715 -23.646  1.00  0.00           O  
HETATM 1808  H1  T3P   603      -8.928 -20.748 -23.196  1.00  0.00           H  
HETATM 1809  H2  T3P   603      -7.960 -19.791 -23.859  1.00  0.00           H  
HETATM 1810  O   T3P   604     -17.190  20.249  49.064  1.00  0.00           O  
HETATM 1811  H1  T3P   604     -17.805  20.968  48.923  1.00  0.00           H  
HETATM 1812  H2  T3P   604     -16.351  20.586  48.751  1.00  0.00           H  
HETATM 1813  O   T3P   605      18.131  16.472  27.195  1.00  0.00           O  
HETATM 1814  H1  T3P   605      17.843  16.117  26.354  1.00  0.00           H  
HETATM 1815  H2  T3P   605      17.366  16.389  27.765  1.00  0.00           H  
HETATM 1816  O   T3P   606     -21.271 -10.239 -40.194  1.00  0.00           O  
HETATM 1817  H1  T3P   606     -20.798 -10.239 -41.026  1.00  0.00           H  
HETATM 1818  H2  T3P   606     -22.075 -10.725 -40.375  1.00  0.00           H  
HETATM 1819  O   T3P   607      -1.181   2.171  20.901  1.00  0.00           O  
HETATM 1820  H1  T3P   607      -0.360   1.932  20.471  1.00  0.00           H  
HETATM 1821  H2  T3P   607      -1.646   1.342  21.007  1.00  0.00           H  
HETATM 1822  O   T3P   608      20.993  25.861 -53.025  1.00  0.00           O  
HETATM 1823  H1  T3P   608      21.364  26.235 -52.225  1.00  0.00           H  
HETATM 1824  H2  T3P   608      21.610  26.108 -53.714  1.00  0.00           H  
HETATM 1825  O   T3P   609       0.848 -24.626 -33.729  1.00  0.00           O  
HETATM 1826  H1  T3P   609       1.804 -24.666 -33.709  1.00  0.00           H  
HETATM 1827  H2  T3P   609       0.607 -25.064 -34.545  1.00  0.00           H  
HETATM 1828  O   T3P   610      21.290  17.460  34.883  1.00  0.00           O  
HETATM 1829  H1  T3P   610      21.170  17.896  35.727  1.00  0.00           H  
HETATM 1830  H2  T3P   610      21.161  18.152  34.235  1.00  0.00           H  
HETATM 1831  O   T3P   611      -1.443  24.118  41.326  1.00  0.00           O  
HETATM 1832  H1  T3P   611      -2.162  24.696  41.582  1.00  0.00           H  
HETATM 1833  H2  T3P   611      -1.615  23.914  40.407  1.00  0.00           H  
HETATM 1834  O   T3P   612      -7.414 -17.582 -38.435  1.00  0.00           O  
HETATM 1835  H1  T3P   612      -7.758 -18.401 -38.792  1.00  0.00           H  
HETATM 1836  H2  T3P   612      -7.624 -16.924 -39.098  1.00  0.00           H  
HETATM 1837  O   T3P   613     -21.388  15.384 -47.495  1.00  0.00           O  
HETATM 1838  H1  T3P   613     -21.626  14.953 -48.316  1.00  0.00           H  
HETATM 1839  H2  T3P   613     -20.762  16.061 -47.752  1.00  0.00           H  
HETATM 1840  O   T3P   614      -0.683 -25.094  40.854  1.00  0.00           O  
HETATM 1841  H1  T3P   614      -1.300 -25.561  40.291  1.00  0.00           H  
HETATM 1842  H2  T3P   614      -0.507 -25.702  41.573  1.00  0.00           H  
HETATM 1843  O   T3P   615      -2.429 -18.265  49.662  1.00  0.00           O  
HETATM 1844  H1  T3P   615      -1.906 -18.546  50.413  1.00  0.00           H  
HETATM 1845  H2  T3P   615      -2.660 -17.357  49.857  1.00  0.00           H  
HETATM 1846  O   T3P   616      19.033   5.906  27.358  1.00  0.00           O  
HETATM 1847  H1  T3P   616      18.895   6.791  27.021  1.00  0.00           H  
HETATM 1848  H2  T3P   616      19.674   5.519  26.762  1.00  0.00           H  
HETATM 1849  O   T3P   617      23.332 -11.104 -45.018  1.00  0.00           O  
HETATM 1850  H1  T3P   617      24.038 -11.716 -44.809  1.00  0.00           H  
HETATM 1851  H2  T3P   617      22.690 -11.632 -45.492  1.00  0.00           H  
HETATM 1852  O   T3P   618     -22.487 -10.408 -36.566  1.00  0.00           O  
HETATM 1853  H1  T3P   618     -22.867 -10.177 -35.719  1.00  0.00           H  
HETATM 1854  H2  T3P   618     -21.600 -10.049 -36.538  1.00  0.00           H  
HETATM 1855  O   T3P   619     -11.239 -17.365  23.561  1.00  0.00           O  
HETATM 1856  H1  T3P   619     -10.661 -16.830  23.017  1.00  0.00           H  
HETATM 1857  H2  T3P   619     -11.273 -16.905  24.400  1.00  0.00           H  
HETATM 1858  O   T3P   620      26.122  10.554  47.841  1.00  0.00           O  
HETATM 1859  H1  T3P   620      25.689  10.381  48.677  1.00  0.00           H  
HETATM 1860  H2  T3P   620      26.255  11.502  47.832  1.00  0.00           H  
HETATM 1861  O   T3P   621       6.131   3.396  37.044  1.00  0.00           O  
HETATM 1862  H1  T3P   621       6.215   4.344  36.941  1.00  0.00           H  
HETATM 1863  H2  T3P   621       6.653   3.030  36.330  1.00  0.00           H  
HETATM 1864  O   T3P   622      -6.862 -10.928  49.127  1.00  0.00           O  
HETATM 1865  H1  T3P   622      -6.338 -11.424  48.498  1.00  0.00           H  
HETATM 1866  H2  T3P   622      -7.727 -10.867  48.723  1.00  0.00           H  
HETATM 1867  O   T3P   623      10.992 -21.853 -52.185  1.00  0.00           O  
HETATM 1868  H1  T3P   623      11.624 -22.522 -51.920  1.00  0.00           H  
HETATM 1869  H2  T3P   623      10.689 -22.137 -53.047  1.00  0.00           H  
HETATM 1870  O   T3P   624      20.895   1.680 -22.066  1.00  0.00           O  
HETATM 1871  H1  T3P   624      20.581   1.596 -21.166  1.00  0.00           H  
HETATM 1872  H2  T3P   624      20.100   1.681 -22.600  1.00  0.00           H  
HETATM 1873  O   T3P   625     -17.939 -11.015 -20.360  1.00  0.00           O  
HETATM 1874  H1  T3P   625     -17.424 -10.208 -20.323  1.00  0.00           H  
HETATM 1875  H2  T3P   625     -17.304 -11.712 -20.196  1.00  0.00           H  
HETATM 1876  O   T3P   626       1.476  22.691 -27.544  1.00  0.00           O  
HETATM 1877  H1  T3P   626       0.726  22.740 -28.137  1.00  0.00           H  
HETATM 1878  H2  T3P   626       2.063  22.055 -27.952  1.00  0.00           H  
HETATM 1879  O   T3P   627       8.583   8.812 -38.403  1.00  0.00           O  
HETATM 1880  H1  T3P   627       8.217   9.430 -37.770  1.00  0.00           H  
HETATM 1881  H2  T3P   627       7.873   8.658 -39.026  1.00  0.00           H  
HETATM 1882  O   T3P   628      23.097  -9.562  25.998  1.00  0.00           O  
HETATM 1883  H1  T3P   628      22.235  -9.238  25.740  1.00  0.00           H  
HETATM 1884  H2  T3P   628      23.699  -8.856  25.763  1.00  0.00           H  
HETATM 1885  O   T3P   629      18.641  20.956 -46.005  1.00  0.00           O  
HETATM 1886  H1  T3P   629      18.625  20.081 -46.395  1.00  0.00           H  
HETATM 1887  H2  T3P   629      18.788  20.800 -45.072  1.00  0.00           H  
HETATM 1888  O   T3P   630      15.384 -12.476  24.165  1.00  0.00           O  
HETATM 1889  H1  T3P   630      15.881 -13.013  23.547  1.00  0.00           H  
HETATM 1890  H2  T3P   630      16.040 -11.912  24.575  1.00  0.00           H  
HETATM 1891  O   T3P   631       9.112  11.990 -46.619  1.00  0.00           O  
HETATM 1892  H1  T3P   631       8.597  12.724 -46.283  1.00  0.00           H  
HETATM 1893  H2  T3P   631       9.884  11.960 -46.053  1.00  0.00           H  
HETATM 1894  O   T3P   632       9.816 -25.930  31.656  1.00  0.00           O  
HETATM 1895  H1  T3P   632      10.709 -26.140  31.927  1.00  0.00           H  
HETATM 1896  H2  T3P   632       9.382 -26.779  31.576  1.00  0.00           H  
HETATM 1897  O   T3P   633      10.873  23.123  33.618  1.00  0.00           O  
HETATM 1898  H1  T3P   633      11.546  23.258  32.952  1.00  0.00           H  
HETATM 1899  H2  T3P   633      10.401  22.343  33.327  1.00  0.00           H  
HETATM 1900  O   T3P   634      22.053 -22.515  20.595  1.00  0.00           O  
HETATM 1901  H1  T3P   634      22.916 -22.470  21.005  1.00  0.00           H  
HETATM 1902  H2  T3P   634      22.193 -23.026  19.797  1.00  0.00           H  
HETATM 1903  O   T3P   635      -0.357  11.433  42.111  1.00  0.00           O  
HETATM 1904  H1  T3P   635      -0.945  11.810  42.765  1.00  0.00           H  
HETATM 1905  H2  T3P   635      -0.910  11.294  41.342  1.00  0.00           H  
HETATM 1906  O   T3P   636      27.644  23.967 -31.959  1.00  0.00           O  
HETATM 1907  H1  T3P   636      26.911  24.502 -31.654  1.00  0.00           H  
HETATM 1908  H2  T3P   636      27.254  23.361 -32.588  1.00  0.00           H  
HETATM 1909  O   T3P   637      -3.282  24.093  31.022  1.00  0.00           O  
HETATM 1910  H1  T3P   637      -2.530  24.678  30.928  1.00  0.00           H  
HETATM 1911  H2  T3P   637      -3.363  23.666  30.169  1.00  0.00           H  
HETATM 1912  O   T3P   638       9.972  12.203 -52.364  1.00  0.00           O  
HETATM 1913  H1  T3P   638      10.798  11.721 -52.325  1.00  0.00           H  
HETATM 1914  H2  T3P   638       9.988  12.770 -51.594  1.00  0.00           H  
HETATM 1915  O   T3P   639     -11.875  -2.109  41.333  1.00  0.00           O  
HETATM 1916  H1  T3P   639     -11.176  -1.518  41.611  1.00  0.00           H  
HETATM 1917  H2  T3P   639     -12.073  -2.631  42.111  1.00  0.00           H  
HETATM 1918  O   T3P   640       3.664   4.028  43.066  1.00  0.00           O  
HETATM 1919  H1  T3P   640       4.503   4.208  43.490  1.00  0.00           H  
HETATM 1920  H2  T3P   640       3.710   4.498  42.233  1.00  0.00           H  
HETATM 1921  O   T3P   641      12.197  25.951 -21.281  1.00  0.00           O  
HETATM 1922  H1  T3P   641      11.402  25.436 -21.418  1.00  0.00           H  
HETATM 1923  H2  T3P   641      12.912  25.328 -21.412  1.00  0.00           H  
HETATM 1924  O   T3P   642      10.624 -11.297  42.445  1.00  0.00           O  
HETATM 1925  H1  T3P   642      11.160 -11.198  43.233  1.00  0.00           H  
HETATM 1926  H2  T3P   642      11.025 -10.707  41.807  1.00  0.00           H  
HETATM 1927  O   T3P   643      16.457   5.095 -43.554  1.00  0.00           O  
HETATM 1928  H1  T3P   643      16.788   5.252 -42.669  1.00  0.00           H  
HETATM 1929  H2  T3P   643      15.763   4.445 -43.438  1.00  0.00           H  
HETATM 1930  O   T3P   644     -25.102  -0.279 -49.690  1.00  0.00           O  
HETATM 1931  H1  T3P   644     -25.467  -0.034 -48.839  1.00  0.00           H  
HETATM 1932  H2  T3P   644     -24.695  -1.132 -49.540  1.00  0.00           H  
HETATM 1933  O   T3P   645     -16.996  12.400 -46.401  1.00  0.00           O  
HETATM 1934  H1  T3P   645     -16.723  13.266 -46.097  1.00  0.00           H  
HETATM 1935  H2  T3P   645     -16.994  11.857 -45.612  1.00  0.00           H  
HETATM 1936  O   T3P   646       9.810  19.979  53.021  1.00  0.00           O  
HETATM 1937  H1  T3P   646       8.989  19.644  52.659  1.00  0.00           H  
HETATM 1938  H2  T3P   646      10.492  19.561  52.496  1.00  0.00           H  
HETATM 1939  O   T3P   647     -25.806  14.198 -28.709  1.00  0.00           O  
HETATM 1940  H1  T3P   647     -25.114  13.846 -29.269  1.00  0.00           H  
HETATM 1941  H2  T3P   647     -26.379  14.677 -29.308  1.00  0.00           H  
HETATM 1942  O   T3P   648       7.697  -2.656 -51.054  1.00  0.00           O  
HETATM 1943  H1  T3P   648       6.868  -2.763 -50.588  1.00  0.00           H  
HETATM 1944  H2  T3P   648       7.671  -3.318 -51.745  1.00  0.00           H  
HETATM 1945  O   T3P   649      -5.362  24.507  26.708  1.00  0.00           O  
HETATM 1946  H1  T3P   649      -5.708  23.985  25.984  1.00  0.00           H  
HETATM 1947  H2  T3P   649      -4.528  24.846  26.383  1.00  0.00           H  
HETATM 1948  O   T3P   650      23.933 -25.971 -21.863  1.00  0.00           O  
HETATM 1949  H1  T3P   650      23.300 -25.262 -21.973  1.00  0.00           H  
HETATM 1950  H2  T3P   650      24.219 -25.899 -20.953  1.00  0.00           H  
HETATM 1951  O   T3P   651     -11.016  11.376  22.047  1.00  0.00           O  
HETATM 1952  H1  T3P   651     -10.079  11.187  22.013  1.00  0.00           H  
HETATM 1953  H2  T3P   651     -11.217  11.750  21.189  1.00  0.00           H  
HETATM 1954  O   T3P   652     -25.396  -2.262  48.247  1.00  0.00           O  
HETATM 1955  H1  T3P   652     -25.836  -1.570  47.754  1.00  0.00           H  
HETATM 1956  H2  T3P   652     -24.471  -2.016  48.232  1.00  0.00           H  
HETATM 1957  O   T3P   653     -23.617   0.452  20.571  1.00  0.00           O  
HETATM 1958  H1  T3P   653     -24.083  -0.351  20.804  1.00  0.00           H  
HETATM 1959  H2  T3P   653     -24.063   0.769  19.786  1.00  0.00           H  
HETATM 1960  O   T3P   654     -26.842 -17.480  27.387  1.00  0.00           O  
HETATM 1961  H1  T3P   654     -26.431 -16.797  27.917  1.00  0.00           H  
HETATM 1962  H2  T3P   654     -26.185 -18.174  27.338  1.00  0.00           H  
HETATM 1963  O   T3P   655     -26.612 -19.836  40.671  1.00  0.00           O  
HETATM 1964  H1  T3P   655     -26.024 -19.943  39.924  1.00  0.00           H  
HETATM 1965  H2  T3P   655     -26.568 -20.673  41.133  1.00  0.00           H  
HETATM 1966  O   T3P   656       8.771 -19.766  42.999  1.00  0.00           O  
HETATM 1967  H1  T3P   656       9.425 -20.393  42.691  1.00  0.00           H  
HETATM 1968  H2  T3P   656       9.280 -19.004  43.275  1.00  0.00           H  
HETATM 1969  O   T3P   657      -1.921  -4.883  24.581  1.00  0.00           O  
HETATM 1970  H1  T3P   657      -2.811  -4.950  24.925  1.00  0.00           H  
HETATM 1971  H2  T3P   657      -1.419  -4.479  25.289  1.00  0.00           H  
HETATM 1972  O   T3P   658       7.744  -5.337 -34.076  1.00  0.00           O  
HETATM 1973  H1  T3P   658       8.176  -4.577 -33.686  1.00  0.00           H  
HETATM 1974  H2  T3P   658       6.809  -5.146 -34.001  1.00  0.00           H  
HETATM 1975  O   T3P   659     -24.583  24.294 -46.438  1.00  0.00           O  
HETATM 1976  H1  T3P   659     -25.107  23.683 -45.921  1.00  0.00           H  
HETATM 1977  H2  T3P   659     -24.626  23.952 -47.331  1.00  0.00           H  
HETATM 1978  O   T3P   660     -24.084 -14.518 -17.750  1.00  0.00           O  
HETATM 1979  H1  T3P   660     -24.401 -15.149 -17.104  1.00  0.00           H  
HETATM 1980  H2  T3P   660     -24.118 -13.674 -17.299  1.00  0.00           H  
HETATM 1981  O   T3P   661     -21.391  -9.950  35.852  1.00  0.00           O  
HETATM 1982  H1  T3P   661     -20.812 -10.235  36.559  1.00  0.00           H  
HETATM 1983  H2  T3P   661     -21.432  -8.998  35.944  1.00  0.00           H  
HETATM 1984  O   T3P   662     -24.033  22.250 -36.796  1.00  0.00           O  
HETATM 1985  H1  T3P   662     -23.521  21.672 -37.361  1.00  0.00           H  
HETATM 1986  H2  T3P   662     -23.417  22.533 -36.120  1.00  0.00           H  
HETATM 1987  O   T3P   663       5.581 -13.808 -47.260  1.00  0.00           O  
HETATM 1988  H1  T3P   663       5.288 -13.952 -48.160  1.00  0.00           H  
HETATM 1989  H2  T3P   663       5.142 -14.490 -46.752  1.00  0.00           H  
HETATM 1990  O   T3P   664      17.383 -21.347 -46.022  1.00  0.00           O  
HETATM 1991  H1  T3P   664      17.712 -20.803 -46.737  1.00  0.00           H  
HETATM 1992  H2  T3P   664      17.969 -22.104 -46.007  1.00  0.00           H  
HETATM 1993  O   T3P   665      15.295  -2.459 -50.264  1.00  0.00           O  
HETATM 1994  H1  T3P   665      15.580  -2.733 -49.392  1.00  0.00           H  
HETATM 1995  H2  T3P   665      14.826  -1.638 -50.116  1.00  0.00           H  
HETATM 1996  O   T3P   666      14.337  21.757  41.238  1.00  0.00           O  
HETATM 1997  H1  T3P   666      14.100  21.359  40.401  1.00  0.00           H  
HETATM 1998  H2  T3P   666      14.275  22.700  41.082  1.00  0.00           H  
HETATM 1999  O   T3P   667       6.743 -16.927 -10.665  1.00  0.00           O  
HETATM 2000  H1  T3P   667       7.484 -16.386 -10.390  1.00  0.00           H  
HETATM 2001  H2  T3P   667       7.085 -17.821 -10.662  1.00  0.00           H  
HETATM 2002  O   T3P   668       4.604 -13.674 -52.992  1.00  0.00           O  
HETATM 2003  H1  T3P   668       3.677 -13.858 -52.839  1.00  0.00           H  
HETATM 2004  H2  T3P   668       5.063 -14.425 -52.618  1.00  0.00           H  
HETATM 2005  O   T3P   669     -15.990  15.534  48.786  1.00  0.00           O  
HETATM 2006  H1  T3P   669     -15.119  15.686  48.420  1.00  0.00           H  
HETATM 2007  H2  T3P   669     -16.260  14.691  48.421  1.00  0.00           H  
HETATM 2008  O   T3P   670     -11.610  23.042  40.935  1.00  0.00           O  
HETATM 2009  H1  T3P   670     -12.103  23.309  40.159  1.00  0.00           H  
HETATM 2010  H2  T3P   670     -10.932  23.711  41.030  1.00  0.00           H  
HETATM 2011  O   T3P   671     -19.419  25.962  31.496  1.00  0.00           O  
HETATM 2012  H1  T3P   671     -19.701  26.517  32.224  1.00  0.00           H  
HETATM 2013  H2  T3P   671     -20.108  26.061  30.839  1.00  0.00           H  
HETATM 2014  O   T3P   672       8.539  16.729 -34.628  1.00  0.00           O  
HETATM 2015  H1  T3P   672       9.047  16.487 -35.402  1.00  0.00           H  
HETATM 2016  H2  T3P   672       8.691  16.015 -34.008  1.00  0.00           H  
HETATM 2017  O   T3P   673     -24.047   6.505  21.361  1.00  0.00           O  
HETATM 2018  H1  T3P   673     -24.392   7.217  21.900  1.00  0.00           H  
HETATM 2019  H2  T3P   673     -24.816   5.984  21.131  1.00  0.00           H  
HETATM 2020  O   T3P   674      21.899  10.222  50.150  1.00  0.00           O  
HETATM 2021  H1  T3P   674      21.636   9.323  50.348  1.00  0.00           H  
HETATM 2022  H2  T3P   674      21.122  10.747  50.339  1.00  0.00           H  
HETATM 2023  O   T3P   675      16.275  -3.513  47.042  1.00  0.00           O  
HETATM 2024  H1  T3P   675      15.938  -4.397  47.194  1.00  0.00           H  
HETATM 2025  H2  T3P   675      17.212  -3.579  47.226  1.00  0.00           H  
HETATM 2026  O   T3P   676       2.268  -0.254 -17.211  1.00  0.00           O  
HETATM 2027  H1  T3P   676       2.349   0.316 -16.446  1.00  0.00           H  
HETATM 2028  H2  T3P   676       1.518   0.094 -17.692  1.00  0.00           H  
HETATM 2029  O   T3P   677       8.474 -18.672 -23.990  1.00  0.00           O  
HETATM 2030  H1  T3P   677       8.581 -17.766 -23.699  1.00  0.00           H  
HETATM 2031  H2  T3P   677       7.599 -18.919 -23.690  1.00  0.00           H  
HETATM 2032  O   T3P   678     -24.596  14.179 -45.610  1.00  0.00           O  
HETATM 2033  H1  T3P   678     -24.328  13.557 -44.934  1.00  0.00           H  
HETATM 2034  H2  T3P   678     -24.848  14.966 -45.126  1.00  0.00           H  
HETATM 2035  O   T3P   679      -3.500 -20.084 -47.073  1.00  0.00           O  
HETATM 2036  H1  T3P   679      -4.051 -20.285 -46.317  1.00  0.00           H  
HETATM 2037  H2  T3P   679      -2.827 -20.764 -47.067  1.00  0.00           H  
HETATM 2038  O   T3P   680     -14.751  21.073  48.291  1.00  0.00           O  
HETATM 2039  H1  T3P   680     -14.260  20.440  47.767  1.00  0.00           H  
HETATM 2040  H2  T3P   680     -14.558  21.920  47.889  1.00  0.00           H  
HETATM 2041  O   T3P   681       6.819  17.035 -29.642  1.00  0.00           O  
HETATM 2042  H1  T3P   681       7.524  16.771 -29.050  1.00  0.00           H  
HETATM 2043  H2  T3P   681       6.564  16.227 -30.087  1.00  0.00           H  
HETATM 2044  O   T3P   682     -25.479   8.855  38.996  1.00  0.00           O  
HETATM 2045  H1  T3P   682     -25.057   9.477  38.404  1.00  0.00           H  
HETATM 2046  H2  T3P   682     -25.506   9.306  39.840  1.00  0.00           H  
HETATM 2047  O   T3P   683      20.211  12.146 -48.386  1.00  0.00           O  
HETATM 2048  H1  T3P   683      20.799  12.460 -47.699  1.00  0.00           H  
HETATM 2049  H2  T3P   683      20.794  11.889 -49.101  1.00  0.00           H  
HETATM 2050  O   T3P   684       2.641  19.643 -31.768  1.00  0.00           O  
HETATM 2051  H1  T3P   684       3.435  20.051 -32.113  1.00  0.00           H  
HETATM 2052  H2  T3P   684       2.935  19.165 -30.992  1.00  0.00           H  
HETATM 2053  O   T3P   685       9.180 -22.410  33.469  1.00  0.00           O  
HETATM 2054  H1  T3P   685       8.677 -22.925  32.838  1.00  0.00           H  
HETATM 2055  H2  T3P   685      10.011 -22.878  33.551  1.00  0.00           H  
HETATM 2056  O   T3P   686     -13.821  23.434 -47.237  1.00  0.00           O  
HETATM 2057  H1  T3P   686     -13.028  23.754 -46.807  1.00  0.00           H  
HETATM 2058  H2  T3P   686     -13.782  23.805 -48.119  1.00  0.00           H  
HETATM 2059  O   T3P   687     -18.210  25.609  12.041  1.00  0.00           O  
HETATM 2060  H1  T3P   687     -18.927  25.862  11.458  1.00  0.00           H  
HETATM 2061  H2  T3P   687     -17.508  26.228  11.840  1.00  0.00           H  
HETATM 2062  O   T3P   688      23.261 -15.721 -33.728  1.00  0.00           O  
HETATM 2063  H1  T3P   688      22.432 -16.129 -33.478  1.00  0.00           H  
HETATM 2064  H2  T3P   688      23.748 -16.418 -34.168  1.00  0.00           H  
HETATM 2065  O   T3P   689     -25.244 -26.198  26.340  1.00  0.00           O  
HETATM 2066  H1  T3P   689     -25.973 -26.716  25.999  1.00  0.00           H  
HETATM 2067  H2  T3P   689     -25.095 -25.526  25.674  1.00  0.00           H  
HETATM 2068  O   T3P   690      -4.664  12.462 -25.944  1.00  0.00           O  
HETATM 2069  H1  T3P   690      -5.438  12.319 -25.399  1.00  0.00           H  
HETATM 2070  H2  T3P   690      -4.968  12.306 -26.838  1.00  0.00           H  
HETATM 2071  O   T3P   691      -4.138 -20.394  49.059  1.00  0.00           O  
HETATM 2072  H1  T3P   691      -3.482 -21.041  49.319  1.00  0.00           H  
HETATM 2073  H2  T3P   691      -3.689 -19.552  49.139  1.00  0.00           H  
HETATM 2074  O   T3P   692      12.008   9.129  33.404  1.00  0.00           O  
HETATM 2075  H1  T3P   692      12.146   8.435  32.759  1.00  0.00           H  
HETATM 2076  H2  T3P   692      11.723   9.883  32.887  1.00  0.00           H  
HETATM 2077  O   T3P   693      -0.950 -18.491  51.947  1.00  0.00           O  
HETATM 2078  H1  T3P   693      -1.164 -17.679  52.407  1.00  0.00           H  
HETATM 2079  H2  T3P   693       0.007 -18.499  51.907  1.00  0.00           H  
HETATM 2080  O   T3P   694     -16.831 -11.342  25.589  1.00  0.00           O  
HETATM 2081  H1  T3P   694     -17.470 -11.459  24.886  1.00  0.00           H  
HETATM 2082  H2  T3P   694     -17.358 -11.134  26.361  1.00  0.00           H  
HETATM 2083  O   T3P   695      -6.725   5.713  32.503  1.00  0.00           O  
HETATM 2084  H1  T3P   695      -6.411   5.075  31.863  1.00  0.00           H  
HETATM 2085  H2  T3P   695      -6.880   6.508  31.992  1.00  0.00           H  
HETATM 2086  O   T3P   696      12.327 -17.493 -45.809  1.00  0.00           O  
HETATM 2087  H1  T3P   696      12.368 -17.518 -46.765  1.00  0.00           H  
HETATM 2088  H2  T3P   696      11.391 -17.483 -45.609  1.00  0.00           H  
HETATM 2089  O   T3P   697      24.564  -5.579 -24.425  1.00  0.00           O  
HETATM 2090  H1  T3P   697      24.133  -6.161 -23.799  1.00  0.00           H  
HETATM 2091  H2  T3P   697      23.856  -5.042 -24.781  1.00  0.00           H  
HETATM 2092  O   T3P   698     -13.945   9.411  18.687  1.00  0.00           O  
HETATM 2093  H1  T3P   698     -14.383   8.584  18.888  1.00  0.00           H  
HETATM 2094  H2  T3P   698     -14.643  10.066  18.716  1.00  0.00           H  
HETATM 2095  O   T3P   699       2.603  21.481  33.702  1.00  0.00           O  
HETATM 2096  H1  T3P   699       2.453  21.834  34.580  1.00  0.00           H  
HETATM 2097  H2  T3P   699       1.744  21.167  33.420  1.00  0.00           H  
HETATM 2098  O   T3P   700      -3.933  18.218 -49.599  1.00  0.00           O  
HETATM 2099  H1  T3P   700      -3.502  17.748 -48.885  1.00  0.00           H  
HETATM 2100  H2  T3P   700      -4.289  19.006 -49.188  1.00  0.00           H  
HETATM 2101  O   T3P   701     -23.438 -14.973  52.780  1.00  0.00           O  
HETATM 2102  H1  T3P   701     -22.715 -14.512  53.206  1.00  0.00           H  
HETATM 2103  H2  T3P   701     -23.687 -15.656  53.402  1.00  0.00           H  
HETATM 2104  O   T3P   702      -8.089  -9.179  45.602  1.00  0.00           O  
HETATM 2105  H1  T3P   702      -8.305  -9.055  44.678  1.00  0.00           H  
HETATM 2106  H2  T3P   702      -7.134  -9.233  45.621  1.00  0.00           H  
HETATM 2107  O   T3P   703     -11.024  18.919 -24.923  1.00  0.00           O  
HETATM 2108  H1  T3P   703     -11.809  18.760 -24.399  1.00  0.00           H  
HETATM 2109  H2  T3P   703     -11.328  18.883 -25.829  1.00  0.00           H  
HETATM 2110  O   T3P   704      23.295  21.349  39.628  1.00  0.00           O  
HETATM 2111  H1  T3P   704      23.242  21.756  40.493  1.00  0.00           H  
HETATM 2112  H2  T3P   704      24.126  20.874  39.637  1.00  0.00           H  
HETATM 2113  O   T3P   705      -9.841   3.657  31.810  1.00  0.00           O  
HETATM 2114  H1  T3P   705      -9.743   4.052  30.944  1.00  0.00           H  
HETATM 2115  H2  T3P   705     -10.738   3.870  32.071  1.00  0.00           H  
HETATM 2116  O   T3P   706      12.455   0.636  34.176  1.00  0.00           O  
HETATM 2117  H1  T3P   706      13.353   0.551  33.856  1.00  0.00           H  
HETATM 2118  H2  T3P   706      11.913   0.305  33.460  1.00  0.00           H  
HETATM 2119  O   T3P   707       5.671 -17.985 -49.944  1.00  0.00           O  
HETATM 2120  H1  T3P   707       4.795 -18.356 -49.840  1.00  0.00           H  
HETATM 2121  H2  T3P   707       5.934 -17.740 -49.057  1.00  0.00           H  
HETATM 2122  O   T3P   708     -23.833   4.151  28.676  1.00  0.00           O  
HETATM 2123  H1  T3P   708     -23.797   3.461  28.014  1.00  0.00           H  
HETATM 2124  H2  T3P   708     -23.291   4.855  28.320  1.00  0.00           H  
HETATM 2125  O   T3P   709      -4.243  -3.149  48.867  1.00  0.00           O  
HETATM 2126  H1  T3P   709      -4.910  -2.522  48.589  1.00  0.00           H  
HETATM 2127  H2  T3P   709      -3.579  -2.615  49.303  1.00  0.00           H  
HETATM 2128  O   T3P   710      19.670 -21.060 -48.974  1.00  0.00           O  
HETATM 2129  H1  T3P   710      20.155 -21.353 -48.202  1.00  0.00           H  
HETATM 2130  H2  T3P   710      19.102 -20.361 -48.649  1.00  0.00           H  
HETATM 2131  O   T3P   711      -7.966  16.968  26.879  1.00  0.00           O  
HETATM 2132  H1  T3P   711      -8.147  16.337  27.576  1.00  0.00           H  
HETATM 2133  H2  T3P   711      -8.045  16.461  26.071  1.00  0.00           H  
HETATM 2134  O   T3P   712     -21.133 -22.977  35.165  1.00  0.00           O  
HETATM 2135  H1  T3P   712     -20.589 -22.403  34.625  1.00  0.00           H  
HETATM 2136  H2  T3P   712     -21.819 -22.404  35.508  1.00  0.00           H  
HETATM 2137  O   T3P   713     -21.889   6.312 -26.145  1.00  0.00           O  
HETATM 2138  H1  T3P   713     -21.513   6.851 -26.842  1.00  0.00           H  
HETATM 2139  H2  T3P   713     -21.345   6.497 -25.380  1.00  0.00           H  
HETATM 2140  O   T3P   714      19.966  -5.264 -46.905  1.00  0.00           O  
HETATM 2141  H1  T3P   714      20.627  -5.945 -47.021  1.00  0.00           H  
HETATM 2142  H2  T3P   714      19.806  -5.243 -45.961  1.00  0.00           H  
HETATM 2143  O   T3P   715       8.424 -20.219  29.959  1.00  0.00           O  
HETATM 2144  H1  T3P   715       7.982 -19.753  29.249  1.00  0.00           H  
HETATM 2145  H2  T3P   715       8.827 -19.528  30.486  1.00  0.00           H  
HETATM 2146  O   T3P   716     -10.530  -4.444 -45.709  1.00  0.00           O  
HETATM 2147  H1  T3P   716     -10.795  -4.372 -44.792  1.00  0.00           H  
HETATM 2148  H2  T3P   716      -9.896  -3.737 -45.831  1.00  0.00           H  
HETATM 2149  O   T3P   717       3.879 -12.126 -42.702  1.00  0.00           O  
HETATM 2150  H1  T3P   717       4.802 -11.888 -42.610  1.00  0.00           H  
HETATM 2151  H2  T3P   717       3.892 -12.960 -43.171  1.00  0.00           H  
HETATM 2152  O   T3P   718      19.928  12.650 -30.921  1.00  0.00           O  
HETATM 2153  H1  T3P   718      19.938  13.376 -30.297  1.00  0.00           H  
HETATM 2154  H2  T3P   718      19.248  12.886 -31.552  1.00  0.00           H  
HETATM 2155  O   T3P   719     -14.041   0.397 -46.867  1.00  0.00           O  
HETATM 2156  H1  T3P   719     -14.642   0.250 -46.137  1.00  0.00           H  
HETATM 2157  H2  T3P   719     -14.392  -0.139 -47.578  1.00  0.00           H  
HETATM 2158  O   T3P   720       6.247  26.716  29.973  1.00  0.00           O  
HETATM 2159  H1  T3P   720       5.499  27.313  29.992  1.00  0.00           H  
HETATM 2160  H2  T3P   720       5.911  25.923  29.555  1.00  0.00           H  
HETATM 2161  O   T3P   721      17.410   5.748 -41.024  1.00  0.00           O  
HETATM 2162  H1  T3P   721      17.350   6.598 -40.587  1.00  0.00           H  
HETATM 2163  H2  T3P   721      16.826   5.179 -40.522  1.00  0.00           H  
HETATM 2164  O   T3P   722      25.014  25.898  18.609  1.00  0.00           O  
HETATM 2165  H1  T3P   722      25.632  26.485  19.045  1.00  0.00           H  
HETATM 2166  H2  T3P   722      24.264  26.454  18.397  1.00  0.00           H  
HETATM 2167  O   T3P   723      -7.987  21.772  34.831  1.00  0.00           O  
HETATM 2168  H1  T3P   723      -7.217  22.304  35.028  1.00  0.00           H  
HETATM 2169  H2  T3P   723      -8.510  22.316  34.241  1.00  0.00           H  
HETATM 2170  O   T3P   724     -25.705   4.807  43.199  1.00  0.00           O  
HETATM 2171  H1  T3P   724     -25.325   5.163  44.002  1.00  0.00           H  
HETATM 2172  H2  T3P   724     -26.643   4.752  43.382  1.00  0.00           H  
HETATM 2173  O   T3P   725     -26.354 -19.628 -26.229  1.00  0.00           O  
HETATM 2174  H1  T3P   725     -27.026 -19.263 -25.654  1.00  0.00           H  
HETATM 2175  H2  T3P   725     -25.612 -19.030 -26.140  1.00  0.00           H  
HETATM 2176  O   T3P   726      12.317  21.946 -43.452  1.00  0.00           O  
HETATM 2177  H1  T3P   726      11.923  21.746 -44.301  1.00  0.00           H  
HETATM 2178  H2  T3P   726      13.260  21.904 -43.609  1.00  0.00           H  
HETATM 2179  O   T3P   727     -22.191   8.899 -40.735  1.00  0.00           O  
HETATM 2180  H1  T3P   727     -21.965   7.974 -40.833  1.00  0.00           H  
HETATM 2181  H2  T3P   727     -21.960   9.108 -39.830  1.00  0.00           H  
HETATM 2182  O   T3P   728      19.686  -4.806 -32.106  1.00  0.00           O  
HETATM 2183  H1  T3P   728      20.276  -4.193 -31.666  1.00  0.00           H  
HETATM 2184  H2  T3P   728      18.809  -4.504 -31.871  1.00  0.00           H  
HETATM 2185  O   T3P   729       6.637  -0.746  25.942  1.00  0.00           O  
HETATM 2186  H1  T3P   729       6.159   0.017  25.617  1.00  0.00           H  
HETATM 2187  H2  T3P   729       7.438  -0.384  26.320  1.00  0.00           H  
HETATM 2188  O   T3P   730      -0.063  18.987 -16.536  1.00  0.00           O  
HETATM 2189  H1  T3P   730       0.298  18.424 -15.852  1.00  0.00           H  
HETATM 2190  H2  T3P   730       0.661  19.117 -17.148  1.00  0.00           H  
HETATM 2191  O   T3P   731     -11.537   4.844 -45.044  1.00  0.00           O  
HETATM 2192  H1  T3P   731     -12.048   5.366 -45.662  1.00  0.00           H  
HETATM 2193  H2  T3P   731     -11.022   5.487 -44.555  1.00  0.00           H  
HETATM 2194  O   T3P   732       3.039   9.580  44.167  1.00  0.00           O  
HETATM 2195  H1  T3P   732       2.613  10.335  44.574  1.00  0.00           H  
HETATM 2196  H2  T3P   732       3.764   9.368  44.755  1.00  0.00           H  
HETATM 2197  O   T3P   733      23.981 -17.535  33.631  1.00  0.00           O  
HETATM 2198  H1  T3P   733      24.223 -16.609  33.609  1.00  0.00           H  
HETATM 2199  H2  T3P   733      23.352 -17.635  32.916  1.00  0.00           H  
HETATM 2200  O   T3P   734     -16.692  19.915  33.220  1.00  0.00           O  
HETATM 2201  H1  T3P   734     -16.769  19.281  32.506  1.00  0.00           H  
HETATM 2202  H2  T3P   734     -16.774  20.768  32.793  1.00  0.00           H  
HETATM 2203  O   T3P   735     -23.132 -17.493  28.645  1.00  0.00           O  
HETATM 2204  H1  T3P   735     -23.772 -16.787  28.738  1.00  0.00           H  
HETATM 2205  H2  T3P   735     -22.285 -17.048  28.625  1.00  0.00           H  
HETATM 2206  O   T3P   736       3.983  19.151  39.772  1.00  0.00           O  
HETATM 2207  H1  T3P   736       3.175  19.659  39.846  1.00  0.00           H  
HETATM 2208  H2  T3P   736       4.045  18.933  38.841  1.00  0.00           H  
HETATM 2209  O   T3P   737      -2.026 -17.280  45.491  1.00  0.00           O  
HETATM 2210  H1  T3P   737      -1.744 -16.370  45.586  1.00  0.00           H  
HETATM 2211  H2  T3P   737      -1.574 -17.746  46.194  1.00  0.00           H  
HETATM 2212  O   T3P   738       0.679  26.567  35.061  1.00  0.00           O  
HETATM 2213  H1  T3P   738       0.482  27.011  35.886  1.00  0.00           H  
HETATM 2214  H2  T3P   738       1.628  26.645  34.967  1.00  0.00           H  
HETATM 2215  O   T3P   739      -2.497 -21.326  44.000  1.00  0.00           O  
HETATM 2216  H1  T3P   739      -2.401 -21.793  43.170  1.00  0.00           H  
HETATM 2217  H2  T3P   739      -2.074 -21.892  44.645  1.00  0.00           H  
HETATM 2218  O   T3P   740       2.302 -20.619  50.818  1.00  0.00           O  
HETATM 2219  H1  T3P   740       3.057 -20.445  50.255  1.00  0.00           H  
HETATM 2220  H2  T3P   740       2.097 -19.771  51.211  1.00  0.00           H  
HETATM 2221  O   T3P   741      -3.025  -4.520  52.837  1.00  0.00           O  
HETATM 2222  H1  T3P   741      -2.563  -3.710  53.050  1.00  0.00           H  
HETATM 2223  H2  T3P   741      -3.943  -4.330  53.028  1.00  0.00           H  
HETATM 2224  O   T3P   742      16.289 -15.868  47.587  1.00  0.00           O  
HETATM 2225  H1  T3P   742      16.059 -16.252  48.433  1.00  0.00           H  
HETATM 2226  H2  T3P   742      16.721 -16.577  47.111  1.00  0.00           H  
HETATM 2227  O   T3P   743      16.940  11.048  36.320  1.00  0.00           O  
HETATM 2228  H1  T3P   743      17.212  10.143  36.475  1.00  0.00           H  
HETATM 2229  H2  T3P   743      16.777  11.402  37.194  1.00  0.00           H  
HETATM 2230  O   T3P   744     -26.273  21.758  34.196  1.00  0.00           O  
HETATM 2231  H1  T3P   744     -25.698  21.150  34.662  1.00  0.00           H  
HETATM 2232  H2  T3P   744     -26.548  22.387  34.862  1.00  0.00           H  
HETATM 2233  O   T3P   745     -16.378   0.749  46.088  1.00  0.00           O  
HETATM 2234  H1  T3P   745     -15.437   0.858  46.223  1.00  0.00           H  
HETATM 2235  H2  T3P   745     -16.495   0.819  45.140  1.00  0.00           H  
HETATM 2236  O   T3P   746      11.940 -18.867  39.609  1.00  0.00           O  
HETATM 2237  H1  T3P   746      12.029 -18.298  40.374  1.00  0.00           H  
HETATM 2238  H2  T3P   746      12.479 -19.631  39.813  1.00  0.00           H  
HETATM 2239  O   T3P   747      -8.355  17.717  40.675  1.00  0.00           O  
HETATM 2240  H1  T3P   747      -8.255  17.633  39.727  1.00  0.00           H  
HETATM 2241  H2  T3P   747      -7.747  17.073  41.039  1.00  0.00           H  
HETATM 2242  O   T3P   748       1.345   5.491  51.593  1.00  0.00           O  
HETATM 2243  H1  T3P   748       1.543   4.587  51.838  1.00  0.00           H  
HETATM 2244  H2  T3P   748       1.271   5.470  50.639  1.00  0.00           H  
HETATM 2245  O   T3P   749      -1.436 -23.358 -49.021  1.00  0.00           O  
HETATM 2246  H1  T3P   749      -0.503 -23.168 -49.114  1.00  0.00           H  
HETATM 2247  H2  T3P   749      -1.802 -23.200 -49.891  1.00  0.00           H  
HETATM 2248  O   T3P   750      13.795  19.324 -16.612  1.00  0.00           O  
HETATM 2249  H1  T3P   750      12.889  19.126 -16.375  1.00  0.00           H  
HETATM 2250  H2  T3P   750      13.756  20.198 -17.001  1.00  0.00           H  
HETATM 2251  O   T3P   751     -19.335  13.907  49.089  1.00  0.00           O  
HETATM 2252  H1  T3P   751     -19.114  14.838  49.119  1.00  0.00           H  
HETATM 2253  H2  T3P   751     -18.552  13.486  48.734  1.00  0.00           H  
HETATM 2254  O   T3P   752       9.435   8.025 -47.194  1.00  0.00           O  
HETATM 2255  H1  T3P   752       9.828   8.028 -46.321  1.00  0.00           H  
HETATM 2256  H2  T3P   752       8.678   8.607 -47.118  1.00  0.00           H  
HETATM 2257  O   T3P   753      18.947   6.051  36.873  1.00  0.00           O  
HETATM 2258  H1  T3P   753      18.737   5.118  36.835  1.00  0.00           H  
HETATM 2259  H2  T3P   753      19.182   6.281  35.974  1.00  0.00           H  
HETATM 2260  O   T3P   754      -5.254   4.143 -50.957  1.00  0.00           O  
HETATM 2261  H1  T3P   754      -4.357   4.282 -50.656  1.00  0.00           H  
HETATM 2262  H2  T3P   754      -5.496   4.966 -51.381  1.00  0.00           H  
HETATM 2263  O   T3P   755       6.701  -6.722 -40.319  1.00  0.00           O  
HETATM 2264  H1  T3P   755       7.058  -6.311 -41.106  1.00  0.00           H  
HETATM 2265  H2  T3P   755       7.213  -7.525 -40.215  1.00  0.00           H  
HETATM 2266  O   T3P   756     -11.559 -20.947 -46.908  1.00  0.00           O  
HETATM 2267  H1  T3P   756     -12.258 -21.014 -46.258  1.00  0.00           H  
HETATM 2268  H2  T3P   756     -10.752 -20.964 -46.395  1.00  0.00           H  
HETATM 2269  O   T3P   757      26.394  14.447 -26.317  1.00  0.00           O  
HETATM 2270  H1  T3P   757      26.171  15.043 -27.032  1.00  0.00           H  
HETATM 2271  H2  T3P   757      26.559  13.608 -26.745  1.00  0.00           H  
HETATM 2272  O   T3P   758      17.693 -14.805 -13.989  1.00  0.00           O  
HETATM 2273  H1  T3P   758      17.661 -14.430 -13.108  1.00  0.00           H  
HETATM 2274  H2  T3P   758      17.514 -14.067 -14.571  1.00  0.00           H  
HETATM 2275  O   T3P   759      17.013  17.877  23.506  1.00  0.00           O  
HETATM 2276  H1  T3P   759      17.196  17.132  24.079  1.00  0.00           H  
HETATM 2277  H2  T3P   759      16.266  17.595  22.978  1.00  0.00           H  
HETATM 2278  O   T3P   760      12.066  -1.663  45.638  1.00  0.00           O  
HETATM 2279  H1  T3P   760      12.902  -1.700  46.102  1.00  0.00           H  
HETATM 2280  H2  T3P   760      12.307  -1.572  44.716  1.00  0.00           H  
HETATM 2281  O   T3P   761       3.191 -14.190  47.684  1.00  0.00           O  
HETATM 2282  H1  T3P   761       4.021 -14.614  47.466  1.00  0.00           H  
HETATM 2283  H2  T3P   761       2.617 -14.394  46.946  1.00  0.00           H  
HETATM 2284  O   T3P   762      -5.403 -15.441  50.688  1.00  0.00           O  
HETATM 2285  H1  T3P   762      -5.841 -15.954  50.009  1.00  0.00           H  
HETATM 2286  H2  T3P   762      -5.043 -14.686  50.223  1.00  0.00           H  
HETATM 2287  O   T3P   763      -4.778  -1.734 -41.405  1.00  0.00           O  
HETATM 2288  H1  T3P   763      -5.011  -1.674 -42.332  1.00  0.00           H  
HETATM 2289  H2  T3P   763      -5.070  -0.904 -41.029  1.00  0.00           H  
HETATM 2290  O   T3P   764      -5.134   1.569  27.895  1.00  0.00           O  
HETATM 2291  H1  T3P   764      -4.598   2.150  28.435  1.00  0.00           H  
HETATM 2292  H2  T3P   764      -5.367   2.097  27.132  1.00  0.00           H  
HETATM 2293  O   T3P   765      27.103  15.934 -39.135  1.00  0.00           O  
HETATM 2294  H1  T3P   765      27.504  15.304 -39.734  1.00  0.00           H  
HETATM 2295  H2  T3P   765      26.656  16.558 -39.707  1.00  0.00           H  
HETATM 2296  O   T3P   766      -3.124  21.547 -32.698  1.00  0.00           O  
HETATM 2297  H1  T3P   766      -3.451  21.198 -33.527  1.00  0.00           H  
HETATM 2298  H2  T3P   766      -3.907  21.655 -32.158  1.00  0.00           H  
HETATM 2299  O   T3P   767     -10.693  -3.345  45.718  1.00  0.00           O  
HETATM 2300  H1  T3P   767     -10.168  -4.106  45.965  1.00  0.00           H  
HETATM 2301  H2  T3P   767     -10.191  -2.923  45.021  1.00  0.00           H  
HETATM 2302  O   T3P   768      24.869  14.337  41.978  1.00  0.00           O  
HETATM 2303  H1  T3P   768      25.611  13.857  41.611  1.00  0.00           H  
HETATM 2304  H2  T3P   768      25.237  14.815  42.722  1.00  0.00           H  
HETATM 2305  O   T3P   769      -4.461  -0.922  38.796  1.00  0.00           O  
HETATM 2306  H1  T3P   769      -3.812  -1.530  38.442  1.00  0.00           H  
HETATM 2307  H2  T3P   769      -4.859  -0.519  38.025  1.00  0.00           H  
HETATM 2308  O   T3P   770       4.268  -4.812 -20.973  1.00  0.00           O  
HETATM 2309  H1  T3P   770       3.575  -5.392 -20.657  1.00  0.00           H  
HETATM 2310  H2  T3P   770       3.917  -4.436 -21.780  1.00  0.00           H  
HETATM 2311  O   T3P   771      -0.792   6.958  42.051  1.00  0.00           O  
HETATM 2312  H1  T3P   771      -0.388   7.662  42.557  1.00  0.00           H  
HETATM 2313  H2  T3P   771      -0.057   6.510  41.633  1.00  0.00           H  
HETATM 2314  O   T3P   772      13.594   5.718  52.902  1.00  0.00           O  
HETATM 2315  H1  T3P   772      12.930   5.106  52.585  1.00  0.00           H  
HETATM 2316  H2  T3P   772      14.426   5.269  52.752  1.00  0.00           H  
HETATM 2317  O   T3P   773      12.666 -25.897 -31.258  1.00  0.00           O  
HETATM 2318  H1  T3P   773      12.512 -25.340 -30.495  1.00  0.00           H  
HETATM 2319  H2  T3P   773      13.555 -26.230 -31.136  1.00  0.00           H  
HETATM 2320  O   T3P   774      14.219  18.839  52.384  1.00  0.00           O  
HETATM 2321  H1  T3P   774      14.501  19.718  52.637  1.00  0.00           H  
HETATM 2322  H2  T3P   774      13.349  18.966  52.006  1.00  0.00           H  
HETATM 2323  O   T3P   775      -6.849 -21.595 -40.951  1.00  0.00           O  
HETATM 2324  H1  T3P   775      -6.590 -22.493 -40.747  1.00  0.00           H  
HETATM 2325  H2  T3P   775      -6.023 -21.115 -41.011  1.00  0.00           H  
HETATM 2326  O   T3P   776       4.961   2.541 -42.910  1.00  0.00           O  
HETATM 2327  H1  T3P   776       5.734   2.082 -42.580  1.00  0.00           H  
HETATM 2328  H2  T3P   776       4.943   3.363 -42.421  1.00  0.00           H  
HETATM 2329  O   T3P   777      16.737   2.848  38.035  1.00  0.00           O  
HETATM 2330  H1  T3P   777      17.489   2.691  37.464  1.00  0.00           H  
HETATM 2331  H2  T3P   777      16.206   2.056  37.955  1.00  0.00           H  
HETATM 2332  O   T3P   778      17.115 -16.633 -16.060  1.00  0.00           O  
HETATM 2333  H1  T3P   778      17.380 -16.056 -15.344  1.00  0.00           H  
HETATM 2334  H2  T3P   778      16.225 -16.352 -16.277  1.00  0.00           H  
HETATM 2335  O   T3P   779      -2.997  -2.908 -34.351  1.00  0.00           O  
HETATM 2336  H1  T3P   779      -3.633  -3.457 -34.810  1.00  0.00           H  
HETATM 2337  H2  T3P   779      -2.982  -2.091 -34.850  1.00  0.00           H  
HETATM 2338  O   T3P   780      27.452  -0.460  19.345  1.00  0.00           O  
HETATM 2339  H1  T3P   780      26.633  -0.304  18.875  1.00  0.00           H  
HETATM 2340  H2  T3P   780      27.206  -0.428  20.270  1.00  0.00           H  
HETATM 2341  O   T3P   781       2.549 -15.824  42.987  1.00  0.00           O  
HETATM 2342  H1  T3P   781       3.039 -15.156  42.506  1.00  0.00           H  
HETATM 2343  H2  T3P   781       2.782 -16.647  42.558  1.00  0.00           H  
HETATM 2344  O   T3P   782      11.018  25.421 -35.355  1.00  0.00           O  
HETATM 2345  H1  T3P   782      10.928  25.757 -34.463  1.00  0.00           H  
HETATM 2346  H2  T3P   782      11.940  25.561 -35.572  1.00  0.00           H  
HETATM 2347  O   T3P   783      24.954 -25.604 -19.370  1.00  0.00           O  
HETATM 2348  H1  T3P   783      24.177 -25.275 -18.918  1.00  0.00           H  
HETATM 2349  H2  T3P   783      25.669 -25.054 -19.048  1.00  0.00           H  
HETATM 2350  O   T3P   784     -20.157  -3.963 -53.780  1.00  0.00           O  
HETATM 2351  H1  T3P   784     -19.604  -3.182 -53.800  1.00  0.00           H  
HETATM 2352  H2  T3P   784     -20.915  -3.707 -53.253  1.00  0.00           H  
HETATM 2353  O   T3P   785     -15.719  12.372  34.482  1.00  0.00           O  
HETATM 2354  H1  T3P   785     -15.717  11.848  35.283  1.00  0.00           H  
HETATM 2355  H2  T3P   785     -15.858  13.270  34.783  1.00  0.00           H  
HETATM 2356  O   T3P   786      -9.220   3.641 -45.788  1.00  0.00           O  
HETATM 2357  H1  T3P   786      -9.021   4.130 -46.587  1.00  0.00           H  
HETATM 2358  H2  T3P   786     -10.129   3.866 -45.589  1.00  0.00           H  
HETATM 2359  O   T3P   787      17.460  20.447 -30.819  1.00  0.00           O  
HETATM 2360  H1  T3P   787      17.296  20.317 -31.753  1.00  0.00           H  
HETATM 2361  H2  T3P   787      16.672  20.117 -30.388  1.00  0.00           H  
HETATM 2362  O   T3P   788     -10.025 -13.496 -38.986  1.00  0.00           O  
HETATM 2363  H1  T3P   788     -10.157 -13.930 -38.143  1.00  0.00           H  
HETATM 2364  H2  T3P   788      -9.593 -12.671 -38.767  1.00  0.00           H  
HETATM 2365  O   T3P   789      -6.616   8.384 -16.016  1.00  0.00           O  
HETATM 2366  H1  T3P   789      -7.371   8.034 -15.543  1.00  0.00           H  
HETATM 2367  H2  T3P   789      -6.094   7.613 -16.240  1.00  0.00           H  
HETATM 2368  O   T3P   790       2.083   6.630 -44.210  1.00  0.00           O  
HETATM 2369  H1  T3P   790       1.332   6.946 -43.708  1.00  0.00           H  
HETATM 2370  H2  T3P   790       2.844   6.873 -43.683  1.00  0.00           H  
HETATM 2371  O   T3P   791      -7.058 -10.142 -43.740  1.00  0.00           O  
HETATM 2372  H1  T3P   791      -7.833  -9.983 -43.200  1.00  0.00           H  
HETATM 2373  H2  T3P   791      -7.353  -9.981 -44.636  1.00  0.00           H  
HETATM 2374  O   T3P   792       9.583  21.344 -29.512  1.00  0.00           O  
HETATM 2375  H1  T3P   792       9.979  21.536 -30.363  1.00  0.00           H  
HETATM 2376  H2  T3P   792       9.864  20.451 -29.313  1.00  0.00           H  
HETATM 2377  O   T3P   793      -6.159   4.891 -44.456  1.00  0.00           O  
HETATM 2378  H1  T3P   793      -5.985   4.409 -43.648  1.00  0.00           H  
HETATM 2379  H2  T3P   793      -5.873   4.300 -45.153  1.00  0.00           H  
HETATM 2380  O   T3P   794       8.374 -21.374 -14.709  1.00  0.00           O  
HETATM 2381  H1  T3P   794       8.086 -22.287 -14.731  1.00  0.00           H  
HETATM 2382  H2  T3P   794       8.934 -21.318 -13.934  1.00  0.00           H  
HETATM 2383  O   T3P   795     -10.436  11.176  51.831  1.00  0.00           O  
HETATM 2384  H1  T3P   795     -11.297  11.264  52.241  1.00  0.00           H  
HETATM 2385  H2  T3P   795      -9.840  11.634  52.424  1.00  0.00           H  
HETATM 2386  O   T3P   796       5.093  23.292 -19.581  1.00  0.00           O  
HETATM 2387  H1  T3P   796       4.579  22.502 -19.414  1.00  0.00           H  
HETATM 2388  H2  T3P   796       5.248  23.665 -18.714  1.00  0.00           H  
HETATM 2389  O   T3P   797      10.500  17.253 -44.904  1.00  0.00           O  
HETATM 2390  H1  T3P   797      11.038  16.746 -44.295  1.00  0.00           H  
HETATM 2391  H2  T3P   797       9.684  17.410 -44.429  1.00  0.00           H  
HETATM 2392  O   T3P   798     -22.352  14.987  18.928  1.00  0.00           O  
HETATM 2393  H1  T3P   798     -23.000  14.992  18.224  1.00  0.00           H  
HETATM 2394  H2  T3P   798     -21.720  14.317  18.667  1.00  0.00           H  
HETATM 2395  O   T3P   799       3.083 -21.936  53.126  1.00  0.00           O  
HETATM 2396  H1  T3P   799       4.014 -21.744  53.232  1.00  0.00           H  
HETATM 2397  H2  T3P   799       2.825 -21.447  52.344  1.00  0.00           H  
HETATM 2398  O   T3P   800     -12.186  26.570 -39.292  1.00  0.00           O  
HETATM 2399  H1  T3P   800     -12.315  26.535 -40.240  1.00  0.00           H  
HETATM 2400  H2  T3P   800     -13.068  26.667 -38.934  1.00  0.00           H  
HETATM 2401  O   T3P   801      25.579  -7.747 -28.571  1.00  0.00           O  
HETATM 2402  H1  T3P   801      24.964  -7.329 -29.175  1.00  0.00           H  
HETATM 2403  H2  T3P   801      25.200  -8.610 -28.402  1.00  0.00           H  
HETATM 2404  O   T3P   802     -25.285 -16.638  38.557  1.00  0.00           O  
HETATM 2405  H1  T3P   802     -24.999 -15.898  38.022  1.00  0.00           H  
HETATM 2406  H2  T3P   802     -26.037 -16.305  39.045  1.00  0.00           H  
HETATM 2407  O   T3P   803      23.114  -1.842 -36.044  1.00  0.00           O  
HETATM 2408  H1  T3P   803      22.197  -1.765 -36.309  1.00  0.00           H  
HETATM 2409  H2  T3P   803      23.480  -2.501 -36.635  1.00  0.00           H  
HETATM 2410  O   T3P   804       8.317  12.849  42.346  1.00  0.00           O  
HETATM 2411  H1  T3P   804       7.572  12.714  42.931  1.00  0.00           H  
HETATM 2412  H2  T3P   804       7.927  12.926  41.475  1.00  0.00           H  
HETATM 2413  O   T3P   805      21.702  15.899  53.268  1.00  0.00           O  
HETATM 2414  H1  T3P   805      21.399  16.216  54.119  1.00  0.00           H  
HETATM 2415  H2  T3P   805      20.979  16.088  52.670  1.00  0.00           H  
HETATM 2416  O   T3P   806      24.377   3.760 -34.159  1.00  0.00           O  
HETATM 2417  H1  T3P   806      23.517   3.531 -34.510  1.00  0.00           H  
HETATM 2418  H2  T3P   806      24.193   4.400 -33.471  1.00  0.00           H  
HETATM 2419  O   T3P   807     -25.227 -26.851 -41.263  1.00  0.00           O  
HETATM 2420  H1  T3P   807     -25.842 -26.902 -40.531  1.00  0.00           H  
HETATM 2421  H2  T3P   807     -24.374 -26.712 -40.852  1.00  0.00           H  
HETATM 2422  O   T3P   808       5.155 -13.123 -37.942  1.00  0.00           O  
HETATM 2423  H1  T3P   808       5.196 -12.412 -38.581  1.00  0.00           H  
HETATM 2424  H2  T3P   808       4.724 -13.840 -38.408  1.00  0.00           H  
HETATM 2425  O   T3P   809       5.826 -19.114 -23.381  1.00  0.00           O  
HETATM 2426  H1  T3P   809       5.578 -18.277 -22.989  1.00  0.00           H  
HETATM 2427  H2  T3P   809       5.140 -19.721 -23.104  1.00  0.00           H  
HETATM 2428  O   T3P   810     -21.683  20.378 -48.139  1.00  0.00           O  
HETATM 2429  H1  T3P   810     -21.782  19.875 -48.948  1.00  0.00           H  
HETATM 2430  H2  T3P   810     -22.387  20.061 -47.573  1.00  0.00           H  
HETATM 2431  O   T3P   811      15.530 -13.004  33.812  1.00  0.00           O  
HETATM 2432  H1  T3P   811      14.658 -13.316  34.057  1.00  0.00           H  
HETATM 2433  H2  T3P   811      15.473 -12.850  32.869  1.00  0.00           H  
HETATM 2434  O   T3P   812     -24.505  -8.932  46.244  1.00  0.00           O  
HETATM 2435  H1  T3P   812     -24.843  -9.817  46.380  1.00  0.00           H  
HETATM 2436  H2  T3P   812     -24.375  -8.586  47.127  1.00  0.00           H  
HETATM 2437  O   T3P   813      20.759  -2.808 -47.800  1.00  0.00           O  
HETATM 2438  H1  T3P   813      20.505  -3.614 -47.350  1.00  0.00           H  
HETATM 2439  H2  T3P   813      21.083  -3.101 -48.652  1.00  0.00           H  
HETATM 2440  O   T3P   814      23.889   9.048  47.052  1.00  0.00           O  
HETATM 2441  H1  T3P   814      24.715   9.491  47.247  1.00  0.00           H  
HETATM 2442  H2  T3P   814      23.244   9.754  47.000  1.00  0.00           H  
HETATM 2443  O   T3P   815      -2.449  17.536  46.527  1.00  0.00           O  
HETATM 2444  H1  T3P   815      -2.985  16.781  46.770  1.00  0.00           H  
HETATM 2445  H2  T3P   815      -1.700  17.500  47.122  1.00  0.00           H  
HETATM 2446  O   T3P   816     -12.071  26.612  29.126  1.00  0.00           O  
HETATM 2447  H1  T3P   816     -11.236  26.777  28.689  1.00  0.00           H  
HETATM 2448  H2  T3P   816     -12.729  26.969  28.529  1.00  0.00           H  
HETATM 2449  O   T3P   817       6.382 -23.950  40.257  1.00  0.00           O  
HETATM 2450  H1  T3P   817       6.782 -24.227  41.081  1.00  0.00           H  
HETATM 2451  H2  T3P   817       5.497 -24.314  40.286  1.00  0.00           H  
HETATM 2452  O   T3P   818      19.242 -12.858  41.917  1.00  0.00           O  
HETATM 2453  H1  T3P   818      19.764 -12.460  41.221  1.00  0.00           H  
HETATM 2454  H2  T3P   818      18.368 -12.952  41.538  1.00  0.00           H  
HETATM 2455  O   T3P   819     -19.275   5.918  41.954  1.00  0.00           O  
HETATM 2456  H1  T3P   819     -20.108   6.310  41.693  1.00  0.00           H  
HETATM 2457  H2  T3P   819     -18.800   5.792  41.133  1.00  0.00           H  
HETATM 2458  O   T3P   820      -4.304  21.350 -42.721  1.00  0.00           O  
HETATM 2459  H1  T3P   820      -5.073  21.447 -42.159  1.00  0.00           H  
HETATM 2460  H2  T3P   820      -3.560  21.493 -42.137  1.00  0.00           H  
HETATM 2461  O   T3P   821       5.081  -1.486 -39.166  1.00  0.00           O  
HETATM 2462  H1  T3P   821       4.176  -1.259 -38.952  1.00  0.00           H  
HETATM 2463  H2  T3P   821       5.409  -1.927 -38.383  1.00  0.00           H  
HETATM 2464  O   T3P   822      11.377 -16.225  53.278  1.00  0.00           O  
HETATM 2465  H1  T3P   822      11.865 -16.188  54.101  1.00  0.00           H  
HETATM 2466  H2  T3P   822      10.524 -16.586  53.522  1.00  0.00           H  
HETATM 2467  O   T3P   823       9.297  21.608  43.418  1.00  0.00           O  
HETATM 2468  H1  T3P   823       9.089  21.097  42.636  1.00  0.00           H  
HETATM 2469  H2  T3P   823       9.695  20.977  44.018  1.00  0.00           H  
HETATM 2470  O   T3P   824     -23.806  -7.166 -45.866  1.00  0.00           O  
HETATM 2471  H1  T3P   824     -23.624  -6.238 -45.716  1.00  0.00           H  
HETATM 2472  H2  T3P   824     -23.779  -7.559 -44.994  1.00  0.00           H  
HETATM 2473  O   T3P   825       2.065   3.955 -22.107  1.00  0.00           O  
HETATM 2474  H1  T3P   825       2.629   4.676 -22.387  1.00  0.00           H  
HETATM 2475  H2  T3P   825       1.177   4.307 -22.173  1.00  0.00           H  
HETATM 2476  O   T3P   826     -25.271   4.662  47.954  1.00  0.00           O  
HETATM 2477  H1  T3P   826     -24.838   5.218  48.602  1.00  0.00           H  
HETATM 2478  H2  T3P   826     -25.436   3.840  48.415  1.00  0.00           H  
HETATM 2479  O   T3P   827       3.938 -24.979  43.527  1.00  0.00           O  
HETATM 2480  H1  T3P   827       3.436 -24.580  44.237  1.00  0.00           H  
HETATM 2481  H2  T3P   827       4.084 -25.881  43.813  1.00  0.00           H  
HETATM 2482  O   T3P   828       7.520  26.844 -48.280  1.00  0.00           O  
HETATM 2483  H1  T3P   828       7.865  26.007 -48.592  1.00  0.00           H  
HETATM 2484  H2  T3P   828       7.054  27.207 -49.033  1.00  0.00           H  
HETATM 2485  O   T3P   829      -0.975  -7.664  50.623  1.00  0.00           O  
HETATM 2486  H1  T3P   829      -0.719  -7.840  49.718  1.00  0.00           H  
HETATM 2487  H2  T3P   829      -1.509  -6.871  50.572  1.00  0.00           H  
HETATM 2488  O   T3P   830      18.769 -25.838  42.426  1.00  0.00           O  
HETATM 2489  H1  T3P   830      19.095 -25.099  42.939  1.00  0.00           H  
HETATM 2490  H2  T3P   830      19.320 -25.849  41.643  1.00  0.00           H  
HETATM 2491  O   T3P   831       7.937  10.274 -51.391  1.00  0.00           O  
HETATM 2492  H1  T3P   831       8.266  10.666 -50.582  1.00  0.00           H  
HETATM 2493  H2  T3P   831       8.425  10.715 -52.087  1.00  0.00           H  
HETATM 2494  O   T3P   832     -12.840  -5.053  31.470  1.00  0.00           O  
HETATM 2495  H1  T3P   832     -12.882  -4.714  30.575  1.00  0.00           H  
HETATM 2496  H2  T3P   832     -12.537  -4.312  31.994  1.00  0.00           H  
HETATM 2497  O   T3P   833       5.128 -13.674 -31.493  1.00  0.00           O  
HETATM 2498  H1  T3P   833       6.085 -13.662 -31.472  1.00  0.00           H  
HETATM 2499  H2  T3P   833       4.867 -12.965 -30.905  1.00  0.00           H  
HETATM 2500  O   T3P   834      21.833   8.641 -25.918  1.00  0.00           O  
HETATM 2501  H1  T3P   834      21.837   7.905 -26.530  1.00  0.00           H  
HETATM 2502  H2  T3P   834      20.987   8.580 -25.474  1.00  0.00           H  
HETATM 2503  O   T3P   835      -1.164  -4.614  38.787  1.00  0.00           O  
HETATM 2504  H1  T3P   835      -1.124  -5.411  38.257  1.00  0.00           H  
HETATM 2505  H2  T3P   835      -0.262  -4.292  38.803  1.00  0.00           H  
HETATM 2506  O   T3P   836      -1.960   7.878  53.959  1.00  0.00           O  
HETATM 2507  H1  T3P   836      -1.262   8.507  53.775  1.00  0.00           H  
HETATM 2508  H2  T3P   836      -1.934   7.269  53.221  1.00  0.00           H  
HETATM 2509  O   T3P   837       3.750  -2.518  24.110  1.00  0.00           O  
HETATM 2510  H1  T3P   837       4.391  -2.359  23.416  1.00  0.00           H  
HETATM 2511  H2  T3P   837       3.009  -2.926  23.663  1.00  0.00           H  
HETATM 2512  O   T3P   838     -17.361  -9.599  37.474  1.00  0.00           O  
HETATM 2513  H1  T3P   838     -18.234  -9.949  37.649  1.00  0.00           H  
HETATM 2514  H2  T3P   838     -17.459  -8.651  37.565  1.00  0.00           H  
HETATM 2515  O   T3P   839      16.984   3.704 -28.949  1.00  0.00           O  
HETATM 2516  H1  T3P   839      16.044   3.844 -28.836  1.00  0.00           H  
HETATM 2517  H2  T3P   839      17.097   2.757 -28.874  1.00  0.00           H  
HETATM 2518  O   T3P   840     -26.120  -5.345  35.168  1.00  0.00           O  
HETATM 2519  H1  T3P   840     -25.836  -4.658  34.564  1.00  0.00           H  
HETATM 2520  H2  T3P   840     -25.608  -5.192  35.962  1.00  0.00           H  
HETATM 2521  O   T3P   841     -16.958 -19.231  49.649  1.00  0.00           O  
HETATM 2522  H1  T3P   841     -17.776 -19.704  49.797  1.00  0.00           H  
HETATM 2523  H2  T3P   841     -17.232 -18.370  49.332  1.00  0.00           H  
HETATM 2524  O   T3P   842     -15.916  24.661 -40.229  1.00  0.00           O  
HETATM 2525  H1  T3P   842     -16.300  24.689 -41.106  1.00  0.00           H  
HETATM 2526  H2  T3P   842     -16.352  25.369 -39.755  1.00  0.00           H  
HETATM 2527  O   T3P   843      12.856  14.208 -37.682  1.00  0.00           O  
HETATM 2528  H1  T3P   843      12.063  13.867 -38.095  1.00  0.00           H  
HETATM 2529  H2  T3P   843      13.435  14.422 -38.414  1.00  0.00           H  
HETATM 2530  O   T3P   844      -1.912   8.124 -40.726  1.00  0.00           O  
HETATM 2531  H1  T3P   844      -2.625   7.598 -40.362  1.00  0.00           H  
HETATM 2532  H2  T3P   844      -2.352   8.812 -41.225  1.00  0.00           H  
HETATM 2533  O   T3P   845       4.998   0.164 -17.958  1.00  0.00           O  
HETATM 2534  H1  T3P   845       4.081  -0.059 -17.800  1.00  0.00           H  
HETATM 2535  H2  T3P   845       4.968   0.827 -18.648  1.00  0.00           H  
HETATM 2536  O   T3P   846      -2.107  22.894  24.678  1.00  0.00           O  
HETATM 2537  H1  T3P   846      -2.522  22.158  24.229  1.00  0.00           H  
HETATM 2538  H2  T3P   846      -1.889  22.554  25.546  1.00  0.00           H  
HETATM 2539  O   T3P   847     -22.220 -21.980  46.659  1.00  0.00           O  
HETATM 2540  H1  T3P   847     -21.902 -22.224  45.789  1.00  0.00           H  
HETATM 2541  H2  T3P   847     -23.162 -22.146  46.625  1.00  0.00           H  
HETATM 2542  O   T3P   848      23.962  19.818 -41.239  1.00  0.00           O  
HETATM 2543  H1  T3P   848      24.297  20.488 -41.835  1.00  0.00           H  
HETATM 2544  H2  T3P   848      24.420  19.978 -40.415  1.00  0.00           H  
HETATM 2545  O   T3P   849      26.376   2.928 -38.969  1.00  0.00           O  
HETATM 2546  H1  T3P   849      26.512   2.058 -39.345  1.00  0.00           H  
HETATM 2547  H2  T3P   849      26.428   3.523 -39.717  1.00  0.00           H  
HETATM 2548  O   T3P   850      11.756 -14.752  29.518  1.00  0.00           O  
HETATM 2549  H1  T3P   850      12.060 -13.851  29.629  1.00  0.00           H  
HETATM 2550  H2  T3P   850      11.390 -14.775  28.635  1.00  0.00           H  
HETATM 2551  O   T3P   851      17.933 -20.056  47.676  1.00  0.00           O  
HETATM 2552  H1  T3P   851      18.374 -19.571  48.373  1.00  0.00           H  
HETATM 2553  H2  T3P   851      17.163 -20.437  48.099  1.00  0.00           H  
HETATM 2554  O   T3P   852      -6.641  20.315 -46.154  1.00  0.00           O  
HETATM 2555  H1  T3P   852      -6.905  21.136 -45.737  1.00  0.00           H  
HETATM 2556  H2  T3P   852      -5.973  19.954 -45.572  1.00  0.00           H  
HETATM 2557  O   T3P   853      23.305   0.408 -21.496  1.00  0.00           O  
HETATM 2558  H1  T3P   853      23.961   1.083 -21.666  1.00  0.00           H  
HETATM 2559  H2  T3P   853      22.468   0.837 -21.673  1.00  0.00           H  
HETATM 2560  O   T3P   854     -14.679  14.487  21.148  1.00  0.00           O  
HETATM 2561  H1  T3P   854     -14.078  14.454  20.404  1.00  0.00           H  
HETATM 2562  H2  T3P   854     -15.373  15.086  20.870  1.00  0.00           H  
HETATM 2563  O   T3P   855      16.736 -14.372  22.681  1.00  0.00           O  
HETATM 2564  H1  T3P   855      17.557 -14.160  22.237  1.00  0.00           H  
HETATM 2565  H2  T3P   855      16.732 -15.327  22.735  1.00  0.00           H  
HETATM 2566  O   T3P   856      -4.903 -15.821 -47.485  1.00  0.00           O  
HETATM 2567  H1  T3P   856      -5.215 -16.441 -46.825  1.00  0.00           H  
HETATM 2568  H2  T3P   856      -5.271 -14.980 -47.216  1.00  0.00           H  
HETATM 2569  O   T3P   857     -26.636 -11.605  51.149  1.00  0.00           O  
HETATM 2570  H1  T3P   857     -25.833 -11.093  51.252  1.00  0.00           H  
HETATM 2571  H2  T3P   857     -26.357 -12.513  51.263  1.00  0.00           H  
HETATM 2572  O   T3P   858     -18.738 -15.713 -27.505  1.00  0.00           O  
HETATM 2573  H1  T3P   858     -18.452 -16.518 -27.938  1.00  0.00           H  
HETATM 2574  H2  T3P   858     -19.691 -15.789 -27.465  1.00  0.00           H  
HETATM 2575  O   T3P   859      -6.991  -8.933 -35.265  1.00  0.00           O  
HETATM 2576  H1  T3P   859      -7.076  -8.927 -36.219  1.00  0.00           H  
HETATM 2577  H2  T3P   859      -7.227  -8.045 -34.997  1.00  0.00           H  
HETATM 2578  O   T3P   860       4.711 -11.400  36.954  1.00  0.00           O  
HETATM 2579  H1  T3P   860       4.852 -11.806  36.098  1.00  0.00           H  
HETATM 2580  H2  T3P   860       4.408 -10.514  36.753  1.00  0.00           H  
HETATM 2581  O   T3P   861      11.661  26.572 -44.256  1.00  0.00           O  
HETATM 2582  H1  T3P   861      11.714  25.859 -43.620  1.00  0.00           H  
HETATM 2583  H2  T3P   861      11.826  26.153 -45.101  1.00  0.00           H  
HETATM 2584  O   T3P   862      25.572  10.756  35.240  1.00  0.00           O  
HETATM 2585  H1  T3P   862      24.816  11.306  35.448  1.00  0.00           H  
HETATM 2586  H2  T3P   862      26.328  11.329  35.372  1.00  0.00           H  
HETATM 2587  O   T3P   863      -9.541 -16.546  33.853  1.00  0.00           O  
HETATM 2588  H1  T3P   863      -9.074 -16.039  33.189  1.00  0.00           H  
HETATM 2589  H2  T3P   863     -10.162 -17.078  33.356  1.00  0.00           H  
HETATM 2590  O   T3P   864     -14.923  11.092  48.916  1.00  0.00           O  
HETATM 2591  H1  T3P   864     -15.785  10.692  49.031  1.00  0.00           H  
HETATM 2592  H2  T3P   864     -14.489  10.974  49.761  1.00  0.00           H  
HETATM 2593  O   T3P   865      -6.894  11.744 -38.005  1.00  0.00           O  
HETATM 2594  H1  T3P   865      -7.562  11.111 -37.741  1.00  0.00           H  
HETATM 2595  H2  T3P   865      -7.258  12.167 -38.783  1.00  0.00           H  
HETATM 2596  O   T3P   866      -5.477  17.462  44.071  1.00  0.00           O  
HETATM 2597  H1  T3P   866      -5.783  18.305  43.738  1.00  0.00           H  
HETATM 2598  H2  T3P   866      -5.979  17.325  44.875  1.00  0.00           H  
HETATM 2599  O   T3P   867     -10.314  26.981 -52.831  1.00  0.00           O  
HETATM 2600  H1  T3P   867     -11.055  26.829 -53.418  1.00  0.00           H  
HETATM 2601  H2  T3P   867     -10.490  26.421 -52.074  1.00  0.00           H  
HETATM 2602  O   T3P   868       8.163 -24.862 -22.749  1.00  0.00           O  
HETATM 2603  H1  T3P   868       8.451 -23.950 -22.790  1.00  0.00           H  
HETATM 2604  H2  T3P   868       7.208 -24.812 -22.743  1.00  0.00           H  
HETATM 2605  O   T3P   869      17.573   1.058  29.927  1.00  0.00           O  
HETATM 2606  H1  T3P   869      18.171   0.920  30.662  1.00  0.00           H  
HETATM 2607  H2  T3P   869      18.144   1.283  29.193  1.00  0.00           H  
HETATM 2608  O   T3P   870      10.439 -11.909 -21.417  1.00  0.00           O  
HETATM 2609  H1  T3P   870      10.569 -11.358 -20.645  1.00  0.00           H  
HETATM 2610  H2  T3P   870       9.779 -11.448 -21.933  1.00  0.00           H  
HETATM 2611  O   T3P   871     -20.202  25.817 -53.328  1.00  0.00           O  
HETATM 2612  H1  T3P   871     -19.275  26.039 -53.424  1.00  0.00           H  
HETATM 2613  H2  T3P   871     -20.440  25.414 -54.162  1.00  0.00           H  
HETATM 2614  O   T3P   872      17.739  15.911 -16.019  1.00  0.00           O  
HETATM 2615  H1  T3P   872      16.976  16.451 -15.814  1.00  0.00           H  
HETATM 2616  H2  T3P   872      18.471  16.527 -16.042  1.00  0.00           H  
HETATM 2617  O   T3P   873       0.757 -22.161  44.485  1.00  0.00           O  
HETATM 2618  H1  T3P   873      -0.011 -22.732  44.461  1.00  0.00           H  
HETATM 2619  H2  T3P   873       0.639 -21.632  45.274  1.00  0.00           H  
HETATM 2620  O   T3P   874     -14.752  25.312 -29.195  1.00  0.00           O  
HETATM 2621  H1  T3P   874     -15.361  25.047 -29.884  1.00  0.00           H  
HETATM 2622  H2  T3P   874     -15.181  26.053 -28.766  1.00  0.00           H  
HETATM 2623  O   T3P   875     -22.862  17.575  40.727  1.00  0.00           O  
HETATM 2624  H1  T3P   875     -23.261  18.430  40.887  1.00  0.00           H  
HETATM 2625  H2  T3P   875     -23.506  16.945  41.049  1.00  0.00           H  
HETATM 2626  O   T3P   876       0.689  14.144  45.165  1.00  0.00           O  
HETATM 2627  H1  T3P   876       0.976  14.221  46.075  1.00  0.00           H  
HETATM 2628  H2  T3P   876      -0.267  14.158  45.213  1.00  0.00           H  
HETATM 2629  O   T3P   877      -4.425 -10.165  52.321  1.00  0.00           O  
HETATM 2630  H1  T3P   877      -4.710  -9.269  52.141  1.00  0.00           H  
HETATM 2631  H2  T3P   877      -4.259 -10.179  53.263  1.00  0.00           H  
HETATM 2632  O   T3P   878      12.021  16.529  24.911  1.00  0.00           O  
HETATM 2633  H1  T3P   878      12.288  17.386  24.579  1.00  0.00           H  
HETATM 2634  H2  T3P   878      12.568  15.905  24.434  1.00  0.00           H  
HETATM 2635  O   T3P   879      -0.772  10.320 -36.147  1.00  0.00           O  
HETATM 2636  H1  T3P   879      -0.754   9.449 -36.543  1.00  0.00           H  
HETATM 2637  H2  T3P   879      -0.698  10.922 -36.887  1.00  0.00           H  
HETATM 2638  O   T3P   880     -22.638  -7.683 -21.310  1.00  0.00           O  
HETATM 2639  H1  T3P   880     -22.235  -8.536 -21.475  1.00  0.00           H  
HETATM 2640  H2  T3P   880     -23.183  -7.822 -20.535  1.00  0.00           H  
HETATM 2641  O   T3P   881      10.472  18.831 -28.946  1.00  0.00           O  
HETATM 2642  H1  T3P   881      10.786  18.222 -29.614  1.00  0.00           H  
HETATM 2643  H2  T3P   881      10.314  18.283 -28.177  1.00  0.00           H  
HETATM 2644  O   T3P   882      -4.763 -16.121 -25.095  1.00  0.00           O  
HETATM 2645  H1  T3P   882      -4.633 -15.216 -24.811  1.00  0.00           H  
HETATM 2646  H2  T3P   882      -5.665 -16.145 -25.414  1.00  0.00           H  
HETATM 2647  O   T3P   883       7.760 -24.800  42.549  1.00  0.00           O  
HETATM 2648  H1  T3P   883       7.852 -25.169  43.428  1.00  0.00           H  
HETATM 2649  H2  T3P   883       8.635 -24.482  42.330  1.00  0.00           H  
HETATM 2650  O   T3P   884     -12.091 -16.194 -32.105  1.00  0.00           O  
HETATM 2651  H1  T3P   884     -12.786 -15.570 -31.898  1.00  0.00           H  
HETATM 2652  H2  T3P   884     -11.707 -16.416 -31.256  1.00  0.00           H  
HETATM 2653  O   T3P   885     -15.721 -24.997  27.393  1.00  0.00           O  
HETATM 2654  H1  T3P   885     -15.679 -24.164  27.864  1.00  0.00           H  
HETATM 2655  H2  T3P   885     -16.649 -25.111  27.190  1.00  0.00           H  
HETATM 2656  O   T3P   886      26.875 -25.723  45.723  1.00  0.00           O  
HETATM 2657  H1  T3P   886      26.377 -25.640  44.910  1.00  0.00           H  
HETATM 2658  H2  T3P   886      27.199 -24.840  45.897  1.00  0.00           H  
HETATM 2659  O   T3P   887     -12.390  12.164  26.833  1.00  0.00           O  
HETATM 2660  H1  T3P   887     -13.140  12.699  27.091  1.00  0.00           H  
HETATM 2661  H2  T3P   887     -12.401  12.182  25.876  1.00  0.00           H  
HETATM 2662  O   T3P   888     -12.565  23.034  33.561  1.00  0.00           O  
HETATM 2663  H1  T3P   888     -12.966  22.655  32.778  1.00  0.00           H  
HETATM 2664  H2  T3P   888     -13.082  22.686  34.287  1.00  0.00           H  
HETATM 2665  O   T3P   889      -6.358  17.188 -28.196  1.00  0.00           O  
HETATM 2666  H1  T3P   889      -6.822  16.694 -28.872  1.00  0.00           H  
HETATM 2667  H2  T3P   889      -5.478  16.812 -28.185  1.00  0.00           H  
HETATM 2668  O   T3P   890     -21.807   1.948  47.045  1.00  0.00           O  
HETATM 2669  H1  T3P   890     -21.645   1.107  46.618  1.00  0.00           H  
HETATM 2670  H2  T3P   890     -22.566   2.307  46.586  1.00  0.00           H  
HETATM 2671  O   T3P   891       6.778  21.895 -47.774  1.00  0.00           O  
HETATM 2672  H1  T3P   891       6.257  21.630 -47.017  1.00  0.00           H  
HETATM 2673  H2  T3P   891       7.592  22.230 -47.400  1.00  0.00           H  
HETATM 2674  O   T3P   892       0.954   3.262 -52.829  1.00  0.00           O  
HETATM 2675  H1  T3P   892       1.186   4.161 -52.597  1.00  0.00           H  
HETATM 2676  H2  T3P   892       1.431   2.721 -52.199  1.00  0.00           H  
HETATM 2677  O   T3P   893     -16.602  -0.682 -24.043  1.00  0.00           O  
HETATM 2678  H1  T3P   893     -15.831  -0.158 -23.822  1.00  0.00           H  
HETATM 2679  H2  T3P   893     -17.180  -0.074 -24.504  1.00  0.00           H  
HETATM 2680  O   T3P   894     -22.132  -3.056 -39.251  1.00  0.00           O  
HETATM 2681  H1  T3P   894     -22.838  -3.566 -38.854  1.00  0.00           H  
HETATM 2682  H2  T3P   894     -21.587  -2.786 -38.512  1.00  0.00           H  
HETATM 2683  O   T3P   895      -8.823  -5.870  27.602  1.00  0.00           O  
HETATM 2684  H1  T3P   895      -9.663  -5.424  27.493  1.00  0.00           H  
HETATM 2685  H2  T3P   895      -9.056  -6.785  27.760  1.00  0.00           H  
HETATM 2686  O   T3P   896       3.223  18.188 -29.430  1.00  0.00           O  
HETATM 2687  H1  T3P   896       3.574  17.368 -29.777  1.00  0.00           H  
HETATM 2688  H2  T3P   896       2.799  17.938 -28.608  1.00  0.00           H  
HETATM 2689  O   T3P   897      -2.923  -8.519 -43.427  1.00  0.00           O  
HETATM 2690  H1  T3P   897      -2.743  -9.448 -43.282  1.00  0.00           H  
HETATM 2691  H2  T3P   897      -2.194  -8.065 -43.004  1.00  0.00           H  
HETATM 2692  O   T3P   898      -8.181 -25.051 -39.416  1.00  0.00           O  
HETATM 2693  H1  T3P   898      -7.841 -24.965 -38.526  1.00  0.00           H  
HETATM 2694  H2  T3P   898      -7.461 -24.762 -39.977  1.00  0.00           H  
HETATM 2695  O   T3P   899      17.829  23.601 -45.989  1.00  0.00           O  
HETATM 2696  H1  T3P   899      18.078  22.677 -45.974  1.00  0.00           H  
HETATM 2697  H2  T3P   899      17.982  23.876 -46.893  1.00  0.00           H  
HETATM 2698  O   T3P   900     -17.598  26.891  42.167  1.00  0.00           O  
HETATM 2699  H1  T3P   900     -18.371  26.780  42.720  1.00  0.00           H  
HETATM 2700  H2  T3P   900     -17.851  26.516  41.323  1.00  0.00           H  
HETATM 2701  O   T3P   901     -25.781   4.949  40.406  1.00  0.00           O  
HETATM 2702  H1  T3P   901     -25.104   5.569  40.133  1.00  0.00           H  
HETATM 2703  H2  T3P   901     -25.729   4.943  41.362  1.00  0.00           H  
HETATM 2704  O   T3P   902     -10.007 -11.337 -47.900  1.00  0.00           O  
HETATM 2705  H1  T3P   902      -9.678 -11.121 -48.773  1.00  0.00           H  
HETATM 2706  H2  T3P   902     -10.367 -10.514 -47.569  1.00  0.00           H  
HETATM 2707  O   T3P   903      13.467 -23.458 -26.927  1.00  0.00           O  
HETATM 2708  H1  T3P   903      13.166 -23.524 -26.021  1.00  0.00           H  
HETATM 2709  H2  T3P   903      13.636 -22.525 -27.057  1.00  0.00           H  
HETATM 2710  O   T3P   904       9.687   3.806 -48.398  1.00  0.00           O  
HETATM 2711  H1  T3P   904       8.892   3.672 -48.914  1.00  0.00           H  
HETATM 2712  H2  T3P   904      10.265   4.306 -48.975  1.00  0.00           H  
HETATM 2713  O   T3P   905      17.888 -20.319  37.757  1.00  0.00           O  
HETATM 2714  H1  T3P   905      17.142 -20.410  37.163  1.00  0.00           H  
HETATM 2715  H2  T3P   905      17.494 -20.243  38.626  1.00  0.00           H  
HETATM 2716  O   T3P   906      22.809 -13.477  31.095  1.00  0.00           O  
HETATM 2717  H1  T3P   906      22.518 -13.695  30.209  1.00  0.00           H  
HETATM 2718  H2  T3P   906      23.412 -12.743  30.976  1.00  0.00           H  
HETATM 2719  O   T3P   907     -15.523 -14.540  33.585  1.00  0.00           O  
HETATM 2720  H1  T3P   907     -15.855 -13.647  33.681  1.00  0.00           H  
HETATM 2721  H2  T3P   907     -14.604 -14.483  33.845  1.00  0.00           H  
HETATM 2722  O   T3P   908      23.915  12.809 -35.058  1.00  0.00           O  
HETATM 2723  H1  T3P   908      24.540  12.126 -34.812  1.00  0.00           H  
HETATM 2724  H2  T3P   908      23.975  12.857 -36.012  1.00  0.00           H  
HETATM 2725  O   T3P   909      22.732 -14.731  -8.404  1.00  0.00           O  
HETATM 2726  H1  T3P   909      22.826 -13.779  -8.366  1.00  0.00           H  
HETATM 2727  H2  T3P   909      23.338 -15.005  -9.092  1.00  0.00           H  
HETATM 2728  O   T3P   910      14.745  24.347  23.841  1.00  0.00           O  
HETATM 2729  H1  T3P   910      14.545  24.933  23.111  1.00  0.00           H  
HETATM 2730  H2  T3P   910      14.822  24.926  24.600  1.00  0.00           H  
HETATM 2731  O   T3P   911      -9.927 -26.460  24.679  1.00  0.00           O  
HETATM 2732  H1  T3P   911      -8.978 -26.584  24.711  1.00  0.00           H  
HETATM 2733  H2  T3P   911     -10.099 -26.155  23.788  1.00  0.00           H  
HETATM 2734  O   T3P   912     -18.192   4.212  43.855  1.00  0.00           O  
HETATM 2735  H1  T3P   912     -17.344   3.976  43.478  1.00  0.00           H  
HETATM 2736  H2  T3P   912     -18.599   4.776  43.197  1.00  0.00           H  
HETATM 2737  O   T3P   913     -22.551 -14.210 -26.392  1.00  0.00           O  
HETATM 2738  H1  T3P   913     -22.721 -14.362 -25.463  1.00  0.00           H  
HETATM 2739  H2  T3P   913     -22.186 -15.037 -26.708  1.00  0.00           H  
HETATM 2740  O   T3P   914     -14.441  -4.036 -32.263  1.00  0.00           O  
HETATM 2741  H1  T3P   914     -15.230  -3.618 -32.607  1.00  0.00           H  
HETATM 2742  H2  T3P   914     -14.253  -3.563 -31.452  1.00  0.00           H  
HETATM 2743  O   T3P   915     -19.708  26.136 -20.138  1.00  0.00           O  
HETATM 2744  H1  T3P   915     -19.086  26.853 -20.260  1.00  0.00           H  
HETATM 2745  H2  T3P   915     -20.453  26.538 -19.692  1.00  0.00           H  
HETATM 2746  O   T3P   916     -26.295   1.439  51.431  1.00  0.00           O  
HETATM 2747  H1  T3P   916     -26.107   1.022  52.272  1.00  0.00           H  
HETATM 2748  H2  T3P   916     -26.788   2.227  51.659  1.00  0.00           H  
HETATM 2749  O   T3P   917     -22.155   3.712 -38.022  1.00  0.00           O  
HETATM 2750  H1  T3P   917     -21.304   3.313 -38.203  1.00  0.00           H  
HETATM 2751  H2  T3P   917     -21.996   4.288 -37.275  1.00  0.00           H  
HETATM 2752  O   T3P   918      17.996  22.587  47.022  1.00  0.00           O  
HETATM 2753  H1  T3P   918      17.309  22.439  46.371  1.00  0.00           H  
HETATM 2754  H2  T3P   918      18.212  23.516  46.935  1.00  0.00           H  
HETATM 2755  O   T3P   919       9.221   7.474  53.420  1.00  0.00           O  
HETATM 2756  H1  T3P   919       9.938   7.791  53.970  1.00  0.00           H  
HETATM 2757  H2  T3P   919       8.979   8.228  52.882  1.00  0.00           H  
HETATM 2758  O   T3P   920      10.928   2.934  45.764  1.00  0.00           O  
HETATM 2759  H1  T3P   920      10.366   3.497  46.296  1.00  0.00           H  
HETATM 2760  H2  T3P   920      10.868   2.074  46.180  1.00  0.00           H  
HETATM 2761  O   T3P   921     -12.176  -2.889 -33.414  1.00  0.00           O  
HETATM 2762  H1  T3P   921     -12.652  -2.366 -34.059  1.00  0.00           H  
HETATM 2763  H2  T3P   921     -12.838  -3.472 -33.042  1.00  0.00           H  
HETATM 2764  O   T3P   922       0.377  -9.423  53.825  1.00  0.00           O  
HETATM 2765  H1  T3P   922       0.839  -8.747  53.331  1.00  0.00           H  
HETATM 2766  H2  T3P   922      -0.371  -9.655  53.274  1.00  0.00           H  
HETATM 2767  O   T3P   923     -21.295 -15.750 -13.637  1.00  0.00           O  
HETATM 2768  H1  T3P   923     -20.794 -15.706 -14.452  1.00  0.00           H  
HETATM 2769  H2  T3P   923     -20.662 -16.041 -12.981  1.00  0.00           H  
HETATM 2770  O   T3P   924      18.259  -4.434  52.671  1.00  0.00           O  
HETATM 2771  H1  T3P   924      18.881  -3.713  52.769  1.00  0.00           H  
HETATM 2772  H2  T3P   924      17.399  -4.017  52.719  1.00  0.00           H  
HETATM 2773  O   T3P   925      -4.750  -3.013  24.198  1.00  0.00           O  
HETATM 2774  H1  T3P   925      -5.631  -3.281  23.937  1.00  0.00           H  
HETATM 2775  H2  T3P   925      -4.544  -3.567  24.951  1.00  0.00           H  
HETATM 2776  O   T3P   926      15.033   4.999  29.933  1.00  0.00           O  
HETATM 2777  H1  T3P   926      14.899   5.523  30.723  1.00  0.00           H  
HETATM 2778  H2  T3P   926      14.628   5.513  29.233  1.00  0.00           H  
HETATM 2779  O   T3P   927     -15.694   6.789 -46.708  1.00  0.00           O  
HETATM 2780  H1  T3P   927     -16.624   6.565 -46.700  1.00  0.00           H  
HETATM 2781  H2  T3P   927     -15.673   7.733 -46.551  1.00  0.00           H  
HETATM 2782  O   T3P   928     -13.045  -6.813  53.365  1.00  0.00           O  
HETATM 2783  H1  T3P   928     -13.331  -7.576  52.863  1.00  0.00           H  
HETATM 2784  H2  T3P   928     -12.565  -6.276  52.735  1.00  0.00           H  
HETATM 2785  O   T3P   929     -12.176 -19.358 -49.169  1.00  0.00           O  
HETATM 2786  H1  T3P   929     -11.361 -19.186 -49.640  1.00  0.00           H  
HETATM 2787  H2  T3P   929     -11.901 -19.804 -48.368  1.00  0.00           H  
HETATM 2788  O   T3P   930      15.709  16.903 -37.923  1.00  0.00           O  
HETATM 2789  H1  T3P   930      16.551  16.651 -37.543  1.00  0.00           H  
HETATM 2790  H2  T3P   930      15.073  16.741 -37.227  1.00  0.00           H  
HETATM 2791  O   T3P   931      -9.308  -1.093  50.271  1.00  0.00           O  
HETATM 2792  H1  T3P   931      -9.503  -1.119  49.335  1.00  0.00           H  
HETATM 2793  H2  T3P   931      -8.375  -0.887  50.317  1.00  0.00           H  
HETATM 2794  O   T3P   932      -8.690  15.556  49.899  1.00  0.00           O  
HETATM 2795  H1  T3P   932      -8.660  14.773  49.349  1.00  0.00           H  
HETATM 2796  H2  T3P   932      -7.802  15.912  49.858  1.00  0.00           H  
HETATM 2797  O   T3P   933      18.759 -24.946  29.630  1.00  0.00           O  
HETATM 2798  H1  T3P   933      19.465 -24.548  30.138  1.00  0.00           H  
HETATM 2799  H2  T3P   933      18.643 -24.362  28.881  1.00  0.00           H  
HETATM 2800  O   T3P   934     -15.260   0.080  36.694  1.00  0.00           O  
HETATM 2801  H1  T3P   934     -15.708  -0.631  36.236  1.00  0.00           H  
HETATM 2802  H2  T3P   934     -15.753   0.189  37.508  1.00  0.00           H  
HETATM 2803  O   T3P   935     -23.875   6.702  39.511  1.00  0.00           O  
HETATM 2804  H1  T3P   935     -24.417   7.482  39.390  1.00  0.00           H  
HETATM 2805  H2  T3P   935     -23.732   6.370  38.625  1.00  0.00           H  
HETATM 2806  O   T3P   936      -5.703 -27.187 -52.891  1.00  0.00           O  
HETATM 2807  H1  T3P   936      -5.273 -27.501 -53.687  1.00  0.00           H  
HETATM 2808  H2  T3P   936      -6.547 -26.849 -53.192  1.00  0.00           H  
HETATM 2809  O   T3P   937      22.019 -17.419  31.669  1.00  0.00           O  
HETATM 2810  H1  T3P   937      21.367 -17.654  32.329  1.00  0.00           H  
HETATM 2811  H2  T3P   937      21.505 -17.078  30.936  1.00  0.00           H  
HETATM 2812  O   T3P   938      -5.626 -16.656  35.310  1.00  0.00           O  
HETATM 2813  H1  T3P   938      -4.876 -16.493  35.882  1.00  0.00           H  
HETATM 2814  H2  T3P   938      -5.708 -15.859  34.787  1.00  0.00           H  
HETATM 2815  O   T3P   939     -12.994 -20.192 -36.496  1.00  0.00           O  
HETATM 2816  H1  T3P   939     -13.930 -20.260 -36.684  1.00  0.00           H  
HETATM 2817  H2  T3P   939     -12.880 -19.301 -36.166  1.00  0.00           H  
HETATM 2818  O   T3P   940      15.544  18.196  43.172  1.00  0.00           O  
HETATM 2819  H1  T3P   940      15.856  19.000  42.756  1.00  0.00           H  
HETATM 2820  H2  T3P   940      14.903  17.841  42.557  1.00  0.00           H  
HETATM 2821  O   T3P   941      19.408  -0.804  25.380  1.00  0.00           O  
HETATM 2822  H1  T3P   941      18.632  -0.284  25.170  1.00  0.00           H  
HETATM 2823  H2  T3P   941      19.694  -1.160  24.539  1.00  0.00           H  
HETATM 2824  O   T3P   942      19.911  -5.415 -44.195  1.00  0.00           O  
HETATM 2825  H1  T3P   942      20.827  -5.153 -44.280  1.00  0.00           H  
HETATM 2826  H2  T3P   942      19.693  -5.234 -43.281  1.00  0.00           H  
HETATM 2827  O   T3P   943     -20.748  15.612 -42.007  1.00  0.00           O  
HETATM 2828  H1  T3P   943     -21.599  15.953 -42.282  1.00  0.00           H  
HETATM 2829  H2  T3P   943     -20.909  15.234 -41.142  1.00  0.00           H  
HETATM 2830  O   T3P   944       4.472 -11.373 -29.921  1.00  0.00           O  
HETATM 2831  H1  T3P   944       5.367 -11.148 -30.174  1.00  0.00           H  
HETATM 2832  H2  T3P   944       3.966 -10.580 -30.099  1.00  0.00           H  
HETATM 2833  O   T3P   945      -0.357  15.086 -49.495  1.00  0.00           O  
HETATM 2834  H1  T3P   945       0.357  14.454 -49.416  1.00  0.00           H  
HETATM 2835  H2  T3P   945      -1.010  14.792 -48.860  1.00  0.00           H  
HETATM 2836  O   T3P   946     -20.241  24.175 -21.971  1.00  0.00           O  
HETATM 2837  H1  T3P   946     -19.981  23.399 -21.475  1.00  0.00           H  
HETATM 2838  H2  T3P   946     -20.185  24.893 -21.340  1.00  0.00           H  
HETATM 2839  O   T3P   947      -1.494   0.793  47.851  1.00  0.00           O  
HETATM 2840  H1  T3P   947      -1.482   1.343  47.067  1.00  0.00           H  
HETATM 2841  H2  T3P   947      -1.583   1.412  48.576  1.00  0.00           H  
HETATM 2842  O   T3P   948      12.464   1.525  30.534  1.00  0.00           O  
HETATM 2843  H1  T3P   948      13.420   1.576  30.524  1.00  0.00           H  
HETATM 2844  H2  T3P   948      12.274   0.676  30.932  1.00  0.00           H  
HETATM 2845  O   T3P   949      -2.235  17.275 -20.029  1.00  0.00           O  
HETATM 2846  H1  T3P   949      -1.356  17.640 -20.127  1.00  0.00           H  
HETATM 2847  H2  T3P   949      -2.501  17.047 -20.919  1.00  0.00           H  
HETATM 2848  O   T3P   950       8.301 -22.009 -22.592  1.00  0.00           O  
HETATM 2849  H1  T3P   950       7.385 -22.190 -22.380  1.00  0.00           H  
HETATM 2850  H2  T3P   950       8.504 -21.205 -22.114  1.00  0.00           H  
HETATM 2851  O   T3P   951      22.192 -13.865  28.347  1.00  0.00           O  
HETATM 2852  H1  T3P   951      21.624 -14.552  27.998  1.00  0.00           H  
HETATM 2853  H2  T3P   951      21.897 -13.066  27.910  1.00  0.00           H  
HETATM 2854  O   T3P   952       6.540 -21.216 -31.891  1.00  0.00           O  
HETATM 2855  H1  T3P   952       7.106 -20.780 -32.528  1.00  0.00           H  
HETATM 2856  H2  T3P   952       6.394 -20.559 -31.211  1.00  0.00           H  
HETATM 2857  O   T3P   953      16.404 -20.969 -39.009  1.00  0.00           O  
HETATM 2858  H1  T3P   953      16.121 -20.776 -38.115  1.00  0.00           H  
HETATM 2859  H2  T3P   953      17.038 -21.680 -38.911  1.00  0.00           H  
HETATM 2860  O   T3P   954     -23.998   3.220  31.290  1.00  0.00           O  
HETATM 2861  H1  T3P   954     -23.995   3.431  30.356  1.00  0.00           H  
HETATM 2862  H2  T3P   954     -24.859   2.832  31.446  1.00  0.00           H  
HETATM 2863  O   T3P   955      24.993 -13.618  19.983  1.00  0.00           O  
HETATM 2864  H1  T3P   955      24.047 -13.756  20.028  1.00  0.00           H  
HETATM 2865  H2  T3P   955      25.309 -14.310  19.403  1.00  0.00           H  
HETATM 2866  O   T3P   956      -5.941 -16.417  23.435  1.00  0.00           O  
HETATM 2867  H1  T3P   956      -5.675 -16.995  24.150  1.00  0.00           H  
HETATM 2868  H2  T3P   956      -6.685 -15.927  23.787  1.00  0.00           H  
HETATM 2869  O   T3P   957      21.386   4.381 -37.504  1.00  0.00           O  
HETATM 2870  H1  T3P   957      21.111   4.244 -38.411  1.00  0.00           H  
HETATM 2871  H2  T3P   957      22.342   4.359 -37.537  1.00  0.00           H  
HETATM 2872  O   T3P   958      27.445  25.786 -48.216  1.00  0.00           O  
HETATM 2873  H1  T3P   958      26.847  25.348 -48.822  1.00  0.00           H  
HETATM 2874  H2  T3P   958      26.928  25.920 -47.422  1.00  0.00           H  
HETATM 2875  O   T3P   959      19.318  -8.290  30.661  1.00  0.00           O  
HETATM 2876  H1  T3P   959      19.377  -9.042  31.251  1.00  0.00           H  
HETATM 2877  H2  T3P   959      19.283  -8.675  29.785  1.00  0.00           H  
HETATM 2878  O   T3P   960     -26.571  -1.206 -38.458  1.00  0.00           O  
HETATM 2879  H1  T3P   960     -27.061  -0.600 -39.013  1.00  0.00           H  
HETATM 2880  H2  T3P   960     -27.085  -2.013 -38.470  1.00  0.00           H  
HETATM 2881  O   T3P   961      -7.659  -3.083  19.009  1.00  0.00           O  
HETATM 2882  H1  T3P   961      -7.998  -3.275  18.135  1.00  0.00           H  
HETATM 2883  H2  T3P   961      -8.266  -3.522  19.605  1.00  0.00           H  
HETATM 2884  O   T3P   962     -12.769 -20.844 -32.384  1.00  0.00           O  
HETATM 2885  H1  T3P   962     -13.560 -20.392 -32.090  1.00  0.00           H  
HETATM 2886  H2  T3P   962     -12.143 -20.143 -32.563  1.00  0.00           H  
HETATM 2887  O   T3P   963     -12.135   0.167  48.351  1.00  0.00           O  
HETATM 2888  H1  T3P   963     -11.378  -0.384  48.148  1.00  0.00           H  
HETATM 2889  H2  T3P   963     -12.603  -0.312  49.036  1.00  0.00           H  
HETATM 2890  O   T3P   964     -20.482 -11.515 -19.503  1.00  0.00           O  
HETATM 2891  H1  T3P   964     -19.577 -11.410 -19.797  1.00  0.00           H  
HETATM 2892  H2  T3P   964     -20.586 -12.458 -19.380  1.00  0.00           H  
HETATM 2893  O   T3P   965      -3.650   7.011  48.622  1.00  0.00           O  
HETATM 2894  H1  T3P   965      -3.301   7.149  47.741  1.00  0.00           H  
HETATM 2895  H2  T3P   965      -2.975   6.502  49.070  1.00  0.00           H  
HETATM 2896  O   T3P   966     -11.804 -10.430 -39.772  1.00  0.00           O  
HETATM 2897  H1  T3P   966     -11.202  -9.703 -39.614  1.00  0.00           H  
HETATM 2898  H2  T3P   966     -11.885 -10.472 -40.725  1.00  0.00           H  
HETATM 2899  O   T3P   967      17.325  -7.540  49.125  1.00  0.00           O  
HETATM 2900  H1  T3P   967      16.369  -7.590  49.130  1.00  0.00           H  
HETATM 2901  H2  T3P   967      17.608  -8.315  49.611  1.00  0.00           H  
HETATM 2902  O   T3P   968      12.585 -20.870  49.580  1.00  0.00           O  
HETATM 2903  H1  T3P   968      12.635 -21.653  49.032  1.00  0.00           H  
HETATM 2904  H2  T3P   968      11.656 -20.642  49.589  1.00  0.00           H  
HETATM 2905  O   T3P   969      21.355  12.149  40.376  1.00  0.00           O  
HETATM 2906  H1  T3P   969      20.586  11.588  40.479  1.00  0.00           H  
HETATM 2907  H2  T3P   969      22.019  11.577  39.991  1.00  0.00           H  
HETATM 2908  O   T3P   970      -2.094  11.702  47.179  1.00  0.00           O  
HETATM 2909  H1  T3P   970      -2.020  10.969  46.568  1.00  0.00           H  
HETATM 2910  H2  T3P   970      -2.790  11.442  47.783  1.00  0.00           H  
HETATM 2911  O   T3P   971       5.979  19.577  47.502  1.00  0.00           O  
HETATM 2912  H1  T3P   971       6.492  19.450  46.704  1.00  0.00           H  
HETATM 2913  H2  T3P   971       6.412  19.026  48.155  1.00  0.00           H  
HETATM 2914  O   T3P   972      20.444  25.183  39.031  1.00  0.00           O  
HETATM 2915  H1  T3P   972      19.776  25.803  38.741  1.00  0.00           H  
HETATM 2916  H2  T3P   972      20.425  24.485  38.376  1.00  0.00           H  
HETATM 2917  O   T3P   973     -24.249 -20.290  38.472  1.00  0.00           O  
HETATM 2918  H1  T3P   973     -23.829 -19.540  38.892  1.00  0.00           H  
HETATM 2919  H2  T3P   973     -24.833 -19.904  37.819  1.00  0.00           H  
HETATM 2920  O   T3P   974      -4.605 -14.664  45.885  1.00  0.00           O  
HETATM 2921  H1  T3P   974      -4.026 -14.813  46.633  1.00  0.00           H  
HETATM 2922  H2  T3P   974      -4.858 -15.541  45.599  1.00  0.00           H  
HETATM 2923  O   T3P   975      21.080 -21.803  27.741  1.00  0.00           O  
HETATM 2924  H1  T3P   975      21.348 -21.038  27.231  1.00  0.00           H  
HETATM 2925  H2  T3P   975      21.793 -21.937  28.365  1.00  0.00           H  
HETATM 2926  O   T3P   976      -0.944  -1.491 -19.636  1.00  0.00           O  
HETATM 2927  H1  T3P   976      -0.800  -0.606 -19.303  1.00  0.00           H  
HETATM 2928  H2  T3P   976      -0.247  -2.013 -19.239  1.00  0.00           H  
HETATM 2929  O   T3P   977      12.341  11.806 -48.974  1.00  0.00           O  
HETATM 2930  H1  T3P   977      12.395  12.114 -48.069  1.00  0.00           H  
HETATM 2931  H2  T3P   977      12.588  10.882 -48.928  1.00  0.00           H  
HETATM 2932  O   T3P   978      -6.322 -13.532  27.881  1.00  0.00           O  
HETATM 2933  H1  T3P   978      -6.072 -14.298  27.366  1.00  0.00           H  
HETATM 2934  H2  T3P   978      -6.483 -12.848  27.231  1.00  0.00           H  
HETATM 2935  O   T3P   979      -7.099  21.308 -50.083  1.00  0.00           O  
HETATM 2936  H1  T3P   979      -7.513  21.127 -50.927  1.00  0.00           H  
HETATM 2937  H2  T3P   979      -7.488  22.136 -49.798  1.00  0.00           H  
HETATM 2938  O   T3P   980      11.094   7.860 -38.833  1.00  0.00           O  
HETATM 2939  H1  T3P   980      10.196   8.175 -38.731  1.00  0.00           H  
HETATM 2940  H2  T3P   980      11.150   7.102 -38.251  1.00  0.00           H  
HETATM 2941  O   T3P   981      -8.321  -5.085  53.395  1.00  0.00           O  
HETATM 2942  H1  T3P   981      -9.073  -4.691  53.836  1.00  0.00           H  
HETATM 2943  H2  T3P   981      -8.424  -4.838  52.476  1.00  0.00           H  
HETATM 2944  O   T3P   982     -22.950  -4.396 -25.209  1.00  0.00           O  
HETATM 2945  H1  T3P   982     -23.013  -4.679 -24.297  1.00  0.00           H  
HETATM 2946  H2  T3P   982     -22.192  -4.868 -25.555  1.00  0.00           H  
HETATM 2947  O   T3P   983     -27.082  19.290  43.834  1.00  0.00           O  
HETATM 2948  H1  T3P   983     -27.426  19.380  44.723  1.00  0.00           H  
HETATM 2949  H2  T3P   983     -26.225  19.715  43.864  1.00  0.00           H  
HETATM 2950  O   T3P   984      -9.823  22.151 -46.233  1.00  0.00           O  
HETATM 2951  H1  T3P   984      -8.917  22.355 -46.002  1.00  0.00           H  
HETATM 2952  H2  T3P   984     -10.159  21.662 -45.482  1.00  0.00           H  
HETATM 2953  O   T3P   985      14.620   7.903 -33.479  1.00  0.00           O  
HETATM 2954  H1  T3P   985      14.803   7.538 -34.344  1.00  0.00           H  
HETATM 2955  H2  T3P   985      13.696   7.708 -33.325  1.00  0.00           H  
HETATM 2956  O   T3P   986     -13.804  -1.483  50.098  1.00  0.00           O  
HETATM 2957  H1  T3P   986     -14.462  -1.856  49.510  1.00  0.00           H  
HETATM 2958  H2  T3P   986     -14.313  -1.056  50.787  1.00  0.00           H  
HETATM 2959  O   T3P   987       7.024 -11.363  38.482  1.00  0.00           O  
HETATM 2960  H1  T3P   987       6.203 -11.420  37.993  1.00  0.00           H  
HETATM 2961  H2  T3P   987       7.230 -12.268  38.713  1.00  0.00           H  
HETATM 2962  O   T3P   988       0.670  -8.313 -31.775  1.00  0.00           O  
HETATM 2963  H1  T3P   988       0.278  -7.483 -31.501  1.00  0.00           H  
HETATM 2964  H2  T3P   988      -0.062  -8.929 -31.793  1.00  0.00           H  
HETATM 2965  O   T3P   989      15.685 -18.488  44.190  1.00  0.00           O  
HETATM 2966  H1  T3P   989      15.223 -19.204  44.626  1.00  0.00           H  
HETATM 2967  H2  T3P   989      16.198 -18.075  44.885  1.00  0.00           H  
HETATM 2968  O   T3P   990       3.235  14.150 -36.611  1.00  0.00           O  
HETATM 2969  H1  T3P   990       3.082  14.241 -35.670  1.00  0.00           H  
HETATM 2970  H2  T3P   990       3.254  13.204 -36.759  1.00  0.00           H  
HETATM 2971  O   T3P   991       9.015  -1.988  48.574  1.00  0.00           O  
HETATM 2972  H1  T3P   991       8.607  -1.294  48.056  1.00  0.00           H  
HETATM 2973  H2  T3P   991       9.694  -1.542  49.080  1.00  0.00           H  
HETATM 2974  O   T3P   992       0.304  24.347  28.268  1.00  0.00           O  
HETATM 2975  H1  T3P   992       0.593  24.541  27.376  1.00  0.00           H  
HETATM 2976  H2  T3P   992       0.198  25.205  28.678  1.00  0.00           H  
HETATM 2977  O   T3P   993       6.514   1.612 -47.472  1.00  0.00           O  
HETATM 2978  H1  T3P   993       6.348   2.288 -46.814  1.00  0.00           H  
HETATM 2979  H2  T3P   993       5.645   1.291 -47.711  1.00  0.00           H  
HETATM 2980  O   T3P   994      18.052 -22.738  33.167  1.00  0.00           O  
HETATM 2981  H1  T3P   994      18.782 -22.279  32.753  1.00  0.00           H  
HETATM 2982  H2  T3P   994      17.283 -22.467  32.665  1.00  0.00           H  
HETATM 2983  O   T3P   995      -4.309  14.741  49.786  1.00  0.00           O  
HETATM 2984  H1  T3P   995      -3.931  14.561  50.647  1.00  0.00           H  
HETATM 2985  H2  T3P   995      -4.968  15.415  49.949  1.00  0.00           H  
HETATM 2986  O   T3P   996      25.640  17.498  51.756  1.00  0.00           O  
HETATM 2987  H1  T3P   996      26.520  17.836  51.595  1.00  0.00           H  
HETATM 2988  H2  T3P   996      25.194  18.203  52.225  1.00  0.00           H  
HETATM 2989  O   T3P   997      -2.807  -9.732 -34.251  1.00  0.00           O  
HETATM 2990  H1  T3P   997      -2.319  -9.737 -35.074  1.00  0.00           H  
HETATM 2991  H2  T3P   997      -2.845  -8.808 -34.001  1.00  0.00           H  
HETATM 2992  O   T3P   998      15.811  13.688  40.391  1.00  0.00           O  
HETATM 2993  H1  T3P   998      16.015  12.809  40.072  1.00  0.00           H  
HETATM 2994  H2  T3P   998      16.592  13.955  40.876  1.00  0.00           H  
HETATM 2995  O   T3P   999      20.279 -20.486 -38.763  1.00  0.00           O  
HETATM 2996  H1  T3P   999      20.179 -21.058 -39.524  1.00  0.00           H  
HETATM 2997  H2  T3P   999      19.599 -20.774 -38.155  1.00  0.00           H  
HETATM 2998  O   T3P  1000      -5.358 -15.970  42.212  1.00  0.00           O  
HETATM 2999  H1  T3P  1000      -4.477 -15.604  42.134  1.00  0.00           H  
HETATM 3000  H2  T3P  1000      -5.883 -15.464  41.591  1.00  0.00           H  
HETATM 3001  O   T3P  1001       9.271 -17.713 -39.696  1.00  0.00           O  
HETATM 3002  H1  T3P  1001       8.571 -17.840 -39.056  1.00  0.00           H  
HETATM 3003  H2  T3P  1001       9.280 -16.770 -39.859  1.00  0.00           H  
HETATM 3004  O   T3P  1002      -6.530   5.153 -23.425  1.00  0.00           O  
HETATM 3005  H1  T3P  1002      -6.537   4.668 -24.251  1.00  0.00           H  
HETATM 3006  H2  T3P  1002      -7.441   5.142 -23.132  1.00  0.00           H  
HETATM 3007  O   T3P  1003       1.398  22.425 -34.846  1.00  0.00           O  
HETATM 3008  H1  T3P  1003       0.701  22.469 -34.191  1.00  0.00           H  
HETATM 3009  H2  T3P  1003       1.982  23.150 -34.624  1.00  0.00           H  
HETATM 3010  O   T3P  1004       5.133   5.863 -52.371  1.00  0.00           O  
HETATM 3011  H1  T3P  1004       5.666   5.161 -52.745  1.00  0.00           H  
HETATM 3012  H2  T3P  1004       5.763   6.548 -52.146  1.00  0.00           H  
HETATM 3013  O   T3P  1005     -24.975 -26.564  49.447  1.00  0.00           O  
HETATM 3014  H1  T3P  1005     -25.165 -27.395  49.010  1.00  0.00           H  
HETATM 3015  H2  T3P  1005     -25.823 -26.125  49.506  1.00  0.00           H  
HETATM 3016  O   T3P  1006      13.052  -5.931 -28.551  1.00  0.00           O  
HETATM 3017  H1  T3P  1006      12.960  -5.359 -29.313  1.00  0.00           H  
HETATM 3018  H2  T3P  1006      12.837  -6.804 -28.879  1.00  0.00           H  
HETATM 3019  O   T3P  1007      -7.863  17.501 -38.616  1.00  0.00           O  
HETATM 3020  H1  T3P  1007      -8.723  17.412 -39.026  1.00  0.00           H  
HETATM 3021  H2  T3P  1007      -7.343  16.790 -38.992  1.00  0.00           H  
HETATM 3022  O   T3P  1008       4.999 -15.218  31.593  1.00  0.00           O  
HETATM 3023  H1  T3P  1008       5.332 -15.795  32.280  1.00  0.00           H  
HETATM 3024  H2  T3P  1008       5.529 -14.424  31.669  1.00  0.00           H  
HETATM 3025  O   T3P  1009     -17.751  -2.395 -28.335  1.00  0.00           O  
HETATM 3026  H1  T3P  1009     -18.675  -2.637 -28.263  1.00  0.00           H  
HETATM 3027  H2  T3P  1009     -17.276  -3.209 -28.167  1.00  0.00           H  
HETATM 3028  O   T3P  1010      21.615  -4.545  50.810  1.00  0.00           O  
HETATM 3029  H1  T3P  1010      21.351  -3.869  51.433  1.00  0.00           H  
HETATM 3030  H2  T3P  1010      20.793  -4.953  50.536  1.00  0.00           H  
HETATM 3031  O   T3P  1011      26.792  16.378 -32.992  1.00  0.00           O  
HETATM 3032  H1  T3P  1011      26.168  15.654 -32.939  1.00  0.00           H  
HETATM 3033  H2  T3P  1011      26.326  17.062 -33.473  1.00  0.00           H  
HETATM 3034  O   T3P  1012       0.624  16.716 -35.890  1.00  0.00           O  
HETATM 3035  H1  T3P  1012       1.370  16.629 -36.483  1.00  0.00           H  
HETATM 3036  H2  T3P  1012       0.975  17.176 -35.128  1.00  0.00           H  
HETATM 3037  O   T3P  1013      20.272   6.958  39.082  1.00  0.00           O  
HETATM 3038  H1  T3P  1013      20.098   6.215  39.660  1.00  0.00           H  
HETATM 3039  H2  T3P  1013      19.820   6.739  38.267  1.00  0.00           H  
HETATM 3040  O   T3P  1014       3.073   0.135 -26.575  1.00  0.00           O  
HETATM 3041  H1  T3P  1014       2.279   0.566 -26.259  1.00  0.00           H  
HETATM 3042  H2  T3P  1014       3.261   0.560 -27.412  1.00  0.00           H  
HETATM 3043  O   T3P  1015      15.916   2.902 -46.830  1.00  0.00           O  
HETATM 3044  H1  T3P  1015      15.062   3.323 -46.932  1.00  0.00           H  
HETATM 3045  H2  T3P  1015      15.720   2.061 -46.417  1.00  0.00           H  
HETATM 3046  O   T3P  1016     -16.566 -19.708 -27.700  1.00  0.00           O  
HETATM 3047  H1  T3P  1016     -17.185 -19.052 -28.021  1.00  0.00           H  
HETATM 3048  H2  T3P  1016     -16.313 -20.202 -28.480  1.00  0.00           H  
HETATM 3049  O   T3P  1017     -24.605 -22.651  50.532  1.00  0.00           O  
HETATM 3050  H1  T3P  1017     -25.252 -22.530  49.838  1.00  0.00           H  
HETATM 3051  H2  T3P  1017     -23.915 -22.019  50.330  1.00  0.00           H  
HETATM 3052  O   T3P  1018      22.453  20.966  31.398  1.00  0.00           O  
HETATM 3053  H1  T3P  1018      22.827  20.258  30.873  1.00  0.00           H  
HETATM 3054  H2  T3P  1018      23.187  21.559  31.558  1.00  0.00           H  
HETATM 3055  O   T3P  1019      -1.458  25.299 -33.867  1.00  0.00           O  
HETATM 3056  H1  T3P  1019      -1.672  25.986 -33.235  1.00  0.00           H  
HETATM 3057  H2  T3P  1019      -2.235  25.232 -34.421  1.00  0.00           H  
HETATM 3058  O   T3P  1020       6.498 -23.156 -26.532  1.00  0.00           O  
HETATM 3059  H1  T3P  1020       5.716 -22.705 -26.850  1.00  0.00           H  
HETATM 3060  H2  T3P  1020       6.294 -24.086 -26.628  1.00  0.00           H  
HETATM 3061  O   T3P  1021      15.299  -6.631 -42.055  1.00  0.00           O  
HETATM 3062  H1  T3P  1021      15.862  -7.210 -42.568  1.00  0.00           H  
HETATM 3063  H2  T3P  1021      14.664  -7.217 -41.642  1.00  0.00           H  
HETATM 3064  O   T3P  1022     -17.087  11.399 -52.507  1.00  0.00           O  
HETATM 3065  H1  T3P  1022     -16.742  12.066 -53.100  1.00  0.00           H  
HETATM 3066  H2  T3P  1022     -16.361  11.207 -51.913  1.00  0.00           H  
HETATM 3067  O   T3P  1023      15.360 -14.372 -53.421  1.00  0.00           O  
HETATM 3068  H1  T3P  1023      15.015 -14.267 -54.308  1.00  0.00           H  
HETATM 3069  H2  T3P  1023      14.875 -13.733 -52.898  1.00  0.00           H  
HETATM 3070  O   T3P  1024      16.046   9.290  50.333  1.00  0.00           O  
HETATM 3071  H1  T3P  1024      16.266  10.203  50.145  1.00  0.00           H  
HETATM 3072  H2  T3P  1024      16.474   8.791  49.638  1.00  0.00           H  
HETATM 3073  O   T3P  1025      25.731   0.090  42.709  1.00  0.00           O  
HETATM 3074  H1  T3P  1025      25.611   0.877  43.242  1.00  0.00           H  
HETATM 3075  H2  T3P  1025      26.669  -0.094  42.762  1.00  0.00           H  
HETATM 3076  O   T3P  1026       6.195  14.045  47.966  1.00  0.00           O  
HETATM 3077  H1  T3P  1026       6.916  13.543  48.345  1.00  0.00           H  
HETATM 3078  H2  T3P  1026       6.490  14.258  47.081  1.00  0.00           H  
HETATM 3079  O   T3P  1027      18.480  13.652 -51.220  1.00  0.00           O  
HETATM 3080  H1  T3P  1027      17.570  13.477 -50.979  1.00  0.00           H  
HETATM 3081  H2  T3P  1027      18.643  14.543 -50.911  1.00  0.00           H  
HETATM 3082  O   T3P  1028     -14.756   1.305  33.192  1.00  0.00           O  
HETATM 3083  H1  T3P  1028     -14.454   1.752  33.982  1.00  0.00           H  
HETATM 3084  H2  T3P  1028     -13.978   0.862  32.855  1.00  0.00           H  
HETATM 3085  O   T3P  1029       0.138  13.565 -40.360  1.00  0.00           O  
HETATM 3086  H1  T3P  1029       0.489  14.385 -40.012  1.00  0.00           H  
HETATM 3087  H2  T3P  1029      -0.796  13.737 -40.481  1.00  0.00           H  
HETATM 3088  O   T3P  1030     -10.427   8.264 -38.335  1.00  0.00           O  
HETATM 3089  H1  T3P  1030     -11.371   8.116 -38.390  1.00  0.00           H  
HETATM 3090  H2  T3P  1030     -10.216   8.764 -39.123  1.00  0.00           H  
HETATM 3091  O   T3P  1031     -13.497  25.907 -25.432  1.00  0.00           O  
HETATM 3092  H1  T3P  1031     -12.911  26.079 -24.695  1.00  0.00           H  
HETATM 3093  H2  T3P  1031     -13.242  25.040 -25.745  1.00  0.00           H  
HETATM 3094  O   T3P  1032     -14.396 -23.395 -32.382  1.00  0.00           O  
HETATM 3095  H1  T3P  1032     -13.739 -22.714 -32.242  1.00  0.00           H  
HETATM 3096  H2  T3P  1032     -15.066 -22.975 -32.921  1.00  0.00           H  
HETATM 3097  O   T3P  1033      -2.145  13.558  29.832  1.00  0.00           O  
HETATM 3098  H1  T3P  1033      -1.685  12.778  30.141  1.00  0.00           H  
HETATM 3099  H2  T3P  1033      -1.513  14.269  29.940  1.00  0.00           H  
HETATM 3100  O   T3P  1034       9.766  -1.980  40.598  1.00  0.00           O  
HETATM 3101  H1  T3P  1034      10.288  -1.205  40.807  1.00  0.00           H  
HETATM 3102  H2  T3P  1034      10.409  -2.636  40.326  1.00  0.00           H  
HETATM 3103  O   T3P  1035     -25.167 -22.755 -47.969  1.00  0.00           O  
HETATM 3104  H1  T3P  1035     -25.840 -23.435 -47.990  1.00  0.00           H  
HETATM 3105  H2  T3P  1035     -25.581 -21.995 -48.379  1.00  0.00           H  
HETATM 3106  O   T3P  1036      21.454 -10.404 -48.359  1.00  0.00           O  
HETATM 3107  H1  T3P  1036      20.539 -10.496 -48.624  1.00  0.00           H  
HETATM 3108  H2  T3P  1036      21.624 -11.170 -47.811  1.00  0.00           H  
HETATM 3109  O   T3P  1037     -26.997  -1.448  29.377  1.00  0.00           O  
HETATM 3110  H1  T3P  1037     -27.068  -2.359  29.092  1.00  0.00           H  
HETATM 3111  H2  T3P  1037     -26.506  -1.015  28.678  1.00  0.00           H  
HETATM 3112  O   T3P  1038      -2.568 -25.656 -23.332  1.00  0.00           O  
HETATM 3113  H1  T3P  1038      -3.375 -25.417 -22.876  1.00  0.00           H  
HETATM 3114  H2  T3P  1038      -2.823 -25.722 -24.252  1.00  0.00           H  
HETATM 3115  O   T3P  1039       2.650 -23.803  45.692  1.00  0.00           O  
HETATM 3116  H1  T3P  1039       2.154 -24.133  46.442  1.00  0.00           H  
HETATM 3117  H2  T3P  1039       2.020 -23.274  45.203  1.00  0.00           H  
HETATM 3118  O   T3P  1040       0.195  21.954 -37.212  1.00  0.00           O  
HETATM 3119  H1  T3P  1040       0.665  22.029 -36.381  1.00  0.00           H  
HETATM 3120  H2  T3P  1040       0.621  21.227 -37.664  1.00  0.00           H  
HETATM 3121  O   T3P  1041      11.148  14.689  48.929  1.00  0.00           O  
HETATM 3122  H1  T3P  1041      10.693  14.780  48.092  1.00  0.00           H  
HETATM 3123  H2  T3P  1041      11.350  13.755  48.992  1.00  0.00           H  
HETATM 3124  O   T3P  1042     -25.567   5.753  30.214  1.00  0.00           O  
HETATM 3125  H1  T3P  1042     -24.919   5.303  29.671  1.00  0.00           H  
HETATM 3126  H2  T3P  1042     -25.338   6.679  30.143  1.00  0.00           H  
HETATM 3127  O   T3P  1043      13.353   9.212 -48.718  1.00  0.00           O  
HETATM 3128  H1  T3P  1043      13.814   9.661 -48.010  1.00  0.00           H  
HETATM 3129  H2  T3P  1043      13.922   8.478 -48.948  1.00  0.00           H  
HETATM 3130  O   T3P  1044      17.751 -19.154  24.957  1.00  0.00           O  
HETATM 3131  H1  T3P  1044      17.793 -20.104  25.067  1.00  0.00           H  
HETATM 3132  H2  T3P  1044      16.942 -18.897  25.399  1.00  0.00           H  
HETATM 3133  O   T3P  1045      -4.949  14.397 -48.787  1.00  0.00           O  
HETATM 3134  H1  T3P  1045      -5.498  14.370 -48.004  1.00  0.00           H  
HETATM 3135  H2  T3P  1045      -4.071  14.183 -48.472  1.00  0.00           H  
HETATM 3136  O   T3P  1046     -16.563 -15.887 -38.879  1.00  0.00           O  
HETATM 3137  H1  T3P  1046     -16.323 -15.014 -38.567  1.00  0.00           H  
HETATM 3138  H2  T3P  1046     -15.974 -16.479 -38.411  1.00  0.00           H  
HETATM 3139  O   T3P  1047      24.630   9.842  50.018  1.00  0.00           O  
HETATM 3140  H1  T3P  1047      24.838   9.981  50.942  1.00  0.00           H  
HETATM 3141  H2  T3P  1047      23.692  10.021  49.954  1.00  0.00           H  
HETATM 3142  O   T3P  1048     -18.888   3.468  30.866  1.00  0.00           O  
HETATM 3143  H1  T3P  1048     -19.793   3.725  31.045  1.00  0.00           H  
HETATM 3144  H2  T3P  1048     -18.501   3.338  31.731  1.00  0.00           H  
HETATM 3145  O   T3P  1049      -1.589  21.915  34.734  1.00  0.00           O  
HETATM 3146  H1  T3P  1049      -0.888  21.602  34.162  1.00  0.00           H  
HETATM 3147  H2  T3P  1049      -1.380  22.837  34.886  1.00  0.00           H  
HETATM 3148  O   T3P  1050     -21.639 -19.789 -32.614  1.00  0.00           O  
HETATM 3149  H1  T3P  1050     -22.530 -19.446 -32.673  1.00  0.00           H  
HETATM 3150  H2  T3P  1050     -21.334 -19.823 -33.521  1.00  0.00           H  
HETATM 3151  O   T3P  1051      23.994   4.792  47.994  1.00  0.00           O  
HETATM 3152  H1  T3P  1051      24.628   5.258  47.448  1.00  0.00           H  
HETATM 3153  H2  T3P  1051      23.341   5.455  48.222  1.00  0.00           H  
HETATM 3154  O   T3P  1052     -17.371  21.398 -40.813  1.00  0.00           O  
HETATM 3155  H1  T3P  1052     -18.042  22.006 -41.124  1.00  0.00           H  
HETATM 3156  H2  T3P  1052     -17.790  20.538 -40.852  1.00  0.00           H  
HETATM 3157  O   T3P  1053     -26.672 -26.334 -51.933  1.00  0.00           O  
HETATM 3158  H1  T3P  1053     -25.922 -25.951 -52.388  1.00  0.00           H  
HETATM 3159  H2  T3P  1053     -26.333 -26.575 -51.072  1.00  0.00           H  
HETATM 3160  O   T3P  1054      25.639  20.232 -36.348  1.00  0.00           O  
HETATM 3161  H1  T3P  1054      24.892  20.822 -36.241  1.00  0.00           H  
HETATM 3162  H2  T3P  1054      26.400  20.811 -36.378  1.00  0.00           H  
HETATM 3163  O   T3P  1055       7.798  17.064  37.980  1.00  0.00           O  
HETATM 3164  H1  T3P  1055       6.909  16.721  38.065  1.00  0.00           H  
HETATM 3165  H2  T3P  1055       7.693  18.015  38.016  1.00  0.00           H  
HETATM 3166  O   T3P  1056      -7.146  12.918 -52.209  1.00  0.00           O  
HETATM 3167  H1  T3P  1056      -7.409  12.606 -51.343  1.00  0.00           H  
HETATM 3168  H2  T3P  1056      -7.947  12.879 -52.731  1.00  0.00           H  
HETATM 3169  O   T3P  1057      18.023   3.609  47.781  1.00  0.00           O  
HETATM 3170  H1  T3P  1057      18.041   3.372  46.853  1.00  0.00           H  
HETATM 3171  H2  T3P  1057      18.887   3.986  47.949  1.00  0.00           H  
HETATM 3172  O   T3P  1058       7.695 -16.177  34.865  1.00  0.00           O  
HETATM 3173  H1  T3P  1058       8.192 -16.951  34.602  1.00  0.00           H  
HETATM 3174  H2  T3P  1058       6.889 -16.527  35.245  1.00  0.00           H  
HETATM 3175  O   T3P  1059     -21.686  18.351 -50.109  1.00  0.00           O  
HETATM 3176  H1  T3P  1059     -21.218  17.867 -49.429  1.00  0.00           H  
HETATM 3177  H2  T3P  1059     -22.572  17.991 -50.095  1.00  0.00           H  
HETATM 3178  O   T3P  1060      -1.696  -6.210 -50.776  1.00  0.00           O  
HETATM 3179  H1  T3P  1060      -1.344  -7.098 -50.719  1.00  0.00           H  
HETATM 3180  H2  T3P  1060      -0.975  -5.647 -50.493  1.00  0.00           H  
HETATM 3181  O   T3P  1061      19.932   1.083 -35.064  1.00  0.00           O  
HETATM 3182  H1  T3P  1061      18.983   1.012 -34.966  1.00  0.00           H  
HETATM 3183  H2  T3P  1061      20.083   1.005 -36.006  1.00  0.00           H  
HETATM 3184  O   T3P  1062      26.923 -25.503 -34.090  1.00  0.00           O  
HETATM 3185  H1  T3P  1062      27.626 -25.875 -33.557  1.00  0.00           H  
HETATM 3186  H2  T3P  1062      27.018 -24.556 -33.985  1.00  0.00           H  
HETATM 3187  O   T3P  1063      14.797  -3.177  43.175  1.00  0.00           O  
HETATM 3188  H1  T3P  1063      14.030  -2.645  42.961  1.00  0.00           H  
HETATM 3189  H2  T3P  1063      14.479  -4.079  43.144  1.00  0.00           H  
HETATM 3190  O   T3P  1064     -24.840  22.668  39.438  1.00  0.00           O  
HETATM 3191  H1  T3P  1064     -25.157  23.196  40.170  1.00  0.00           H  
HETATM 3192  H2  T3P  1064     -23.924  22.489  39.649  1.00  0.00           H  
HETATM 3193  O   T3P  1065     -10.947  -3.648  39.262  1.00  0.00           O  
HETATM 3194  H1  T3P  1065     -11.288  -3.164  40.014  1.00  0.00           H  
HETATM 3195  H2  T3P  1065     -11.009  -4.568  39.521  1.00  0.00           H  
HETATM 3196  O   T3P  1066      10.509  -2.205  37.186  1.00  0.00           O  
HETATM 3197  H1  T3P  1066      10.507  -2.555  36.295  1.00  0.00           H  
HETATM 3198  H2  T3P  1066      10.002  -2.839  37.694  1.00  0.00           H  
HETATM 3199  O   T3P  1067     -25.981   3.554 -51.126  1.00  0.00           O  
HETATM 3200  H1  T3P  1067     -25.290   3.833 -50.526  1.00  0.00           H  
HETATM 3201  H2  T3P  1067     -25.626   3.727 -51.998  1.00  0.00           H  
HETATM 3202  O   T3P  1068       2.953   1.392  43.025  1.00  0.00           O  
HETATM 3203  H1  T3P  1068       3.156   2.322  43.128  1.00  0.00           H  
HETATM 3204  H2  T3P  1068       2.997   1.037  43.913  1.00  0.00           H  
HETATM 3205  O   T3P  1069      23.928  13.433 -41.632  1.00  0.00           O  
HETATM 3206  H1  T3P  1069      23.914  14.105 -42.313  1.00  0.00           H  
HETATM 3207  H2  T3P  1069      24.670  12.874 -41.862  1.00  0.00           H  
HETATM 3208  O   T3P  1070     -22.214 -12.629  44.939  1.00  0.00           O  
HETATM 3209  H1  T3P  1070     -21.444 -12.940  44.463  1.00  0.00           H  
HETATM 3210  H2  T3P  1070     -21.877 -12.364  45.795  1.00  0.00           H  
HETATM 3211  O   T3P  1071       5.508 -19.385 -29.585  1.00  0.00           O  
HETATM 3212  H1  T3P  1071       4.768 -18.956 -29.155  1.00  0.00           H  
HETATM 3213  H2  T3P  1071       5.716 -20.130 -29.021  1.00  0.00           H  
HETATM 3214  O   T3P  1072      24.020 -23.625 -32.224  1.00  0.00           O  
HETATM 3215  H1  T3P  1072      23.827 -22.803 -32.673  1.00  0.00           H  
HETATM 3216  H2  T3P  1072      23.971 -24.291 -32.910  1.00  0.00           H  
HETATM 3217  O   T3P  1073      20.512 -22.732 -51.097  1.00  0.00           O  
HETATM 3218  H1  T3P  1073      20.465 -23.638 -50.791  1.00  0.00           H  
HETATM 3219  H2  T3P  1073      20.176 -22.214 -50.366  1.00  0.00           H  
HETATM 3220  O   T3P  1074       3.854  -1.171   2.969  1.00  0.00           O  
HETATM 3221  H1  T3P  1074       3.622  -0.327   3.357  1.00  0.00           H  
HETATM 3222  H2  T3P  1074       3.394  -1.817   3.506  1.00  0.00           H  
HETATM 3223  O   T3P  1075      14.225  -1.816  40.231  1.00  0.00           O  
HETATM 3224  H1  T3P  1075      14.969  -1.792  39.629  1.00  0.00           H  
HETATM 3225  H2  T3P  1075      14.393  -1.105  40.849  1.00  0.00           H  
HETATM 3226  O   T3P  1076      17.211  -0.308 -39.853  1.00  0.00           O  
HETATM 3227  H1  T3P  1076      16.534  -0.662 -40.429  1.00  0.00           H  
HETATM 3228  H2  T3P  1076      16.903   0.571 -39.632  1.00  0.00           H  
HETATM 3229  O   T3P  1077       8.173  12.550  49.210  1.00  0.00           O  
HETATM 3230  H1  T3P  1077       8.666  12.363  50.008  1.00  0.00           H  
HETATM 3231  H2  T3P  1077       8.364  11.812  48.631  1.00  0.00           H  
HETATM 3232  O   T3P  1078      -0.179  18.788  21.727  1.00  0.00           O  
HETATM 3233  H1  T3P  1078      -0.943  18.684  21.160  1.00  0.00           H  
HETATM 3234  H2  T3P  1078      -0.210  18.031  22.312  1.00  0.00           H  
HETATM 3235  O   T3P  1079       3.495 -18.944 -41.701  1.00  0.00           O  
HETATM 3236  H1  T3P  1079       3.839 -19.610 -41.105  1.00  0.00           H  
HETATM 3237  H2  T3P  1079       2.603 -19.233 -41.894  1.00  0.00           H  
HETATM 3238  O   T3P  1080       6.200  -6.663 -49.014  1.00  0.00           O  
HETATM 3239  H1  T3P  1080       7.053  -6.991 -48.730  1.00  0.00           H  
HETATM 3240  H2  T3P  1080       5.823  -6.264 -48.230  1.00  0.00           H  
HETATM 3241  O   T3P  1081      18.104   5.276 -50.601  1.00  0.00           O  
HETATM 3242  H1  T3P  1081      18.727   4.727 -50.124  1.00  0.00           H  
HETATM 3243  H2  T3P  1081      17.312   4.741 -50.662  1.00  0.00           H  
HETATM 3244  O   T3P  1082     -19.966   2.404  50.411  1.00  0.00           O  
HETATM 3245  H1  T3P  1082     -20.862   2.123  50.225  1.00  0.00           H  
HETATM 3246  H2  T3P  1082     -20.066   3.166  50.981  1.00  0.00           H  
HETATM 3247  O   T3P  1083     -22.414  22.880  13.741  1.00  0.00           O  
HETATM 3248  H1  T3P  1083     -22.901  22.109  14.033  1.00  0.00           H  
HETATM 3249  H2  T3P  1083     -22.928  23.622  14.058  1.00  0.00           H  
HETATM 3250  O   T3P  1084       9.100  23.043 -46.921  1.00  0.00           O  
HETATM 3251  H1  T3P  1084       9.137  23.359 -46.018  1.00  0.00           H  
HETATM 3252  H2  T3P  1084       9.775  22.365 -46.965  1.00  0.00           H  
HETATM 3253  O   T3P  1085       4.243  20.927 -52.326  1.00  0.00           O  
HETATM 3254  H1  T3P  1085       5.098  20.605 -52.040  1.00  0.00           H  
HETATM 3255  H2  T3P  1085       3.621  20.274 -52.006  1.00  0.00           H  
HETATM 3256  O   T3P  1086       3.800 -15.262 -39.257  1.00  0.00           O  
HETATM 3257  H1  T3P  1086       2.873 -15.247 -39.018  1.00  0.00           H  
HETATM 3258  H2  T3P  1086       3.804 -15.479 -40.189  1.00  0.00           H  
HETATM 3259  O   T3P  1087     -19.233  -8.681  47.478  1.00  0.00           O  
HETATM 3260  H1  T3P  1087     -18.668  -9.178  46.886  1.00  0.00           H  
HETATM 3261  H2  T3P  1087     -18.904  -7.784  47.427  1.00  0.00           H  
HETATM 3262  O   T3P  1088      -2.249   4.432  13.391  1.00  0.00           O  
HETATM 3263  H1  T3P  1088      -1.436   4.687  12.954  1.00  0.00           H  
HETATM 3264  H2  T3P  1088      -2.563   3.677  12.892  1.00  0.00           H  
HETATM 3265  O   T3P  1089      25.008 -20.599 -36.064  1.00  0.00           O  
HETATM 3266  H1  T3P  1089      25.650 -20.061 -36.527  1.00  0.00           H  
HETATM 3267  H2  T3P  1089      24.180 -20.421 -36.510  1.00  0.00           H  
HETATM 3268  O   T3P  1090      12.596  12.239 -46.158  1.00  0.00           O  
HETATM 3269  H1  T3P  1090      13.080  12.858 -45.612  1.00  0.00           H  
HETATM 3270  H2  T3P  1090      11.953  11.849 -45.565  1.00  0.00           H  
HETATM 3271  O   T3P  1091     -16.964  10.920 -44.016  1.00  0.00           O  
HETATM 3272  H1  T3P  1091     -17.895  11.129 -43.935  1.00  0.00           H  
HETATM 3273  H2  T3P  1091     -16.524  11.564 -43.461  1.00  0.00           H  
HETATM 3274  O   T3P  1092     -12.891 -21.781 -18.693  1.00  0.00           O  
HETATM 3275  H1  T3P  1092     -12.748 -21.199 -17.947  1.00  0.00           H  
HETATM 3276  H2  T3P  1092     -13.841 -21.894 -18.731  1.00  0.00           H  
HETATM 3277  O   T3P  1093     -11.753 -19.441  27.431  1.00  0.00           O  
HETATM 3278  H1  T3P  1093     -10.904 -19.874  27.343  1.00  0.00           H  
HETATM 3279  H2  T3P  1093     -12.098 -19.405  26.539  1.00  0.00           H  
HETATM 3280  O   T3P  1094      21.178 -22.254 -28.215  1.00  0.00           O  
HETATM 3281  H1  T3P  1094      21.908 -22.696 -27.781  1.00  0.00           H  
HETATM 3282  H2  T3P  1094      20.402 -22.543 -27.735  1.00  0.00           H  
HETATM 3283  O   T3P  1095     -21.718  -8.850 -14.428  1.00  0.00           O  
HETATM 3284  H1  T3P  1095     -21.736  -9.460 -13.691  1.00  0.00           H  
HETATM 3285  H2  T3P  1095     -22.188  -9.304 -15.127  1.00  0.00           H  
HETATM 3286  O   T3P  1096      -2.409 -26.083  38.827  1.00  0.00           O  
HETATM 3287  H1  T3P  1096      -2.997 -25.420  38.464  1.00  0.00           H  
HETATM 3288  H2  T3P  1096      -1.670 -26.106  38.220  1.00  0.00           H  
HETATM 3289  O   T3P  1097       1.063  25.108  25.791  1.00  0.00           O  
HETATM 3290  H1  T3P  1097       0.709  24.949  24.917  1.00  0.00           H  
HETATM 3291  H2  T3P  1097       1.142  26.061  25.848  1.00  0.00           H  
HETATM 3292  O   T3P  1098     -21.736 -17.336 -47.947  1.00  0.00           O  
HETATM 3293  H1  T3P  1098     -21.056 -16.778 -48.325  1.00  0.00           H  
HETATM 3294  H2  T3P  1098     -21.363 -17.640 -47.119  1.00  0.00           H  
HETATM 3295  O   T3P  1099      18.782   5.415 -45.067  1.00  0.00           O  
HETATM 3296  H1  T3P  1099      18.723   4.561 -45.495  1.00  0.00           H  
HETATM 3297  H2  T3P  1099      18.032   5.436 -44.472  1.00  0.00           H  
HETATM 3298  O   T3P  1100     -25.735   8.224  43.835  1.00  0.00           O  
HETATM 3299  H1  T3P  1100     -26.123   8.828  44.468  1.00  0.00           H  
HETATM 3300  H2  T3P  1100     -25.781   7.368  44.261  1.00  0.00           H  
HETATM 3301  O   T3P  1101      12.369   8.288 -27.942  1.00  0.00           O  
HETATM 3302  H1  T3P  1101      12.892   9.072 -27.770  1.00  0.00           H  
HETATM 3303  H2  T3P  1101      12.083   8.385 -28.850  1.00  0.00           H  
HETATM 3304  O   T3P  1102      -1.199 -24.331 -32.054  1.00  0.00           O  
HETATM 3305  H1  T3P  1102      -0.546 -24.438 -32.746  1.00  0.00           H  
HETATM 3306  H2  T3P  1102      -0.979 -25.005 -31.410  1.00  0.00           H  
HETATM 3307  O   T3P  1103      -7.398  17.641  38.057  1.00  0.00           O  
HETATM 3308  H1  T3P  1103      -7.786  17.387  37.220  1.00  0.00           H  
HETATM 3309  H2  T3P  1103      -6.493  17.334  38.005  1.00  0.00           H  
HETATM 3310  O   T3P  1104     -20.677  19.940 -43.060  1.00  0.00           O  
HETATM 3311  H1  T3P  1104     -21.489  19.686 -42.620  1.00  0.00           H  
HETATM 3312  H2  T3P  1104     -20.751  20.887 -43.173  1.00  0.00           H  
HETATM 3313  O   T3P  1105      15.950 -22.370  51.431  1.00  0.00           O  
HETATM 3314  H1  T3P  1105      15.892 -23.300  51.211  1.00  0.00           H  
HETATM 3315  H2  T3P  1105      15.561 -22.305  52.303  1.00  0.00           H  
HETATM 3316  O   T3P  1106      -2.343 -17.230 -51.647  1.00  0.00           O  
HETATM 3317  H1  T3P  1106      -3.056 -16.985 -51.056  1.00  0.00           H  
HETATM 3318  H2  T3P  1106      -1.689 -17.636 -51.078  1.00  0.00           H  
HETATM 3319  O   T3P  1107      21.941 -25.389 -28.508  1.00  0.00           O  
HETATM 3320  H1  T3P  1107      22.721 -25.536 -29.044  1.00  0.00           H  
HETATM 3321  H2  T3P  1107      22.248 -24.844 -27.783  1.00  0.00           H  
HETATM 3322  O   T3P  1108       7.786   3.822 -23.768  1.00  0.00           O  
HETATM 3323  H1  T3P  1108       8.607   3.369 -23.577  1.00  0.00           H  
HETATM 3324  H2  T3P  1108       8.033   4.518 -24.378  1.00  0.00           H  
HETATM 3325  O   T3P  1109     -19.128 -15.725 -37.613  1.00  0.00           O  
HETATM 3326  H1  T3P  1109     -18.361 -15.987 -38.122  1.00  0.00           H  
HETATM 3327  H2  T3P  1109     -19.123 -14.768 -37.647  1.00  0.00           H  
HETATM 3328  O   T3P  1110     -22.852  17.192 -26.532  1.00  0.00           O  
HETATM 3329  H1  T3P  1110     -22.463  16.977 -27.380  1.00  0.00           H  
HETATM 3330  H2  T3P  1110     -23.783  16.998 -26.639  1.00  0.00           H  
HETATM 3331  O   T3P  1111       2.864  26.426 -42.088  1.00  0.00           O  
HETATM 3332  H1  T3P  1111       3.509  26.687 -42.744  1.00  0.00           H  
HETATM 3333  H2  T3P  1111       2.945  27.083 -41.396  1.00  0.00           H  
HETATM 3334  O   T3P  1112       6.605 -21.259 -42.095  1.00  0.00           O  
HETATM 3335  H1  T3P  1112       6.405 -22.096 -42.514  1.00  0.00           H  
HETATM 3336  H2  T3P  1112       6.002 -21.212 -41.353  1.00  0.00           H  
HETATM 3337  O   T3P  1113      -7.541 -13.809  51.421  1.00  0.00           O  
HETATM 3338  H1  T3P  1113      -6.855 -14.465  51.299  1.00  0.00           H  
HETATM 3339  H2  T3P  1113      -8.347 -14.252  51.157  1.00  0.00           H  
HETATM 3340  O   T3P  1114       3.249  14.407  41.455  1.00  0.00           O  
HETATM 3341  H1  T3P  1114       4.105  14.530  41.864  1.00  0.00           H  
HETATM 3342  H2  T3P  1114       2.634  14.832  42.053  1.00  0.00           H  
HETATM 3343  O   T3P  1115     -26.520   5.955 -38.960  1.00  0.00           O  
HETATM 3344  H1  T3P  1115     -26.506   5.285 -38.277  1.00  0.00           H  
HETATM 3345  H2  T3P  1115     -25.670   5.875 -39.392  1.00  0.00           H  
HETATM 3346  O   T3P  1116     -20.475  -2.925 -28.784  1.00  0.00           O  
HETATM 3347  H1  T3P  1116     -20.192  -3.542 -29.459  1.00  0.00           H  
HETATM 3348  H2  T3P  1116     -21.317  -3.269 -28.483  1.00  0.00           H  
HETATM 3349  O   T3P  1117     -24.228  -1.811  38.425  1.00  0.00           O  
HETATM 3350  H1  T3P  1117     -24.611  -1.757  39.301  1.00  0.00           H  
HETATM 3351  H2  T3P  1117     -23.506  -1.182  38.440  1.00  0.00           H  
HETATM 3352  O   T3P  1118      26.988  22.906 -26.771  1.00  0.00           O  
HETATM 3353  H1  T3P  1118      27.933  22.910 -26.623  1.00  0.00           H  
HETATM 3354  H2  T3P  1118      26.711  23.803 -26.583  1.00  0.00           H  
HETATM 3355  O   T3P  1119      19.777  10.809  43.300  1.00  0.00           O  
HETATM 3356  H1  T3P  1119      20.175  11.568  43.726  1.00  0.00           H  
HETATM 3357  H2  T3P  1119      20.411  10.103  43.426  1.00  0.00           H  
HETATM 3358  O   T3P  1120      -2.030 -15.657  50.675  1.00  0.00           O  
HETATM 3359  H1  T3P  1120      -1.311 -15.068  50.446  1.00  0.00           H  
HETATM 3360  H2  T3P  1120      -1.970 -15.749  51.626  1.00  0.00           H  
HETATM 3361  O   T3P  1121     -24.604  10.494 -19.146  1.00  0.00           O  
HETATM 3362  H1  T3P  1121     -25.128   9.989 -18.524  1.00  0.00           H  
HETATM 3363  H2  T3P  1121     -23.985  10.978 -18.600  1.00  0.00           H  
HETATM 3364  O   T3P  1122     -12.612  11.622 -53.894  1.00  0.00           O  
HETATM 3365  H1  T3P  1122     -12.270  11.186 -53.113  1.00  0.00           H  
HETATM 3366  H2  T3P  1122     -12.644  12.548 -53.657  1.00  0.00           H  
HETATM 3367  O   T3P  1123     -18.280  15.540 -36.938  1.00  0.00           O  
HETATM 3368  H1  T3P  1123     -17.508  15.824 -36.449  1.00  0.00           H  
HETATM 3369  H2  T3P  1123     -18.677  16.352 -37.254  1.00  0.00           H  
HETATM 3370  O   T3P  1124      10.760  13.700 -50.126  1.00  0.00           O  
HETATM 3371  H1  T3P  1124      11.409  13.133 -49.709  1.00  0.00           H  
HETATM 3372  H2  T3P  1124      11.275  14.298 -50.666  1.00  0.00           H  
HETATM 3373  O   T3P  1125     -22.212  16.717  22.065  1.00  0.00           O  
HETATM 3374  H1  T3P  1125     -21.307  16.673  21.758  1.00  0.00           H  
HETATM 3375  H2  T3P  1125     -22.509  15.807  22.069  1.00  0.00           H  
HETATM 3376  O   T3P  1126      -4.371 -13.519  52.653  1.00  0.00           O  
HETATM 3377  H1  T3P  1126      -4.492 -14.300  52.113  1.00  0.00           H  
HETATM 3378  H2  T3P  1126      -3.594 -13.095  52.290  1.00  0.00           H  
HETATM 3379  O   T3P  1127     -23.766 -12.042 -45.890  1.00  0.00           O  
HETATM 3380  H1  T3P  1127     -22.907 -11.891 -46.287  1.00  0.00           H  
HETATM 3381  H2  T3P  1127     -24.356 -12.160 -46.635  1.00  0.00           H  
HETATM 3382  O   T3P  1128     -17.426  -8.246 -44.959  1.00  0.00           O  
HETATM 3383  H1  T3P  1128     -18.342  -8.018 -45.118  1.00  0.00           H  
HETATM 3384  H2  T3P  1128     -17.028  -7.434 -44.645  1.00  0.00           H  
HETATM 3385  O   T3P  1129      -6.598   3.115  37.473  1.00  0.00           O  
HETATM 3386  H1  T3P  1129      -6.376   3.103  36.542  1.00  0.00           H  
HETATM 3387  H2  T3P  1129      -5.817   3.463  37.903  1.00  0.00           H  
HETATM 3388  O   T3P  1130       9.006   9.940 -27.026  1.00  0.00           O  
HETATM 3389  H1  T3P  1130       8.636  10.811 -26.883  1.00  0.00           H  
HETATM 3390  H2  T3P  1130       8.484   9.572 -27.739  1.00  0.00           H  
HETATM 3391  O   T3P  1131      24.131  15.265  19.190  1.00  0.00           O  
HETATM 3392  H1  T3P  1131      24.643  15.880  19.716  1.00  0.00           H  
HETATM 3393  H2  T3P  1131      23.748  14.664  19.830  1.00  0.00           H  
HETATM 3394  O   T3P  1132      14.897  22.207  30.386  1.00  0.00           O  
HETATM 3395  H1  T3P  1132      14.846  22.476  29.469  1.00  0.00           H  
HETATM 3396  H2  T3P  1132      15.828  22.049  30.539  1.00  0.00           H  
HETATM 3397  O   T3P  1133      19.259   7.470  50.316  1.00  0.00           O  
HETATM 3398  H1  T3P  1133      18.722   7.243  51.075  1.00  0.00           H  
HETATM 3399  H2  T3P  1133      20.161   7.377  50.623  1.00  0.00           H  
HETATM 3400  O   T3P  1134     -10.588  18.375  36.423  1.00  0.00           O  
HETATM 3401  H1  T3P  1134     -10.296  19.273  36.578  1.00  0.00           H  
HETATM 3402  H2  T3P  1134      -9.856  17.960  35.967  1.00  0.00           H  
HETATM 3403  O   T3P  1135     -21.175  21.096  27.829  1.00  0.00           O  
HETATM 3404  H1  T3P  1135     -21.234  21.235  26.884  1.00  0.00           H  
HETATM 3405  H2  T3P  1135     -20.379  20.578  27.947  1.00  0.00           H  
HETATM 3406  O   T3P  1136      19.788  24.984 -27.144  1.00  0.00           O  
HETATM 3407  H1  T3P  1136      20.229  24.450 -27.805  1.00  0.00           H  
HETATM 3408  H2  T3P  1136      20.489  25.500 -26.746  1.00  0.00           H  
HETATM 3409  O   T3P  1137     -22.402  -6.579  25.867  1.00  0.00           O  
HETATM 3410  H1  T3P  1137     -22.446  -7.315  25.256  1.00  0.00           H  
HETATM 3411  H2  T3P  1137     -21.612  -6.742  26.382  1.00  0.00           H  
HETATM 3412  O   T3P  1138       7.947  12.865 -43.269  1.00  0.00           O  
HETATM 3413  H1  T3P  1138       7.748  13.347 -44.072  1.00  0.00           H  
HETATM 3414  H2  T3P  1138       7.938  11.945 -43.533  1.00  0.00           H  
HETATM 3415  O   T3P  1139      18.443  -7.691 -37.126  1.00  0.00           O  
HETATM 3416  H1  T3P  1139      18.843  -7.867 -36.275  1.00  0.00           H  
HETATM 3417  H2  T3P  1139      19.057  -8.061 -37.761  1.00  0.00           H  
HETATM 3418  O   T3P  1140     -11.233  -5.759  51.318  1.00  0.00           O  
HETATM 3419  H1  T3P  1140     -10.704  -6.536  51.139  1.00  0.00           H  
HETATM 3420  H2  T3P  1140     -10.611  -5.032  51.284  1.00  0.00           H  
HETATM 3421  O   T3P  1141       5.717  10.498 -25.819  1.00  0.00           O  
HETATM 3422  H1  T3P  1141       5.601  10.616 -24.876  1.00  0.00           H  
HETATM 3423  H2  T3P  1141       6.368  11.155 -26.065  1.00  0.00           H  
HETATM 3424  O   T3P  1142       8.799  11.845 -49.341  1.00  0.00           O  
HETATM 3425  H1  T3P  1142       8.848  11.773 -48.388  1.00  0.00           H  
HETATM 3426  H2  T3P  1142       9.492  12.464 -49.571  1.00  0.00           H  
HETATM 3427  O   T3P  1143     -24.186   5.684 -40.478  1.00  0.00           O  
HETATM 3428  H1  T3P  1143     -23.267   5.920 -40.599  1.00  0.00           H  
HETATM 3429  H2  T3P  1143     -24.161   4.788 -40.142  1.00  0.00           H  
HETATM 3430  O   T3P  1144      22.608  22.057 -27.466  1.00  0.00           O  
HETATM 3431  H1  T3P  1144      22.293  21.155 -27.533  1.00  0.00           H  
HETATM 3432  H2  T3P  1144      21.969  22.572 -27.959  1.00  0.00           H  
HETATM 3433  O   T3P  1145      -9.220 -16.401  26.588  1.00  0.00           O  
HETATM 3434  H1  T3P  1145     -10.174 -16.371  26.523  1.00  0.00           H  
HETATM 3435  H2  T3P  1145      -8.911 -16.048  25.753  1.00  0.00           H  
HETATM 3436  O   T3P  1146     -15.901   8.159 -50.325  1.00  0.00           O  
HETATM 3437  H1  T3P  1146     -15.809   7.235 -50.092  1.00  0.00           H  
HETATM 3438  H2  T3P  1146     -16.270   8.148 -51.208  1.00  0.00           H  
HETATM 3439  O   T3P  1147      11.393  -2.733 -27.785  1.00  0.00           O  
HETATM 3440  H1  T3P  1147      11.150  -2.297 -28.601  1.00  0.00           H  
HETATM 3441  H2  T3P  1147      10.848  -3.520 -27.762  1.00  0.00           H  
HETATM 3442  O   T3P  1148      16.637   5.773 -47.568  1.00  0.00           O  
HETATM 3443  H1  T3P  1148      16.790   4.828 -47.562  1.00  0.00           H  
HETATM 3444  H2  T3P  1148      16.064   5.928 -46.816  1.00  0.00           H  
HETATM 3445  O   T3P  1149     -26.761  18.975  51.399  1.00  0.00           O  
HETATM 3446  H1  T3P  1149     -25.849  18.716  51.265  1.00  0.00           H  
HETATM 3447  H2  T3P  1149     -26.738  19.550  52.164  1.00  0.00           H  
HETATM 3448  O   T3P  1150     -22.309  20.849 -38.355  1.00  0.00           O  
HETATM 3449  H1  T3P  1150     -22.064  21.594 -38.903  1.00  0.00           H  
HETATM 3450  H2  T3P  1150     -21.554  20.262 -38.396  1.00  0.00           H  
HETATM 3451  O   T3P  1151     -16.095  13.494  53.348  1.00  0.00           O  
HETATM 3452  H1  T3P  1151     -15.933  14.087  54.082  1.00  0.00           H  
HETATM 3453  H2  T3P  1151     -15.676  13.918  52.600  1.00  0.00           H  
HETATM 3454  O   T3P  1152      14.844   4.503 -17.899  1.00  0.00           O  
HETATM 3455  H1  T3P  1152      14.464   5.188 -17.348  1.00  0.00           H  
HETATM 3456  H2  T3P  1152      15.478   4.963 -18.449  1.00  0.00           H  
HETATM 3457  O   T3P  1153      -3.752  -9.591 -52.511  1.00  0.00           O  
HETATM 3458  H1  T3P  1153      -3.376  -8.715 -52.599  1.00  0.00           H  
HETATM 3459  H2  T3P  1153      -3.066 -10.104 -52.083  1.00  0.00           H  
HETATM 3460  O   T3P  1154     -25.529  11.431 -23.736  1.00  0.00           O  
HETATM 3461  H1  T3P  1154     -25.452  11.727 -22.829  1.00  0.00           H  
HETATM 3462  H2  T3P  1154     -24.787  10.838 -23.858  1.00  0.00           H  
HETATM 3463  O   T3P  1155      19.572  -1.304 -40.740  1.00  0.00           O  
HETATM 3464  H1  T3P  1155      18.792  -0.920 -40.340  1.00  0.00           H  
HETATM 3465  H2  T3P  1155      19.385  -1.306 -41.678  1.00  0.00           H  
HETATM 3466  O   T3P  1156     -26.078  16.984 -15.886  1.00  0.00           O  
HETATM 3467  H1  T3P  1156     -25.319  17.552 -16.018  1.00  0.00           H  
HETATM 3468  H2  T3P  1156     -26.368  16.761 -16.770  1.00  0.00           H  
HETATM 3469  O   T3P  1157       9.942   0.794 -26.248  1.00  0.00           O  
HETATM 3470  H1  T3P  1157       9.032   0.738 -25.956  1.00  0.00           H  
HETATM 3471  H2  T3P  1157       9.886   0.832 -27.203  1.00  0.00           H  
HETATM 3472  O   T3P  1158       8.896  -7.752  44.472  1.00  0.00           O  
HETATM 3473  H1  T3P  1158       9.680  -7.561  43.956  1.00  0.00           H  
HETATM 3474  H2  T3P  1158       8.685  -8.662  44.261  1.00  0.00           H  
HETATM 3475  O   T3P  1159      -3.138  27.317 -38.040  1.00  0.00           O  
HETATM 3476  H1  T3P  1159      -3.560  27.652 -37.249  1.00  0.00           H  
HETATM 3477  H2  T3P  1159      -2.909  26.413 -37.824  1.00  0.00           H  
HETATM 3478  O   T3P  1160     -15.511  16.135  32.917  1.00  0.00           O  
HETATM 3479  H1  T3P  1160     -15.165  15.586  32.213  1.00  0.00           H  
HETATM 3480  H2  T3P  1160     -16.045  16.791  32.468  1.00  0.00           H  
HETATM 3481  O   T3P  1161      16.364  23.233  28.042  1.00  0.00           O  
HETATM 3482  H1  T3P  1161      16.823  22.670  28.665  1.00  0.00           H  
HETATM 3483  H2  T3P  1161      17.056  23.587  27.484  1.00  0.00           H  
HETATM 3484  O   T3P  1162      -0.483  24.969  44.216  1.00  0.00           O  
HETATM 3485  H1  T3P  1162      -0.814  24.132  43.892  1.00  0.00           H  
HETATM 3486  H2  T3P  1162       0.354  24.753  44.628  1.00  0.00           H  
HETATM 3487  O   T3P  1163       0.222 -15.101  31.862  1.00  0.00           O  
HETATM 3488  H1  T3P  1163       0.162 -16.007  32.166  1.00  0.00           H  
HETATM 3489  H2  T3P  1163      -0.152 -14.583  32.574  1.00  0.00           H  
HETATM 3490  O   T3P  1164      -7.446  15.695 -47.041  1.00  0.00           O  
HETATM 3491  H1  T3P  1164      -7.004  16.099 -46.294  1.00  0.00           H  
HETATM 3492  H2  T3P  1164      -7.263  16.283 -47.774  1.00  0.00           H  
HETATM 3493  O   T3P  1165      26.242  23.253  39.423  1.00  0.00           O  
HETATM 3494  H1  T3P  1165      26.200  22.607  38.718  1.00  0.00           H  
HETATM 3495  H2  T3P  1165      25.922  24.063  39.026  1.00  0.00           H  
HETATM 3496  O   T3P  1166     -26.022  -6.901 -26.019  1.00  0.00           O  
HETATM 3497  H1  T3P  1166     -26.040  -6.427 -26.850  1.00  0.00           H  
HETATM 3498  H2  T3P  1166     -26.942  -7.078 -25.824  1.00  0.00           H  
HETATM 3499  O   T3P  1167      19.068 -18.910  30.944  1.00  0.00           O  
HETATM 3500  H1  T3P  1167      19.172 -18.432  31.766  1.00  0.00           H  
HETATM 3501  H2  T3P  1167      18.203 -18.652  30.624  1.00  0.00           H  
HETATM 3502  O   T3P  1168      22.474  -9.119 -43.389  1.00  0.00           O  
HETATM 3503  H1  T3P  1168      22.667  -9.896 -43.914  1.00  0.00           H  
HETATM 3504  H2  T3P  1168      21.596  -8.856 -43.665  1.00  0.00           H  
HETATM 3505  O   T3P  1169      12.039 -10.410  38.306  1.00  0.00           O  
HETATM 3506  H1  T3P  1169      12.767 -10.414  37.684  1.00  0.00           H  
HETATM 3507  H2  T3P  1169      11.721 -11.313  38.309  1.00  0.00           H  
HETATM 3508  O   T3P  1170      20.717 -15.477  51.408  1.00  0.00           O  
HETATM 3509  H1  T3P  1170      21.577 -15.227  51.747  1.00  0.00           H  
HETATM 3510  H2  T3P  1170      20.581 -14.904  50.653  1.00  0.00           H  
HETATM 3511  O   T3P  1171      -7.739  15.106  33.605  1.00  0.00           O  
HETATM 3512  H1  T3P  1171      -7.004  14.915  33.022  1.00  0.00           H  
HETATM 3513  H2  T3P  1171      -8.505  14.757  33.149  1.00  0.00           H  
HETATM 3514  O   T3P  1172     -16.470   8.399 -42.717  1.00  0.00           O  
HETATM 3515  H1  T3P  1172     -15.622   8.297 -43.150  1.00  0.00           H  
HETATM 3516  H2  T3P  1172     -16.791   9.251 -43.016  1.00  0.00           H  
HETATM 3517  O   T3P  1173     -15.062 -22.782 -21.910  1.00  0.00           O  
HETATM 3518  H1  T3P  1173     -15.581 -23.574 -22.055  1.00  0.00           H  
HETATM 3519  H2  T3P  1173     -15.080 -22.653 -20.962  1.00  0.00           H  
HETATM 3520  O   T3P  1174      25.195  -3.075 -40.756  1.00  0.00           O  
HETATM 3521  H1  T3P  1174      25.656  -3.519 -41.468  1.00  0.00           H  
HETATM 3522  H2  T3P  1174      25.677  -3.323 -39.967  1.00  0.00           H  
HETATM 3523  O   T3P  1175     -23.577  -0.249 -28.647  1.00  0.00           O  
HETATM 3524  H1  T3P  1175     -23.388  -0.066 -29.567  1.00  0.00           H  
HETATM 3525  H2  T3P  1175     -23.059   0.395 -28.163  1.00  0.00           H  
HETATM 3526  O   T3P  1176       4.409 -16.062 -46.031  1.00  0.00           O  
HETATM 3527  H1  T3P  1176       4.091 -15.511 -45.316  1.00  0.00           H  
HETATM 3528  H2  T3P  1176       4.267 -16.958 -45.725  1.00  0.00           H  
HETATM 3529  O   T3P  1177       9.968  10.891  43.691  1.00  0.00           O  
HETATM 3530  H1  T3P  1177       9.522  11.496  43.099  1.00  0.00           H  
HETATM 3531  H2  T3P  1177      10.849  11.252  43.786  1.00  0.00           H  
HETATM 3532  O   T3P  1178      -2.906  16.090 -33.464  1.00  0.00           O  
HETATM 3533  H1  T3P  1178      -2.229  15.587 -33.916  1.00  0.00           H  
HETATM 3534  H2  T3P  1178      -3.270  16.663 -34.140  1.00  0.00           H  
HETATM 3535  O   T3P  1179       8.712  18.320  29.855  1.00  0.00           O  
HETATM 3536  H1  T3P  1179       8.079  18.599  29.193  1.00  0.00           H  
HETATM 3537  H2  T3P  1179       8.239  18.387  30.684  1.00  0.00           H  
HETATM 3538  O   T3P  1180      12.179   0.417  52.254  1.00  0.00           O  
HETATM 3539  H1  T3P  1180      11.745  -0.184  52.859  1.00  0.00           H  
HETATM 3540  H2  T3P  1180      11.702   0.314  51.430  1.00  0.00           H  
HETATM 3541  O   T3P  1181      24.529  -7.118  47.935  1.00  0.00           O  
HETATM 3542  H1  T3P  1181      24.096  -6.300  48.177  1.00  0.00           H  
HETATM 3543  H2  T3P  1181      24.933  -7.424  48.747  1.00  0.00           H  
HETATM 3544  O   T3P  1182      20.837  16.044  31.317  1.00  0.00           O  
HETATM 3545  H1  T3P  1182      20.333  15.234  31.395  1.00  0.00           H  
HETATM 3546  H2  T3P  1182      21.542  15.952  31.957  1.00  0.00           H  
HETATM 3547  O   T3P  1183      25.885   3.264 -48.409  1.00  0.00           O  
HETATM 3548  H1  T3P  1183      25.161   2.643 -48.325  1.00  0.00           H  
HETATM 3549  H2  T3P  1183      26.485   3.029 -47.701  1.00  0.00           H  
HETATM 3550  O   T3P  1184      17.288  15.817  36.894  1.00  0.00           O  
HETATM 3551  H1  T3P  1184      17.207  15.789  35.940  1.00  0.00           H  
HETATM 3552  H2  T3P  1184      16.552  15.295  37.213  1.00  0.00           H  
HETATM 3553  O   T3P  1185      15.273   6.917 -35.962  1.00  0.00           O  
HETATM 3554  H1  T3P  1185      15.052   7.003 -36.889  1.00  0.00           H  
HETATM 3555  H2  T3P  1185      15.856   6.159 -35.923  1.00  0.00           H  
HETATM 3556  O   T3P  1186       7.879 -24.101  31.583  1.00  0.00           O  
HETATM 3557  H1  T3P  1186       7.590 -24.102  30.670  1.00  0.00           H  
HETATM 3558  H2  T3P  1186       8.556 -24.777  31.621  1.00  0.00           H  
HETATM 3559  O   T3P  1187     -23.107 -15.498  23.745  1.00  0.00           O  
HETATM 3560  H1  T3P  1187     -22.258 -15.647  23.328  1.00  0.00           H  
HETATM 3561  H2  T3P  1187     -23.578 -16.323  23.633  1.00  0.00           H  
HETATM 3562  O   T3P  1188      16.330 -27.206 -28.839  1.00  0.00           O  
HETATM 3563  H1  T3P  1188      16.599 -27.895 -28.231  1.00  0.00           H  
HETATM 3564  H2  T3P  1188      16.038 -26.489 -28.276  1.00  0.00           H  
HETATM 3565  O   T3P  1189      18.250   4.981 -33.165  1.00  0.00           O  
HETATM 3566  H1  T3P  1189      17.938   5.344 -32.336  1.00  0.00           H  
HETATM 3567  H2  T3P  1189      19.058   4.521 -32.936  1.00  0.00           H  
HETATM 3568  O   T3P  1190     -20.643  -5.927 -25.857  1.00  0.00           O  
HETATM 3569  H1  T3P  1190     -20.471  -6.723 -25.352  1.00  0.00           H  
HETATM 3570  H2  T3P  1190     -19.885  -5.368 -25.687  1.00  0.00           H  
HETATM 3571  O   T3P  1191     -26.514  26.998 -15.158  1.00  0.00           O  
HETATM 3572  H1  T3P  1191     -27.183  27.620 -15.446  1.00  0.00           H  
HETATM 3573  H2  T3P  1191     -27.010  26.245 -14.836  1.00  0.00           H  
HETATM 3574  O   T3P  1192      11.047  23.541 -28.709  1.00  0.00           O  
HETATM 3575  H1  T3P  1192      10.481  22.839 -29.030  1.00  0.00           H  
HETATM 3576  H2  T3P  1192      11.878  23.407 -29.164  1.00  0.00           H  
HETATM 3577  O   T3P  1193       7.387   3.884 -49.870  1.00  0.00           O  
HETATM 3578  H1  T3P  1193       7.047   3.210 -50.458  1.00  0.00           H  
HETATM 3579  H2  T3P  1193       6.644   4.113 -49.311  1.00  0.00           H  
HETATM 3580  O   T3P  1194      19.052  -3.587  47.207  1.00  0.00           O  
HETATM 3581  H1  T3P  1194      19.467  -3.219  46.427  1.00  0.00           H  
HETATM 3582  H2  T3P  1194      19.634  -4.298  47.476  1.00  0.00           H  
HETATM 3583  O   T3P  1195      -9.423  18.975 -36.730  1.00  0.00           O  
HETATM 3584  H1  T3P  1195      -8.945  18.389 -37.317  1.00  0.00           H  
HETATM 3585  H2  T3P  1195     -10.281  18.562 -36.625  1.00  0.00           H  
HETATM 3586  O   T3P  1196      19.366  27.368 -35.647  1.00  0.00           O  
HETATM 3587  H1  T3P  1196      19.099  26.472 -35.443  1.00  0.00           H  
HETATM 3588  H2  T3P  1196      19.060  27.511 -36.543  1.00  0.00           H  
HETATM 3589  O   T3P  1197     -11.131  -8.141 -52.613  1.00  0.00           O  
HETATM 3590  H1  T3P  1197     -10.883  -7.693 -51.805  1.00  0.00           H  
HETATM 3591  H2  T3P  1197     -11.779  -7.565 -53.018  1.00  0.00           H  
HETATM 3592  O   T3P  1198      27.187  -5.422 -13.871  1.00  0.00           O  
HETATM 3593  H1  T3P  1198      26.699  -4.607 -13.754  1.00  0.00           H  
HETATM 3594  H2  T3P  1198      27.964  -5.317 -13.322  1.00  0.00           H  
HETATM 3595  O   T3P  1199       0.298 -18.442  39.142  1.00  0.00           O  
HETATM 3596  H1  T3P  1199       0.754 -19.258  39.350  1.00  0.00           H  
HETATM 3597  H2  T3P  1199       0.996 -17.790  39.070  1.00  0.00           H  
HETATM 3598  O   T3P  1200      25.324  -2.983  25.391  1.00  0.00           O  
HETATM 3599  H1  T3P  1200      25.237  -2.666  24.492  1.00  0.00           H  
HETATM 3600  H2  T3P  1200      26.257  -3.177  25.488  1.00  0.00           H  
HETATM 3601  O   T3P  1201      23.580  18.855  30.046  1.00  0.00           O  
HETATM 3602  H1  T3P  1201      24.401  18.780  30.533  1.00  0.00           H  
HETATM 3603  H2  T3P  1201      23.644  18.189  29.362  1.00  0.00           H  
HETATM 3604  O   T3P  1202     -21.909  -5.601 -51.453  1.00  0.00           O  
HETATM 3605  H1  T3P  1202     -22.272  -4.813 -51.857  1.00  0.00           H  
HETATM 3606  H2  T3P  1202     -22.556  -5.852 -50.794  1.00  0.00           H  
HETATM 3607  O   T3P  1203      22.094  12.690 -46.429  1.00  0.00           O  
HETATM 3608  H1  T3P  1203      22.941  13.072 -46.200  1.00  0.00           H  
HETATM 3609  H2  T3P  1203      21.562  12.793 -45.639  1.00  0.00           H  
HETATM 3610  O   T3P  1204     -17.085 -14.684  31.252  1.00  0.00           O  
HETATM 3611  H1  T3P  1204     -17.791 -14.046  31.360  1.00  0.00           H  
HETATM 3612  H2  T3P  1204     -16.489 -14.507  31.980  1.00  0.00           H  
HETATM 3613  O   T3P  1205     -16.571   0.463  48.860  1.00  0.00           O  
HETATM 3614  H1  T3P  1205     -16.353  -0.469  48.831  1.00  0.00           H  
HETATM 3615  H2  T3P  1205     -16.612   0.728  47.941  1.00  0.00           H  
HETATM 3616  O   T3P  1206     -14.354 -23.179 -28.486  1.00  0.00           O  
HETATM 3617  H1  T3P  1206     -14.970 -23.427 -27.797  1.00  0.00           H  
HETATM 3618  H2  T3P  1206     -14.094 -24.009 -28.886  1.00  0.00           H  
HETATM 3619  O   T3P  1207     -21.481   6.265 -40.968  1.00  0.00           O  
HETATM 3620  H1  T3P  1207     -21.215   5.948 -41.831  1.00  0.00           H  
HETATM 3621  H2  T3P  1207     -20.816   5.922 -40.371  1.00  0.00           H  
HETATM 3622  O   T3P  1208      25.361  -8.713 -21.726  1.00  0.00           O  
HETATM 3623  H1  T3P  1208      25.737  -9.088 -22.523  1.00  0.00           H  
HETATM 3624  H2  T3P  1208      24.843  -9.423 -21.348  1.00  0.00           H  
HETATM 3625  O   T3P  1209      22.853  12.661  42.665  1.00  0.00           O  
HETATM 3626  H1  T3P  1209      22.360  12.462  41.870  1.00  0.00           H  
HETATM 3627  H2  T3P  1209      23.540  13.262  42.378  1.00  0.00           H  
HETATM 3628  O   T3P  1210       0.314 -10.306  27.409  1.00  0.00           O  
HETATM 3629  H1  T3P  1210       0.284  -9.361  27.260  1.00  0.00           H  
HETATM 3630  H2  T3P  1210      -0.053 -10.687  26.612  1.00  0.00           H  
HETATM 3631  O   T3P  1211     -23.570  10.329 -26.750  1.00  0.00           O  
HETATM 3632  H1  T3P  1211     -23.634   9.995 -25.855  1.00  0.00           H  
HETATM 3633  H2  T3P  1211     -23.967   9.646 -27.290  1.00  0.00           H  
HETATM 3634  O   T3P  1212     -11.326  12.801  19.719  1.00  0.00           O  
HETATM 3635  H1  T3P  1212     -12.033  13.428  19.564  1.00  0.00           H  
HETATM 3636  H2  T3P  1212     -11.169  12.400  18.864  1.00  0.00           H  
HETATM 3637  O   T3P  1213       4.683  22.764 -29.963  1.00  0.00           O  
HETATM 3638  H1  T3P  1213       4.031  22.210 -29.535  1.00  0.00           H  
HETATM 3639  H2  T3P  1213       5.511  22.526 -29.545  1.00  0.00           H  
HETATM 3640  O   T3P  1214      13.214   0.314 -47.157  1.00  0.00           O  
HETATM 3641  H1  T3P  1214      13.963   0.408 -46.568  1.00  0.00           H  
HETATM 3642  H2  T3P  1214      12.805  -0.511 -46.896  1.00  0.00           H  
HETATM 3643  O   T3P  1215     -15.119  -9.718  24.168  1.00  0.00           O  
HETATM 3644  H1  T3P  1215     -15.171 -10.326  23.430  1.00  0.00           H  
HETATM 3645  H2  T3P  1215     -15.676 -10.110  24.841  1.00  0.00           H  
HETATM 3646  O   T3P  1216      13.570  14.757  41.590  1.00  0.00           O  
HETATM 3647  H1  T3P  1216      14.329  14.299  41.229  1.00  0.00           H  
HETATM 3648  H2  T3P  1216      12.823  14.396  41.113  1.00  0.00           H  
HETATM 3649  O   T3P  1217      12.806   9.118  42.090  1.00  0.00           O  
HETATM 3650  H1  T3P  1217      13.410   9.795  42.394  1.00  0.00           H  
HETATM 3651  H2  T3P  1217      12.872   8.424  42.746  1.00  0.00           H  
HETATM 3652  O   T3P  1218     -12.274  15.719  52.043  1.00  0.00           O  
HETATM 3653  H1  T3P  1218     -11.377  15.416  52.186  1.00  0.00           H  
HETATM 3654  H2  T3P  1218     -12.595  15.940  52.917  1.00  0.00           H  
HETATM 3655  O   T3P  1219      23.864   0.044 -31.206  1.00  0.00           O  
HETATM 3656  H1  T3P  1219      23.649  -0.556 -31.919  1.00  0.00           H  
HETATM 3657  H2  T3P  1219      24.512   0.641 -31.581  1.00  0.00           H  
HETATM 3658  O   T3P  1220     -14.215 -22.036  51.957  1.00  0.00           O  
HETATM 3659  H1  T3P  1220     -15.116 -22.080  52.277  1.00  0.00           H  
HETATM 3660  H2  T3P  1220     -14.286 -21.626  51.095  1.00  0.00           H  
HETATM 3661  O   T3P  1221      -4.335   0.404   8.459  1.00  0.00           O  
HETATM 3662  H1  T3P  1221      -4.650   0.014   9.275  1.00  0.00           H  
HETATM 3663  H2  T3P  1221      -4.817  -0.055   7.772  1.00  0.00           H  
HETATM 3664  O   T3P  1222      -0.731  22.614  46.170  1.00  0.00           O  
HETATM 3665  H1  T3P  1222      -0.937  22.405  45.259  1.00  0.00           H  
HETATM 3666  H2  T3P  1222       0.155  22.975  46.140  1.00  0.00           H  
HETATM 3667  O   T3P  1223      -3.319  20.660  23.112  1.00  0.00           O  
HETATM 3668  H1  T3P  1223      -2.970  20.849  22.242  1.00  0.00           H  
HETATM 3669  H2  T3P  1223      -4.136  20.189  22.946  1.00  0.00           H  
HETATM 3670  O   T3P  1224      -4.178  -7.843 -45.688  1.00  0.00           O  
HETATM 3671  H1  T3P  1224      -3.681  -8.092 -44.909  1.00  0.00           H  
HETATM 3672  H2  T3P  1224      -3.683  -7.117 -46.066  1.00  0.00           H  
HETATM 3673  O   T3P  1225       7.184 -21.055  44.932  1.00  0.00           O  
HETATM 3674  H1  T3P  1225       7.688 -20.579  44.272  1.00  0.00           H  
HETATM 3675  H2  T3P  1225       6.710 -21.723  44.437  1.00  0.00           H  
HETATM 3676  O   T3P  1226     -16.214 -16.084  45.513  1.00  0.00           O  
HETATM 3677  H1  T3P  1226     -16.199 -16.209  44.564  1.00  0.00           H  
HETATM 3678  H2  T3P  1226     -16.160 -16.969  45.872  1.00  0.00           H  
HETATM 3679  O   T3P  1227     -20.574 -20.377 -49.486  1.00  0.00           O  
HETATM 3680  H1  T3P  1227     -19.978 -19.706 -49.152  1.00  0.00           H  
HETATM 3681  H2  T3P  1227     -20.264 -20.553 -50.374  1.00  0.00           H  
HETATM 3682  O   T3P  1228       3.285  11.089 -26.907  1.00  0.00           O  
HETATM 3683  H1  T3P  1228       2.828  11.544 -26.200  1.00  0.00           H  
HETATM 3684  H2  T3P  1228       4.141  10.872 -26.538  1.00  0.00           H  
HETATM 3685  O   T3P  1229      -8.696  17.583  19.749  1.00  0.00           O  
HETATM 3686  H1  T3P  1229      -7.973  18.202  19.853  1.00  0.00           H  
HETATM 3687  H2  T3P  1229      -9.155  17.880  18.963  1.00  0.00           H  
HETATM 3688  O   T3P  1230     -25.543   2.192  42.432  1.00  0.00           O  
HETATM 3689  H1  T3P  1230     -25.515   3.072  42.806  1.00  0.00           H  
HETATM 3690  H2  T3P  1230     -24.679   2.072  42.036  1.00  0.00           H  
HETATM 3691  O   T3P  1231       4.997  13.169 -46.136  1.00  0.00           O  
HETATM 3692  H1  T3P  1231       4.273  13.628 -46.562  1.00  0.00           H  
HETATM 3693  H2  T3P  1231       5.106  12.366 -46.646  1.00  0.00           H  
HETATM 3694  O   T3P  1232       3.440  26.186 -38.398  1.00  0.00           O  
HETATM 3695  H1  T3P  1232       3.846  26.424 -37.564  1.00  0.00           H  
HETATM 3696  H2  T3P  1232       2.749  25.568 -38.161  1.00  0.00           H  
HETATM 3697  O   T3P  1233     -13.824   2.161  35.609  1.00  0.00           O  
HETATM 3698  H1  T3P  1233     -12.899   1.925  35.671  1.00  0.00           H  
HETATM 3699  H2  T3P  1233     -14.280   1.481  36.105  1.00  0.00           H  
HETATM 3700  O   T3P  1234      20.201 -15.610  -8.108  1.00  0.00           O  
HETATM 3701  H1  T3P  1234      21.106 -15.299  -8.097  1.00  0.00           H  
HETATM 3702  H2  T3P  1234      20.274 -16.559  -8.207  1.00  0.00           H  
HETATM 3703  O   T3P  1235      24.379  15.271  52.731  1.00  0.00           O  
HETATM 3704  H1  T3P  1235      23.530  15.667  52.927  1.00  0.00           H  
HETATM 3705  H2  T3P  1235      24.924  16.003  52.442  1.00  0.00           H  
HETATM 3706  O   T3P  1236      11.126   0.618 -33.732  1.00  0.00           O  
HETATM 3707  H1  T3P  1236      11.860   0.289 -34.251  1.00  0.00           H  
HETATM 3708  H2  T3P  1236      10.350   0.248 -34.153  1.00  0.00           H  
HETATM 3709  O   T3P  1237      23.170 -12.005  -8.905  1.00  0.00           O  
HETATM 3710  H1  T3P  1237      23.995 -12.369  -9.228  1.00  0.00           H  
HETATM 3711  H2  T3P  1237      23.084 -11.166  -9.359  1.00  0.00           H  
HETATM 3712  O   T3P  1238       5.086 -17.798  39.266  1.00  0.00           O  
HETATM 3713  H1  T3P  1238       5.332 -16.907  39.019  1.00  0.00           H  
HETATM 3714  H2  T3P  1238       5.801 -18.097  39.828  1.00  0.00           H  
HETATM 3715  O   T3P  1239       2.124 -25.269 -30.751  1.00  0.00           O  
HETATM 3716  H1  T3P  1239       1.293 -25.742 -30.803  1.00  0.00           H  
HETATM 3717  H2  T3P  1239       2.441 -25.239 -31.654  1.00  0.00           H  
HETATM 3718  O   T3P  1240      -2.475  -4.340  41.329  1.00  0.00           O  
HETATM 3719  H1  T3P  1240      -2.822  -5.232  41.337  1.00  0.00           H  
HETATM 3720  H2  T3P  1240      -2.103  -4.235  40.453  1.00  0.00           H  
HETATM 3721  O   T3P  1241      10.170   6.297  43.593  1.00  0.00           O  
HETATM 3722  H1  T3P  1241      10.268   5.377  43.351  1.00  0.00           H  
HETATM 3723  H2  T3P  1241       9.309   6.346  44.009  1.00  0.00           H  
HETATM 3724  O   T3P  1242      19.090  -7.879 -29.808  1.00  0.00           O  
HETATM 3725  H1  T3P  1242      18.881  -8.812 -29.767  1.00  0.00           H  
HETATM 3726  H2  T3P  1242      19.809  -7.822 -30.437  1.00  0.00           H  
HETATM 3727  O   T3P  1243     -17.545 -21.660 -41.663  1.00  0.00           O  
HETATM 3728  H1  T3P  1243     -18.249 -22.199 -42.022  1.00  0.00           H  
HETATM 3729  H2  T3P  1243     -17.995 -20.932 -41.235  1.00  0.00           H  
HETATM 3730  O   T3P  1244     -18.292   8.554 -48.776  1.00  0.00           O  
HETATM 3731  H1  T3P  1244     -17.361   8.571 -48.997  1.00  0.00           H  
HETATM 3732  H2  T3P  1244     -18.707   9.106 -49.439  1.00  0.00           H  
HETATM 3733  O   T3P  1245     -22.965  19.115 -41.889  1.00  0.00           O  
HETATM 3734  H1  T3P  1245     -23.389  19.105 -41.031  1.00  0.00           H  
HETATM 3735  H2  T3P  1245     -23.175  18.263 -42.271  1.00  0.00           H  
HETATM 3736  O   T3P  1246     -27.185  -3.252  38.310  1.00  0.00           O  
HETATM 3737  H1  T3P  1246     -26.601  -3.469  39.037  1.00  0.00           H  
HETATM 3738  H2  T3P  1246     -26.805  -3.702  37.555  1.00  0.00           H  
HETATM 3739  O   T3P  1247     -19.195   9.468  23.368  1.00  0.00           O  
HETATM 3740  H1  T3P  1247     -19.476   8.628  23.004  1.00  0.00           H  
HETATM 3741  H2  T3P  1247     -18.295   9.575  23.059  1.00  0.00           H  
HETATM 3742  O   T3P  1248     -18.384 -12.967 -37.871  1.00  0.00           O  
HETATM 3743  H1  T3P  1248     -18.535 -12.621 -36.991  1.00  0.00           H  
HETATM 3744  H2  T3P  1248     -17.434 -13.076 -37.926  1.00  0.00           H  
HETATM 3745  O   T3P  1249       9.775 -23.675 -16.133  1.00  0.00           O  
HETATM 3746  H1  T3P  1249      10.469 -24.296 -15.911  1.00  0.00           H  
HETATM 3747  H2  T3P  1249       9.093 -23.834 -15.480  1.00  0.00           H  
HETATM 3748  O   T3P  1250      17.137  15.825  34.002  1.00  0.00           O  
HETATM 3749  H1  T3P  1250      17.271  16.518  33.355  1.00  0.00           H  
HETATM 3750  H2  T3P  1250      18.018  15.511  34.203  1.00  0.00           H  
HETATM 3751  O   T3P  1251      22.260   7.246 -33.098  1.00  0.00           O  
HETATM 3752  H1  T3P  1251      21.743   7.501 -33.863  1.00  0.00           H  
HETATM 3753  H2  T3P  1251      21.609   7.034 -32.429  1.00  0.00           H  
HETATM 3754  O   T3P  1252      -3.994  10.536  48.861  1.00  0.00           O  
HETATM 3755  H1  T3P  1252      -4.506  10.089  48.188  1.00  0.00           H  
HETATM 3756  H2  T3P  1252      -3.508   9.837  49.298  1.00  0.00           H  
HETATM 3757  O   T3P  1253     -24.910 -25.579  42.441  1.00  0.00           O  
HETATM 3758  H1  T3P  1253     -25.440 -24.782  42.422  1.00  0.00           H  
HETATM 3759  H2  T3P  1253     -25.366 -26.155  43.056  1.00  0.00           H  
HETATM 3760  O   T3P  1254      11.212 -14.887  40.277  1.00  0.00           O  
HETATM 3761  H1  T3P  1254      10.507 -14.476  40.778  1.00  0.00           H  
HETATM 3762  H2  T3P  1254      11.458 -14.230  39.626  1.00  0.00           H  
HETATM 3763  O   T3P  1255      -4.239  -0.623 -23.101  1.00  0.00           O  
HETATM 3764  H1  T3P  1255      -3.609  -0.100 -23.598  1.00  0.00           H  
HETATM 3765  H2  T3P  1255      -5.065  -0.147 -23.185  1.00  0.00           H  
HETATM 3766  O   T3P  1256     -21.068  -7.812 -52.733  1.00  0.00           O  
HETATM 3767  H1  T3P  1256     -21.326  -6.998 -52.300  1.00  0.00           H  
HETATM 3768  H2  T3P  1256     -20.299  -8.110 -52.246  1.00  0.00           H  
HETATM 3769  O   T3P  1257     -17.764 -19.094 -15.601  1.00  0.00           O  
HETATM 3770  H1  T3P  1257     -17.682 -18.664 -14.750  1.00  0.00           H  
HETATM 3771  H2  T3P  1257     -18.667 -19.412 -15.623  1.00  0.00           H  
HETATM 3772  O   T3P  1258       5.469  -2.421  42.265  1.00  0.00           O  
HETATM 3773  H1  T3P  1258       6.302  -1.950  42.300  1.00  0.00           H  
HETATM 3774  H2  T3P  1258       5.119  -2.225  41.396  1.00  0.00           H  
HETATM 3775  O   T3P  1259     -17.081 -15.623 -45.403  1.00  0.00           O  
HETATM 3776  H1  T3P  1259     -16.992 -14.675 -45.315  1.00  0.00           H  
HETATM 3777  H2  T3P  1259     -17.467 -15.907 -44.574  1.00  0.00           H  
HETATM 3778  O   T3P  1260      -7.259 -24.608  36.714  1.00  0.00           O  
HETATM 3779  H1  T3P  1260      -7.008 -24.308  37.588  1.00  0.00           H  
HETATM 3780  H2  T3P  1260      -6.539 -24.329  36.148  1.00  0.00           H  
HETATM 3781  O   T3P  1261     -14.827  23.786 -37.895  1.00  0.00           O  
HETATM 3782  H1  T3P  1261     -14.980  24.266 -38.709  1.00  0.00           H  
HETATM 3783  H2  T3P  1261     -15.296  22.959 -38.012  1.00  0.00           H  
HETATM 3784  O   T3P  1262     -21.187  14.560 -39.585  1.00  0.00           O  
HETATM 3785  H1  T3P  1262     -21.077  13.613 -39.500  1.00  0.00           H  
HETATM 3786  H2  T3P  1262     -21.657  14.819 -38.792  1.00  0.00           H  
HETATM 3787  O   T3P  1263     -13.240  19.284 -44.246  1.00  0.00           O  
HETATM 3788  H1  T3P  1263     -12.379  19.701 -44.252  1.00  0.00           H  
HETATM 3789  H2  T3P  1263     -13.388  19.024 -45.155  1.00  0.00           H  
HETATM 3790  O   T3P  1264      -6.537 -13.084  31.782  1.00  0.00           O  
HETATM 3791  H1  T3P  1264      -6.235 -13.398  32.634  1.00  0.00           H  
HETATM 3792  H2  T3P  1264      -5.862 -13.373  31.167  1.00  0.00           H  
HETATM 3793  O   T3P  1265     -12.747  12.299 -29.240  1.00  0.00           O  
HETATM 3794  H1  T3P  1265     -12.906  11.675 -28.532  1.00  0.00           H  
HETATM 3795  H2  T3P  1265     -11.813  12.500 -29.177  1.00  0.00           H  
HETATM 3796  O   T3P  1266     -15.285 -25.554 -24.152  1.00  0.00           O  
HETATM 3797  H1  T3P  1266     -15.832 -25.268 -23.420  1.00  0.00           H  
HETATM 3798  H2  T3P  1266     -15.786 -26.255 -24.567  1.00  0.00           H  
HETATM 3799  O   T3P  1267       5.563 -17.232  29.823  1.00  0.00           O  
HETATM 3800  H1  T3P  1267       5.583 -18.051  30.318  1.00  0.00           H  
HETATM 3801  H2  T3P  1267       5.112 -16.615  30.400  1.00  0.00           H  
HETATM 3802  O   T3P  1268      20.525  18.759  37.283  1.00  0.00           O  
HETATM 3803  H1  T3P  1268      20.705  19.159  38.134  1.00  0.00           H  
HETATM 3804  H2  T3P  1268      20.259  17.863  37.491  1.00  0.00           H  
HETATM 3805  O   T3P  1269     -24.211 -15.695  46.023  1.00  0.00           O  
HETATM 3806  H1  T3P  1269     -24.295 -15.025  45.344  1.00  0.00           H  
HETATM 3807  H2  T3P  1269     -23.463 -16.224  45.747  1.00  0.00           H  
HETATM 3808  O   T3P  1270      23.170   9.179 -42.559  1.00  0.00           O  
HETATM 3809  H1  T3P  1270      22.665   9.565 -43.275  1.00  0.00           H  
HETATM 3810  H2  T3P  1270      24.084   9.321 -42.805  1.00  0.00           H  
HETATM 3811  O   T3P  1271     -21.880 -25.199  29.457  1.00  0.00           O  
HETATM 3812  H1  T3P  1271     -22.658 -25.077  30.001  1.00  0.00           H  
HETATM 3813  H2  T3P  1271     -22.163 -25.797  28.765  1.00  0.00           H  
HETATM 3814  O   T3P  1272       0.874  -0.735  47.088  1.00  0.00           O  
HETATM 3815  H1  T3P  1272       0.152  -0.135  47.276  1.00  0.00           H  
HETATM 3816  H2  T3P  1272       1.245  -0.941  47.946  1.00  0.00           H  
HETATM 3817  O   T3P  1273      23.311  21.791 -35.994  1.00  0.00           O  
HETATM 3818  H1  T3P  1273      22.571  21.246 -35.725  1.00  0.00           H  
HETATM 3819  H2  T3P  1273      23.444  22.394 -35.262  1.00  0.00           H  
HETATM 3820  O   T3P  1274       2.440   8.620 -52.158  1.00  0.00           O  
HETATM 3821  H1  T3P  1274       2.453   8.520 -51.206  1.00  0.00           H  
HETATM 3822  H2  T3P  1274       3.177   9.200 -52.348  1.00  0.00           H  
HETATM 3823  O   T3P  1275      -8.931  19.484 -27.521  1.00  0.00           O  
HETATM 3824  H1  T3P  1275      -8.905  18.669 -27.021  1.00  0.00           H  
HETATM 3825  H2  T3P  1275      -8.134  19.949 -27.264  1.00  0.00           H  
HETATM 3826  O   T3P  1276      -8.870  17.070  30.231  1.00  0.00           O  
HETATM 3827  H1  T3P  1276      -9.228  17.873  30.608  1.00  0.00           H  
HETATM 3828  H2  T3P  1276      -9.640  16.557  29.984  1.00  0.00           H  
HETATM 3829  O   T3P  1277     -20.441 -18.289  39.637  1.00  0.00           O  
HETATM 3830  H1  T3P  1277     -20.226 -19.035  39.077  1.00  0.00           H  
HETATM 3831  H2  T3P  1277     -21.396 -18.306  39.703  1.00  0.00           H  
HETATM 3832  O   T3P  1278       3.526 -24.140 -24.612  1.00  0.00           O  
HETATM 3833  H1  T3P  1278       4.392 -24.228 -24.213  1.00  0.00           H  
HETATM 3834  H2  T3P  1278       2.978 -23.775 -23.917  1.00  0.00           H  
HETATM 3835  O   T3P  1279     -13.434  21.201  12.560  1.00  0.00           O  
HETATM 3836  H1  T3P  1279     -14.044  20.742  13.138  1.00  0.00           H  
HETATM 3837  H2  T3P  1279     -13.214  20.559  11.886  1.00  0.00           H  
HETATM 3838  O   T3P  1280      27.294   1.997 -20.631  1.00  0.00           O  
HETATM 3839  H1  T3P  1280      26.809   2.152 -19.821  1.00  0.00           H  
HETATM 3840  H2  T3P  1280      27.990   1.389 -20.382  1.00  0.00           H  
HETATM 3841  O   T3P  1281      25.487  -1.072 -26.741  1.00  0.00           O  
HETATM 3842  H1  T3P  1281      26.243  -1.659 -26.722  1.00  0.00           H  
HETATM 3843  H2  T3P  1281      25.859  -0.197 -26.629  1.00  0.00           H  
HETATM 3844  O   T3P  1282      25.631  20.023  39.955  1.00  0.00           O  
HETATM 3845  H1  T3P  1282      26.557  20.201  39.794  1.00  0.00           H  
HETATM 3846  H2  T3P  1282      25.571  19.904  40.903  1.00  0.00           H  
HETATM 3847  O   T3P  1283      -0.463 -23.475 -23.455  1.00  0.00           O  
HETATM 3848  H1  T3P  1283      -0.553 -23.798 -24.352  1.00  0.00           H  
HETATM 3849  H2  T3P  1283      -1.000 -24.069 -22.931  1.00  0.00           H  
HETATM 3850  O   T3P  1284      -5.871  -5.999  31.511  1.00  0.00           O  
HETATM 3851  H1  T3P  1284      -4.934  -5.837  31.401  1.00  0.00           H  
HETATM 3852  H2  T3P  1284      -6.277  -5.592  30.746  1.00  0.00           H  
HETATM 3853  O   T3P  1285      -1.746  19.248 -44.535  1.00  0.00           O  
HETATM 3854  H1  T3P  1285      -1.503  20.147 -44.313  1.00  0.00           H  
HETATM 3855  H2  T3P  1285      -1.613  18.756 -43.724  1.00  0.00           H  
HETATM 3856  O   T3P  1286      11.357  23.152  41.101  1.00  0.00           O  
HETATM 3857  H1  T3P  1286      12.191  23.592  40.937  1.00  0.00           H  
HETATM 3858  H2  T3P  1286      11.450  22.297  40.680  1.00  0.00           H  
HETATM 3859  O   T3P  1287       6.823  16.476  33.931  1.00  0.00           O  
HETATM 3860  H1  T3P  1287       6.616  16.046  33.101  1.00  0.00           H  
HETATM 3861  H2  T3P  1287       6.207  16.097  34.558  1.00  0.00           H  
HETATM 3862  O   T3P  1288      21.152  21.266  49.667  1.00  0.00           O  
HETATM 3863  H1  T3P  1288      21.607  20.559  50.125  1.00  0.00           H  
HETATM 3864  H2  T3P  1288      20.326  20.874  49.383  1.00  0.00           H  
HETATM 3865  O   T3P  1289       9.710 -20.538 -17.128  1.00  0.00           O  
HETATM 3866  H1  T3P  1289       9.366 -20.943 -16.331  1.00  0.00           H  
HETATM 3867  H2  T3P  1289      10.650 -20.454 -16.968  1.00  0.00           H  
HETATM 3868  O   T3P  1290     -25.679  17.797  33.161  1.00  0.00           O  
HETATM 3869  H1  T3P  1290     -24.746  17.875  33.360  1.00  0.00           H  
HETATM 3870  H2  T3P  1290     -25.846  18.487  32.519  1.00  0.00           H  
HETATM 3871  O   T3P  1291     -22.647  -5.366  46.740  1.00  0.00           O  
HETATM 3872  H1  T3P  1291     -23.464  -5.154  47.192  1.00  0.00           H  
HETATM 3873  H2  T3P  1291     -22.328  -6.154  47.179  1.00  0.00           H  
HETATM 3874  O   T3P  1292     -13.851 -11.682 -49.280  1.00  0.00           O  
HETATM 3875  H1  T3P  1292     -13.139 -12.276 -49.040  1.00  0.00           H  
HETATM 3876  H2  T3P  1292     -13.410 -10.892 -49.591  1.00  0.00           H  
HETATM 3877  O   T3P  1293      -4.209   6.984 -39.772  1.00  0.00           O  
HETATM 3878  H1  T3P  1293      -4.277   7.742 -39.191  1.00  0.00           H  
HETATM 3879  H2  T3P  1293      -4.602   6.266 -39.277  1.00  0.00           H  
HETATM 3880  O   T3P  1294     -22.291  -1.500  30.424  1.00  0.00           O  
HETATM 3881  H1  T3P  1294     -21.919  -0.869  29.808  1.00  0.00           H  
HETATM 3882  H2  T3P  1294     -21.554  -1.758  30.978  1.00  0.00           H  
HETATM 3883  O   T3P  1295     -17.769  13.224  31.557  1.00  0.00           O  
HETATM 3884  H1  T3P  1295     -18.648  12.845  31.529  1.00  0.00           H  
HETATM 3885  H2  T3P  1295     -17.869  14.089  31.160  1.00  0.00           H  
HETATM 3886  O   T3P  1296      -2.984 -14.958  48.067  1.00  0.00           O  
HETATM 3887  H1  T3P  1296      -2.737 -15.222  48.953  1.00  0.00           H  
HETATM 3888  H2  T3P  1296      -2.154 -14.897  47.594  1.00  0.00           H  
HETATM 3889  O   T3P  1297      10.302  -4.255 -53.420  1.00  0.00           O  
HETATM 3890  H1  T3P  1297      10.546  -4.818 -54.154  1.00  0.00           H  
HETATM 3891  H2  T3P  1297       9.355  -4.364 -53.338  1.00  0.00           H  
HETATM 3892  O   T3P  1298      16.031   4.329  49.692  1.00  0.00           O  
HETATM 3893  H1  T3P  1298      16.718   4.050  49.087  1.00  0.00           H  
HETATM 3894  H2  T3P  1298      15.310   3.721  49.534  1.00  0.00           H  
HETATM 3895  O   T3P  1299      10.843 -17.458  22.880  1.00  0.00           O  
HETATM 3896  H1  T3P  1299       9.966 -17.086  22.974  1.00  0.00           H  
HETATM 3897  H2  T3P  1299      11.294 -17.217  23.689  1.00  0.00           H  
HETATM 3898  O   T3P  1300      10.830 -25.882 -25.882  1.00  0.00           O  
HETATM 3899  H1  T3P  1300       9.977 -26.196 -25.583  1.00  0.00           H  
HETATM 3900  H2  T3P  1300      10.625 -25.238 -26.560  1.00  0.00           H  
HETATM 3901  O   T3P  1301     -25.612  21.740  47.040  1.00  0.00           O  
HETATM 3902  H1  T3P  1301     -25.049  21.047  47.385  1.00  0.00           H  
HETATM 3903  H2  T3P  1301     -25.752  22.327  47.782  1.00  0.00           H  
HETATM 3904  O   T3P  1302      14.738 -15.124 -41.631  1.00  0.00           O  
HETATM 3905  H1  T3P  1302      14.933 -15.875 -42.191  1.00  0.00           H  
HETATM 3906  H2  T3P  1302      14.817 -15.462 -40.739  1.00  0.00           H  
HETATM 3907  O   T3P  1303      11.629   8.326  20.497  1.00  0.00           O  
HETATM 3908  H1  T3P  1303      11.440   8.911  19.764  1.00  0.00           H  
HETATM 3909  H2  T3P  1303      11.495   7.447  20.144  1.00  0.00           H  
HETATM 3910  O   T3P  1304      -0.070  23.789 -48.110  1.00  0.00           O  
HETATM 3911  H1  T3P  1304      -0.807  24.317 -48.417  1.00  0.00           H  
HETATM 3912  H2  T3P  1304       0.012  23.090 -48.758  1.00  0.00           H  
HETATM 3913  O   T3P  1305      14.558  23.809 -34.010  1.00  0.00           O  
HETATM 3914  H1  T3P  1305      14.259  22.941 -34.279  1.00  0.00           H  
HETATM 3915  H2  T3P  1305      14.249  24.395 -34.701  1.00  0.00           H  
HETATM 3916  O   T3P  1306       9.477 -16.645 -27.509  1.00  0.00           O  
HETATM 3917  H1  T3P  1306       8.853 -16.787 -28.220  1.00  0.00           H  
HETATM 3918  H2  T3P  1306       9.506 -17.482 -27.045  1.00  0.00           H  
HETATM 3919  O   T3P  1307      14.885  25.442 -15.461  1.00  0.00           O  
HETATM 3920  H1  T3P  1307      14.495  26.287 -15.235  1.00  0.00           H  
HETATM 3921  H2  T3P  1307      14.216  25.001 -15.984  1.00  0.00           H  
HETATM 3922  O   T3P  1308     -25.568   9.752  41.614  1.00  0.00           O  
HETATM 3923  H1  T3P  1308     -25.566   9.128  42.340  1.00  0.00           H  
HETATM 3924  H2  T3P  1308     -25.031  10.481  41.922  1.00  0.00           H  
HETATM 3925  O   T3P  1309       5.720  -0.677  51.349  1.00  0.00           O  
HETATM 3926  H1  T3P  1309       4.980  -1.002  51.861  1.00  0.00           H  
HETATM 3927  H2  T3P  1309       5.612  -1.082  50.488  1.00  0.00           H  
HETATM 3928  O   T3P  1310      -3.518 -25.793 -25.834  1.00  0.00           O  
HETATM 3929  H1  T3P  1310      -3.460 -26.398 -26.573  1.00  0.00           H  
HETATM 3930  H2  T3P  1310      -4.198 -25.169 -26.088  1.00  0.00           H  
HETATM 3931  O   T3P  1311      23.016 -25.269 -42.128  1.00  0.00           O  
HETATM 3932  H1  T3P  1311      23.404 -24.584 -42.672  1.00  0.00           H  
HETATM 3933  H2  T3P  1311      23.747 -25.849 -41.914  1.00  0.00           H  
HETATM 3934  O   T3P  1312      23.651  -3.695  46.068  1.00  0.00           O  
HETATM 3935  H1  T3P  1312      23.580  -2.741  46.091  1.00  0.00           H  
HETATM 3936  H2  T3P  1312      23.588  -3.963  46.984  1.00  0.00           H  
HETATM 3937  O   T3P  1313      26.998 -25.993 -36.796  1.00  0.00           O  
HETATM 3938  H1  T3P  1313      26.984 -25.877 -35.846  1.00  0.00           H  
HETATM 3939  H2  T3P  1313      27.504 -25.249 -37.122  1.00  0.00           H  
HETATM 3940  O   T3P  1314      -7.827  10.151 -34.361  1.00  0.00           O  
HETATM 3941  H1  T3P  1314      -8.160   9.319 -34.023  1.00  0.00           H  
HETATM 3942  H2  T3P  1314      -8.163  10.198 -35.256  1.00  0.00           H  
HETATM 3943  O   T3P  1315      24.046 -25.559 -34.210  1.00  0.00           O  
HETATM 3944  H1  T3P  1315      24.028 -25.808 -35.134  1.00  0.00           H  
HETATM 3945  H2  T3P  1315      24.976 -25.538 -33.985  1.00  0.00           H  
HETATM 3946  O   T3P  1316      17.814  14.753 -21.239  1.00  0.00           O  
HETATM 3947  H1  T3P  1316      18.288  15.541 -21.505  1.00  0.00           H  
HETATM 3948  H2  T3P  1316      18.470  14.056 -21.270  1.00  0.00           H  
HETATM 3949  O   T3P  1317     -23.252  22.930  51.002  1.00  0.00           O  
HETATM 3950  H1  T3P  1317     -22.866  22.092  51.258  1.00  0.00           H  
HETATM 3951  H2  T3P  1317     -24.124  22.923  51.396  1.00  0.00           H  
HETATM 3952  O   T3P  1318       1.177 -25.210 -45.867  1.00  0.00           O  
HETATM 3953  H1  T3P  1318       0.768 -25.337 -46.723  1.00  0.00           H  
HETATM 3954  H2  T3P  1318       2.018 -25.663 -45.933  1.00  0.00           H  
HETATM 3955  O   T3P  1319     -12.115  14.027 -52.632  1.00  0.00           O  
HETATM 3956  H1  T3P  1319     -12.572  14.868 -52.652  1.00  0.00           H  
HETATM 3957  H2  T3P  1319     -12.009  13.835 -51.700  1.00  0.00           H  
HETATM 3958  O   T3P  1320      14.801  10.856  43.216  1.00  0.00           O  
HETATM 3959  H1  T3P  1320      15.086  10.292  43.935  1.00  0.00           H  
HETATM 3960  H2  T3P  1320      15.571  11.382  43.003  1.00  0.00           H  
HETATM 3961  O   T3P  1321     -19.232  -6.785 -32.965  1.00  0.00           O  
HETATM 3962  H1  T3P  1321     -18.869  -7.668 -32.903  1.00  0.00           H  
HETATM 3963  H2  T3P  1321     -19.822  -6.715 -32.214  1.00  0.00           H  
HETATM 3964  O   T3P  1322     -14.344  20.176  27.605  1.00  0.00           O  
HETATM 3965  H1  T3P  1322     -14.224  20.962  28.137  1.00  0.00           H  
HETATM 3966  H2  T3P  1322     -14.327  20.493  26.702  1.00  0.00           H  
HETATM 3967  O   T3P  1323     -21.716 -10.673 -12.450  1.00  0.00           O  
HETATM 3968  H1  T3P  1323     -21.859 -10.553 -11.511  1.00  0.00           H  
HETATM 3969  H2  T3P  1323     -21.708 -11.623 -12.571  1.00  0.00           H  
HETATM 3970  O   T3P  1324      19.216   2.534 -40.506  1.00  0.00           O  
HETATM 3971  H1  T3P  1324      19.054   2.280 -41.414  1.00  0.00           H  
HETATM 3972  H2  T3P  1324      20.036   3.028 -40.537  1.00  0.00           H  
HETATM 3973  O   T3P  1325      -9.692   6.670 -44.022  1.00  0.00           O  
HETATM 3974  H1  T3P  1325      -9.374   6.524 -43.130  1.00  0.00           H  
HETATM 3975  H2  T3P  1325      -8.910   6.912 -44.518  1.00  0.00           H  
HETATM 3976  O   T3P  1326      17.722   8.545  37.022  1.00  0.00           O  
HETATM 3977  H1  T3P  1326      18.234   7.741  37.110  1.00  0.00           H  
HETATM 3978  H2  T3P  1326      16.838   8.245  36.811  1.00  0.00           H  
HETATM 3979  O   T3P  1327     -24.084  21.429  25.141  1.00  0.00           O  
HETATM 3980  H1  T3P  1327     -24.597  21.888  25.807  1.00  0.00           H  
HETATM 3981  H2  T3P  1327     -24.221  21.937  24.341  1.00  0.00           H  
HETATM 3982  O   T3P  1328       0.542 -25.346 -40.739  1.00  0.00           O  
HETATM 3983  H1  T3P  1328       0.127 -26.004 -41.296  1.00  0.00           H  
HETATM 3984  H2  T3P  1328       1.456 -25.625 -40.677  1.00  0.00           H  
HETATM 3985  O   T3P  1329       4.437   6.381  45.902  1.00  0.00           O  
HETATM 3986  H1  T3P  1329       5.060   6.100  46.573  1.00  0.00           H  
HETATM 3987  H2  T3P  1329       4.637   7.306  45.761  1.00  0.00           H  
HETATM 3988  O   T3P  1330      15.454   4.605 -39.453  1.00  0.00           O  
HETATM 3989  H1  T3P  1330      14.644   4.465 -39.942  1.00  0.00           H  
HETATM 3990  H2  T3P  1330      15.302   5.412 -38.962  1.00  0.00           H  
HETATM 3991  O   T3P  1331      19.396 -10.551  32.353  1.00  0.00           O  
HETATM 3992  H1  T3P  1331      19.709 -11.456  32.352  1.00  0.00           H  
HETATM 3993  H2  T3P  1331      19.949 -10.106  32.995  1.00  0.00           H  
HETATM 3994  O   T3P  1332      24.873  -8.235  22.578  1.00  0.00           O  
HETATM 3995  H1  T3P  1332      24.524  -9.115  22.433  1.00  0.00           H  
HETATM 3996  H2  T3P  1332      24.857  -7.826  21.713  1.00  0.00           H  
HETATM 3997  O   T3P  1333       1.870  25.158 -44.449  1.00  0.00           O  
HETATM 3998  H1  T3P  1333       2.119  25.423 -43.563  1.00  0.00           H  
HETATM 3999  H2  T3P  1333       1.095  25.683 -44.648  1.00  0.00           H  
HETATM 4000  O   T3P  1334      24.660 -17.218 -45.468  1.00  0.00           O  
HETATM 4001  H1  T3P  1334      25.615 -17.168 -45.496  1.00  0.00           H  
HETATM 4002  H2  T3P  1334      24.375 -16.840 -46.300  1.00  0.00           H  
HETATM 4003  O   T3P  1335       4.198  18.851 -38.924  1.00  0.00           O  
HETATM 4004  H1  T3P  1335       5.006  19.057 -38.453  1.00  0.00           H  
HETATM 4005  H2  T3P  1335       4.468  18.775 -39.839  1.00  0.00           H  
HETATM 4006  O   T3P  1336       0.517 -11.398 -35.611  1.00  0.00           O  
HETATM 4007  H1  T3P  1336       1.166 -11.306 -36.309  1.00  0.00           H  
HETATM 4008  H2  T3P  1336       0.774 -12.196 -35.149  1.00  0.00           H  
HETATM 4009  O   T3P  1337       8.492 -22.756 -48.870  1.00  0.00           O  
HETATM 4010  H1  T3P  1337       8.662 -23.624 -48.504  1.00  0.00           H  
HETATM 4011  H2  T3P  1337       7.538 -22.696 -48.913  1.00  0.00           H  
HETATM 4012  O   T3P  1338      17.982 -24.397  52.747  1.00  0.00           O  
HETATM 4013  H1  T3P  1338      17.794 -24.143  53.650  1.00  0.00           H  
HETATM 4014  H2  T3P  1338      18.938 -24.429  52.700  1.00  0.00           H  
HETATM 4015  O   T3P  1339      -9.178  15.228 -33.889  1.00  0.00           O  
HETATM 4016  H1  T3P  1339      -9.262  14.436 -34.419  1.00  0.00           H  
HETATM 4017  H2  T3P  1339      -8.234  15.380 -33.834  1.00  0.00           H  
HETATM 4018  O   T3P  1340     -11.071  21.136  29.610  1.00  0.00           O  
HETATM 4019  H1  T3P  1340     -10.498  21.237  28.850  1.00  0.00           H  
HETATM 4020  H2  T3P  1340     -11.334  22.030  29.833  1.00  0.00           H  
HETATM 4021  O   T3P  1341       8.925  21.352 -35.300  1.00  0.00           O  
HETATM 4022  H1  T3P  1341       8.875  20.592 -34.720  1.00  0.00           H  
HETATM 4023  H2  T3P  1341       8.959  20.980 -36.181  1.00  0.00           H  
HETATM 4024  O   T3P  1342     -18.606   2.059 -42.351  1.00  0.00           O  
HETATM 4025  H1  T3P  1342     -18.810   1.127 -42.267  1.00  0.00           H  
HETATM 4026  H2  T3P  1342     -18.115   2.124 -43.171  1.00  0.00           H  
HETATM 4027  O   T3P  1343      10.992 -21.402  42.359  1.00  0.00           O  
HETATM 4028  H1  T3P  1343      11.671 -21.180  41.722  1.00  0.00           H  
HETATM 4029  H2  T3P  1343      11.475 -21.675  43.139  1.00  0.00           H  
HETATM 4030  O   T3P  1344      10.049  -3.442  46.390  1.00  0.00           O  
HETATM 4031  H1  T3P  1344      10.816  -2.896  46.216  1.00  0.00           H  
HETATM 4032  H2  T3P  1344       9.660  -3.066  47.180  1.00  0.00           H  
HETATM 4033  O   T3P  1345      26.168 -24.640 -28.415  1.00  0.00           O  
HETATM 4034  H1  T3P  1345      25.813 -23.893 -27.932  1.00  0.00           H  
HETATM 4035  H2  T3P  1345      26.762 -25.065 -27.796  1.00  0.00           H  
HETATM 4036  O   T3P  1346      -9.898  -1.242  47.538  1.00  0.00           O  
HETATM 4037  H1  T3P  1346      -9.252  -0.873  46.936  1.00  0.00           H  
HETATM 4038  H2  T3P  1346     -10.250  -2.002  47.075  1.00  0.00           H  
HETATM 4039  O   T3P  1347      23.091 -23.139 -46.116  1.00  0.00           O  
HETATM 4040  H1  T3P  1347      22.880 -24.053 -46.303  1.00  0.00           H  
HETATM 4041  H2  T3P  1347      23.471 -23.155 -45.238  1.00  0.00           H  
HETATM 4042  O   T3P  1348     -17.081  23.739  47.520  1.00  0.00           O  
HETATM 4043  H1  T3P  1348     -17.753  23.118  47.802  1.00  0.00           H  
HETATM 4044  H2  T3P  1348     -17.493  24.598  47.614  1.00  0.00           H  
HETATM 4045  O   T3P  1349      20.116  22.321  31.015  1.00  0.00           O  
HETATM 4046  H1  T3P  1349      20.068  22.860  31.805  1.00  0.00           H  
HETATM 4047  H2  T3P  1349      20.928  21.824  31.114  1.00  0.00           H  
HETATM 4048  O   T3P  1350     -21.416  22.889 -46.922  1.00  0.00           O  
HETATM 4049  H1  T3P  1350     -20.492  22.989 -46.691  1.00  0.00           H  
HETATM 4050  H2  T3P  1350     -21.455  22.062 -47.403  1.00  0.00           H  
HETATM 4051  O   T3P  1351     -22.653   8.238 -30.201  1.00  0.00           O  
HETATM 4052  H1  T3P  1351     -22.753   7.587 -30.896  1.00  0.00           H  
HETATM 4053  H2  T3P  1351     -23.437   8.136 -29.662  1.00  0.00           H  
HETATM 4054  O   T3P  1352      25.942  -2.322 -32.880  1.00  0.00           O  
HETATM 4055  H1  T3P  1352      25.848  -3.251 -33.093  1.00  0.00           H  
HETATM 4056  H2  T3P  1352      25.065  -1.959 -32.999  1.00  0.00           H  
HETATM 4057  O   T3P  1353     -19.695 -23.181  28.345  1.00  0.00           O  
HETATM 4058  H1  T3P  1353     -19.691 -23.571  29.220  1.00  0.00           H  
HETATM 4059  H2  T3P  1353     -20.623 -23.102  28.122  1.00  0.00           H  
HETATM 4060  O   T3P  1354      16.266 -24.533 -32.728  1.00  0.00           O  
HETATM 4061  H1  T3P  1354      16.713 -24.739 -33.549  1.00  0.00           H  
HETATM 4062  H2  T3P  1354      16.814 -23.865 -32.317  1.00  0.00           H  
HETATM 4063  O   T3P  1355      22.033  -0.402 -47.203  1.00  0.00           O  
HETATM 4064  H1  T3P  1355      21.668  -1.242 -47.481  1.00  0.00           H  
HETATM 4065  H2  T3P  1355      21.906  -0.386 -46.255  1.00  0.00           H  
HETATM 4066  O   T3P  1356     -23.548 -17.307  42.431  1.00  0.00           O  
HETATM 4067  H1  T3P  1356     -23.193 -17.742  43.206  1.00  0.00           H  
HETATM 4068  H2  T3P  1356     -24.497 -17.410  42.511  1.00  0.00           H  
HETATM 4069  O   T3P  1357     -22.088   4.916  45.593  1.00  0.00           O  
HETATM 4070  H1  T3P  1357     -22.923   4.451  45.644  1.00  0.00           H  
HETATM 4071  H2  T3P  1357     -21.517   4.332  45.094  1.00  0.00           H  
HETATM 4072  O   T3P  1358      17.906  -4.774 -48.685  1.00  0.00           O  
HETATM 4073  H1  T3P  1358      17.287  -4.160 -48.290  1.00  0.00           H  
HETATM 4074  H2  T3P  1358      18.550  -4.942 -47.997  1.00  0.00           H  
HETATM 4075  O   T3P  1359       8.490  26.133  31.438  1.00  0.00           O  
HETATM 4076  H1  T3P  1359       8.837  25.487  30.824  1.00  0.00           H  
HETATM 4077  H2  T3P  1359       7.675  26.433  31.036  1.00  0.00           H  
HETATM 4078  O   T3P  1360     -17.679 -17.771 -13.218  1.00  0.00           O  
HETATM 4079  H1  T3P  1360     -16.831 -17.362 -13.041  1.00  0.00           H  
HETATM 4080  H2  T3P  1360     -18.282 -17.349 -12.606  1.00  0.00           H  
HETATM 4081  O   T3P  1361     -23.156  25.229 -26.165  1.00  0.00           O  
HETATM 4082  H1  T3P  1361     -22.743  25.582 -26.953  1.00  0.00           H  
HETATM 4083  H2  T3P  1361     -22.456  25.216 -25.512  1.00  0.00           H  
HETATM 4084  O   T3P  1362     -17.966   0.690  51.210  1.00  0.00           O  
HETATM 4085  H1  T3P  1362     -18.750   1.215  51.050  1.00  0.00           H  
HETATM 4086  H2  T3P  1362     -17.535   0.636  50.356  1.00  0.00           H  
HETATM 4087  O   T3P  1363     -23.959 -16.757 -52.695  1.00  0.00           O  
HETATM 4088  H1  T3P  1363     -23.376 -17.415 -53.075  1.00  0.00           H  
HETATM 4089  H2  T3P  1363     -23.737 -16.749 -51.764  1.00  0.00           H  
HETATM 4090  O   T3P  1364       2.648  -5.589  19.444  1.00  0.00           O  
HETATM 4091  H1  T3P  1364       3.374  -5.081  19.805  1.00  0.00           H  
HETATM 4092  H2  T3P  1364       2.975  -5.909  18.603  1.00  0.00           H  
HETATM 4093  O   T3P  1365     -18.260 -17.993 -29.060  1.00  0.00           O  
HETATM 4094  H1  T3P  1365     -19.079 -18.372 -29.381  1.00  0.00           H  
HETATM 4095  H2  T3P  1365     -17.752 -17.815 -29.851  1.00  0.00           H  
HETATM 4096  O   T3P  1366      -7.776  11.997  24.585  1.00  0.00           O  
HETATM 4097  H1  T3P  1366      -8.547  12.494  24.857  1.00  0.00           H  
HETATM 4098  H2  T3P  1366      -7.980  11.704  23.697  1.00  0.00           H  
HETATM 4099  O   T3P  1367     -17.424  -2.347  23.770  1.00  0.00           O  
HETATM 4100  H1  T3P  1367     -16.991  -1.761  23.149  1.00  0.00           H  
HETATM 4101  H2  T3P  1367     -18.258  -2.565  23.353  1.00  0.00           H  
HETATM 4102  O   T3P  1368      23.232 -22.331 -51.463  1.00  0.00           O  
HETATM 4103  H1  T3P  1368      22.278 -22.372 -51.391  1.00  0.00           H  
HETATM 4104  H2  T3P  1368      23.549 -22.600 -50.601  1.00  0.00           H  
HETATM 4105  O   T3P  1369     -21.785 -23.167  44.101  1.00  0.00           O  
HETATM 4106  H1  T3P  1369     -22.020 -23.550  43.256  1.00  0.00           H  
HETATM 4107  H2  T3P  1369     -20.829 -23.204  44.125  1.00  0.00           H  
HETATM 4108  O   T3P  1370     -11.219   2.229  34.427  1.00  0.00           O  
HETATM 4109  H1  T3P  1370     -10.960   1.594  33.758  1.00  0.00           H  
HETATM 4110  H2  T3P  1370     -11.622   2.944  33.935  1.00  0.00           H  
HETATM 4111  O   T3P  1371      -0.044  -4.371  33.071  1.00  0.00           O  
HETATM 4112  H1  T3P  1371      -0.084  -3.694  32.395  1.00  0.00           H  
HETATM 4113  H2  T3P  1371      -0.420  -5.147  32.656  1.00  0.00           H  
HETATM 4114  O   T3P  1372      -0.851  -4.201  27.033  1.00  0.00           O  
HETATM 4115  H1  T3P  1372      -0.199  -4.025  27.711  1.00  0.00           H  
HETATM 4116  H2  T3P  1372      -1.228  -3.344  26.834  1.00  0.00           H  
HETATM 4117  O   T3P  1373     -26.783  -1.802 -31.040  1.00  0.00           O  
HETATM 4118  H1  T3P  1373     -27.024  -1.022 -30.540  1.00  0.00           H  
HETATM 4119  H2  T3P  1373     -27.518  -1.940 -31.638  1.00  0.00           H  
HETATM 4120  O   T3P  1374     -11.773  16.434  45.799  1.00  0.00           O  
HETATM 4121  H1  T3P  1374     -11.577  15.563  45.455  1.00  0.00           H  
HETATM 4122  H2  T3P  1374     -11.460  17.035  45.123  1.00  0.00           H  
HETATM 4123  O   T3P  1375     -24.295  10.959 -38.688  1.00  0.00           O  
HETATM 4124  H1  T3P  1375     -23.605  10.393 -38.342  1.00  0.00           H  
HETATM 4125  H2  T3P  1375     -24.516  10.577 -39.537  1.00  0.00           H  
HETATM 4126  O   T3P  1376      26.382   5.043 -40.713  1.00  0.00           O  
HETATM 4127  H1  T3P  1376      26.429   5.657 -41.445  1.00  0.00           H  
HETATM 4128  H2  T3P  1376      26.907   5.451 -40.024  1.00  0.00           H  
HETATM 4129  O   T3P  1377      14.172  15.360 -49.769  1.00  0.00           O  
HETATM 4130  H1  T3P  1377      14.795  14.658 -49.958  1.00  0.00           H  
HETATM 4131  H2  T3P  1377      13.474  15.242 -50.414  1.00  0.00           H  
HETATM 4132  O   T3P  1378       0.923  18.681  51.604  1.00  0.00           O  
HETATM 4133  H1  T3P  1378       0.644  18.950  52.479  1.00  0.00           H  
HETATM 4134  H2  T3P  1378       1.054  17.736  51.674  1.00  0.00           H  
HETATM 4135  O   T3P  1379     -24.837 -22.826  46.675  1.00  0.00           O  
HETATM 4136  H1  T3P  1379     -25.649 -23.023  46.208  1.00  0.00           H  
HETATM 4137  H2  T3P  1379     -25.081 -22.148  47.305  1.00  0.00           H  
HETATM 4138  O   T3P  1380     -18.021  -3.695  20.823  1.00  0.00           O  
HETATM 4139  H1  T3P  1380     -17.863  -2.770  20.634  1.00  0.00           H  
HETATM 4140  H2  T3P  1380     -17.571  -4.164  20.119  1.00  0.00           H  
HETATM 4141  O   T3P  1381      11.244  21.804  26.941  1.00  0.00           O  
HETATM 4142  H1  T3P  1381      12.011  21.231  26.938  1.00  0.00           H  
HETATM 4143  H2  T3P  1381      11.439  22.463  27.607  1.00  0.00           H  
HETATM 4144  O   T3P  1382       5.296 -15.122  38.468  1.00  0.00           O  
HETATM 4145  H1  T3P  1382       4.694 -14.390  38.603  1.00  0.00           H  
HETATM 4146  H2  T3P  1382       6.159 -14.766  38.682  1.00  0.00           H  
HETATM 4147  O   T3P  1383      -7.559 -14.079  37.731  1.00  0.00           O  
HETATM 4148  H1  T3P  1383      -6.826 -13.818  37.174  1.00  0.00           H  
HETATM 4149  H2  T3P  1383      -8.150 -14.553  37.145  1.00  0.00           H  
HETATM 4150  O   T3P  1384     -26.709 -18.065 -49.907  1.00  0.00           O  
HETATM 4151  H1  T3P  1384     -26.438 -17.496 -49.187  1.00  0.00           H  
HETATM 4152  H2  T3P  1384     -27.661 -17.972 -49.941  1.00  0.00           H  
HETATM 4153  O   T3P  1385     -13.846  22.586  29.015  1.00  0.00           O  
HETATM 4154  H1  T3P  1385     -14.014  22.321  29.919  1.00  0.00           H  
HETATM 4155  H2  T3P  1385     -13.052  23.118  29.065  1.00  0.00           H  
HETATM 4156  O   T3P  1386     -19.898  26.625 -38.121  1.00  0.00           O  
HETATM 4157  H1  T3P  1386     -20.132  27.307 -37.491  1.00  0.00           H  
HETATM 4158  H2  T3P  1386     -20.738  26.278 -38.422  1.00  0.00           H  
HETATM 4159  O   T3P  1387      -3.558  20.591  43.344  1.00  0.00           O  
HETATM 4160  H1  T3P  1387      -4.490  20.406  43.462  1.00  0.00           H  
HETATM 4161  H2  T3P  1387      -3.124  19.754  43.508  1.00  0.00           H  
HETATM 4162  O   T3P  1388      27.148  22.802 -41.365  1.00  0.00           O  
HETATM 4163  H1  T3P  1388      27.364  23.400 -40.649  1.00  0.00           H  
HETATM 4164  H2  T3P  1388      27.650  22.009 -41.174  1.00  0.00           H  
HETATM 4165  O   T3P  1389     -11.042   8.287  41.890  1.00  0.00           O  
HETATM 4166  H1  T3P  1389     -10.273   8.856  41.902  1.00  0.00           H  
HETATM 4167  H2  T3P  1389     -11.269   8.209  40.964  1.00  0.00           H  
HETATM 4168  O   T3P  1390       5.370  18.578 -48.919  1.00  0.00           O  
HETATM 4169  H1  T3P  1390       4.843  19.283 -48.542  1.00  0.00           H  
HETATM 4170  H2  T3P  1390       5.813  18.982 -49.665  1.00  0.00           H  
HETATM 4171  O   T3P  1391      -2.302 -20.373 -42.963  1.00  0.00           O  
HETATM 4172  H1  T3P  1391      -1.801 -20.602 -42.180  1.00  0.00           H  
HETATM 4173  H2  T3P  1391      -1.661 -20.396 -43.673  1.00  0.00           H  
HETATM 4174  O   T3P  1392     -19.647 -23.083 -42.711  1.00  0.00           O  
HETATM 4175  H1  T3P  1392     -19.382 -23.497 -43.532  1.00  0.00           H  
HETATM 4176  H2  T3P  1392     -20.473 -22.645 -42.919  1.00  0.00           H  
HETATM 4177  O   T3P  1393      25.074  -8.238 -10.813  1.00  0.00           O  
HETATM 4178  H1  T3P  1393      25.864  -8.506 -11.282  1.00  0.00           H  
HETATM 4179  H2  T3P  1393      25.051  -7.285 -10.907  1.00  0.00           H  
HETATM 4180  O   T3P  1394     -15.240   0.035  51.997  1.00  0.00           O  
HETATM 4181  H1  T3P  1394     -16.133   0.300  51.778  1.00  0.00           H  
HETATM 4182  H2  T3P  1394     -14.713   0.821  51.849  1.00  0.00           H  
HETATM 4183  O   T3P  1395       7.646  22.853  53.048  1.00  0.00           O  
HETATM 4184  H1  T3P  1395       8.134  22.838  53.872  1.00  0.00           H  
HETATM 4185  H2  T3P  1395       6.736  22.993  53.310  1.00  0.00           H  
HETATM 4186  O   T3P  1396      24.824  -0.574 -41.669  1.00  0.00           O  
HETATM 4187  H1  T3P  1396      25.029  -1.469 -41.400  1.00  0.00           H  
HETATM 4188  H2  T3P  1396      23.937  -0.422 -41.341  1.00  0.00           H  
HETATM 4189  O   T3P  1397     -15.160   4.405 -45.446  1.00  0.00           O  
HETATM 4190  H1  T3P  1397     -14.718   3.915 -46.139  1.00  0.00           H  
HETATM 4191  H2  T3P  1397     -15.363   5.252 -45.842  1.00  0.00           H  
HETATM 4192  O   T3P  1398       7.478  17.077 -51.297  1.00  0.00           O  
HETATM 4193  H1  T3P  1398       7.816  16.491 -50.620  1.00  0.00           H  
HETATM 4194  H2  T3P  1398       6.552  16.847 -51.372  1.00  0.00           H  
HETATM 4195  O   T3P  1399       5.294  25.077 -40.254  1.00  0.00           O  
HETATM 4196  H1  T3P  1399       5.683  25.816 -40.721  1.00  0.00           H  
HETATM 4197  H2  T3P  1399       4.645  25.473 -39.673  1.00  0.00           H  
HETATM 4198  O   T3P  1400      23.247  -7.083 -22.615  1.00  0.00           O  
HETATM 4199  H1  T3P  1400      23.923  -7.627 -22.211  1.00  0.00           H  
HETATM 4200  H2  T3P  1400      22.791  -6.679 -21.877  1.00  0.00           H  
HETATM 4201  O   T3P  1401      11.390  23.219  36.383  1.00  0.00           O  
HETATM 4202  H1  T3P  1401      12.314  22.981  36.455  1.00  0.00           H  
HETATM 4203  H2  T3P  1401      11.216  23.227  35.442  1.00  0.00           H  
HETATM 4204  O   T3P  1402       7.617 -15.838  48.234  1.00  0.00           O  
HETATM 4205  H1  T3P  1402       6.869 -15.762  47.642  1.00  0.00           H  
HETATM 4206  H2  T3P  1402       7.610 -15.023  48.736  1.00  0.00           H  
HETATM 4207  O   T3P  1403     -18.991 -18.216 -52.808  1.00  0.00           O  
HETATM 4208  H1  T3P  1403     -18.092 -18.524 -52.920  1.00  0.00           H  
HETATM 4209  H2  T3P  1403     -19.466 -18.977 -52.474  1.00  0.00           H  
HETATM 4210  O   T3P  1404      15.779  27.127 -35.916  1.00  0.00           O  
HETATM 4211  H1  T3P  1404      16.418  27.199 -36.625  1.00  0.00           H  
HETATM 4212  H2  T3P  1404      16.307  26.994 -35.129  1.00  0.00           H  
HETATM 4213  O   T3P  1405      17.183   0.424 -35.100  1.00  0.00           O  
HETATM 4214  H1  T3P  1405      17.342  -0.094 -35.889  1.00  0.00           H  
HETATM 4215  H2  T3P  1405      16.603   1.129 -35.390  1.00  0.00           H  
HETATM 4216  O   T3P  1406      18.384   8.268 -45.673  1.00  0.00           O  
HETATM 4217  H1  T3P  1406      18.314   7.361 -45.970  1.00  0.00           H  
HETATM 4218  H2  T3P  1406      19.010   8.670 -46.276  1.00  0.00           H  
HETATM 4219  O   T3P  1407       2.748  16.760 -37.620  1.00  0.00           O  
HETATM 4220  H1  T3P  1407       3.267  16.051 -37.241  1.00  0.00           H  
HETATM 4221  H2  T3P  1407       3.395  17.406 -37.903  1.00  0.00           H  
HETATM 4222  O   T3P  1408      18.184  -0.716 -37.342  1.00  0.00           O  
HETATM 4223  H1  T3P  1408      17.706  -0.829 -38.164  1.00  0.00           H  
HETATM 4224  H2  T3P  1408      18.836  -0.041 -37.535  1.00  0.00           H  
HETATM 4225  O   T3P  1409      -3.843   2.648 -39.935  1.00  0.00           O  
HETATM 4226  H1  T3P  1409      -3.054   2.230 -40.280  1.00  0.00           H  
HETATM 4227  H2  T3P  1409      -3.591   2.953 -39.063  1.00  0.00           H  
HETATM 4228  O   T3P  1410      -1.715  14.071  39.781  1.00  0.00           O  
HETATM 4229  H1  T3P  1410      -2.531  14.417  39.419  1.00  0.00           H  
HETATM 4230  H2  T3P  1410      -1.933  13.182  40.060  1.00  0.00           H  
HETATM 4231  O   T3P  1411     -17.369  23.061  25.178  1.00  0.00           O  
HETATM 4232  H1  T3P  1411     -17.068  23.020  26.085  1.00  0.00           H  
HETATM 4233  H2  T3P  1411     -17.543  22.150  24.941  1.00  0.00           H  
HETATM 4234  O   T3P  1412     -11.252 -21.249  36.266  1.00  0.00           O  
HETATM 4235  H1  T3P  1412     -11.304 -21.488  37.192  1.00  0.00           H  
HETATM 4236  H2  T3P  1412     -11.495 -22.047  35.798  1.00  0.00           H  
HETATM 4237  O   T3P  1413      13.557  18.386 -50.938  1.00  0.00           O  
HETATM 4238  H1  T3P  1413      13.711  17.795 -51.676  1.00  0.00           H  
HETATM 4239  H2  T3P  1413      13.778  17.867 -50.165  1.00  0.00           H  
HETATM 4240  O   T3P  1414      13.561  14.841  23.577  1.00  0.00           O  
HETATM 4241  H1  T3P  1414      13.265  14.090  23.062  1.00  0.00           H  
HETATM 4242  H2  T3P  1414      14.299  14.506  24.087  1.00  0.00           H  
HETATM 4243  O   T3P  1415     -24.134 -18.257 -46.721  1.00  0.00           O  
HETATM 4244  H1  T3P  1415     -23.862 -18.300 -45.804  1.00  0.00           H  
HETATM 4245  H2  T3P  1415     -23.324 -18.098 -47.205  1.00  0.00           H  
HETATM 4246  O   T3P  1416     -18.034 -26.405 -41.697  1.00  0.00           O  
HETATM 4247  H1  T3P  1416     -17.465 -25.635 -41.684  1.00  0.00           H  
HETATM 4248  H2  T3P  1416     -17.879 -26.803 -42.553  1.00  0.00           H  
HETATM 4249  O   T3P  1417      -3.815 -22.745 -24.332  1.00  0.00           O  
HETATM 4250  H1  T3P  1417      -4.331 -23.391 -23.850  1.00  0.00           H  
HETATM 4251  H2  T3P  1417      -3.062 -23.236 -24.662  1.00  0.00           H  
HETATM 4252  O   T3P  1418      -0.230 -27.346 -44.732  1.00  0.00           O  
HETATM 4253  H1  T3P  1418       0.218 -26.536 -44.975  1.00  0.00           H  
HETATM 4254  H2  T3P  1418      -0.580 -27.174 -43.858  1.00  0.00           H  
HETATM 4255  O   T3P  1419      10.905  16.534  32.236  1.00  0.00           O  
HETATM 4256  H1  T3P  1419      11.393  17.251  32.641  1.00  0.00           H  
HETATM 4257  H2  T3P  1419      10.446  16.116  32.964  1.00  0.00           H  
HETATM 4258  O   T3P  1420      -6.604  -1.376  53.322  1.00  0.00           O  
HETATM 4259  H1  T3P  1420      -7.405  -1.093  53.763  1.00  0.00           H  
HETATM 4260  H2  T3P  1420      -6.751  -1.165  52.400  1.00  0.00           H  
HETATM 4261  O   T3P  1421       3.455 -16.098  36.577  1.00  0.00           O  
HETATM 4262  H1  T3P  1421       3.235 -15.352  36.019  1.00  0.00           H  
HETATM 4263  H2  T3P  1421       4.246 -15.826  37.042  1.00  0.00           H  
HETATM 4264  O   T3P  1422      -7.075  26.362 -40.405  1.00  0.00           O  
HETATM 4265  H1  T3P  1422      -7.942  26.460 -40.796  1.00  0.00           H  
HETATM 4266  H2  T3P  1422      -6.493  26.854 -40.984  1.00  0.00           H  
HETATM 4267  O   T3P  1423      10.658  -1.491  53.706  1.00  0.00           O  
HETATM 4268  H1  T3P  1423      10.666  -2.446  53.773  1.00  0.00           H  
HETATM 4269  H2  T3P  1423       9.839  -1.290  53.253  1.00  0.00           H  
HETATM 4270  O   T3P  1424     -15.516  10.601  29.799  1.00  0.00           O  
HETATM 4271  H1  T3P  1424     -15.672  10.914  28.908  1.00  0.00           H  
HETATM 4272  H2  T3P  1424     -15.201   9.704  29.687  1.00  0.00           H  
HETATM 4273  O   T3P  1425      23.010  23.948 -31.130  1.00  0.00           O  
HETATM 4274  H1  T3P  1425      23.687  23.778 -30.474  1.00  0.00           H  
HETATM 4275  H2  T3P  1425      22.937  24.902 -31.158  1.00  0.00           H  
HETATM 4276  O   T3P  1426      19.725 -17.690 -38.962  1.00  0.00           O  
HETATM 4277  H1  T3P  1426      19.824 -17.572 -39.907  1.00  0.00           H  
HETATM 4278  H2  T3P  1426      19.921 -18.615 -38.814  1.00  0.00           H  
HETATM 4279  O   T3P  1427     -20.693 -21.285 -18.209  1.00  0.00           O  
HETATM 4280  H1  T3P  1427     -20.525 -20.764 -17.423  1.00  0.00           H  
HETATM 4281  H2  T3P  1427     -20.331 -20.763 -18.925  1.00  0.00           H  
HETATM 4282  O   T3P  1428      10.767  20.047  30.453  1.00  0.00           O  
HETATM 4283  H1  T3P  1428      10.109  19.432  30.130  1.00  0.00           H  
HETATM 4284  H2  T3P  1428      10.347  20.482  31.194  1.00  0.00           H  
HETATM 4285  O   T3P  1429      17.866   5.894 -30.469  1.00  0.00           O  
HETATM 4286  H1  T3P  1429      17.582   6.658 -29.967  1.00  0.00           H  
HETATM 4287  H2  T3P  1429      17.502   5.146 -29.995  1.00  0.00           H  
HETATM 4288  O   T3P  1430       7.449 -17.816 -37.711  1.00  0.00           O  
HETATM 4289  H1  T3P  1430       6.504 -17.667 -37.735  1.00  0.00           H  
HETATM 4290  H2  T3P  1430       7.549 -18.655 -37.261  1.00  0.00           H  
HETATM 4291  O   T3P  1431      -9.559  -6.552 -42.853  1.00  0.00           O  
HETATM 4292  H1  T3P  1431     -10.207  -5.849 -42.805  1.00  0.00           H  
HETATM 4293  H2  T3P  1431      -8.763  -6.171 -42.481  1.00  0.00           H  
HETATM 4294  O   T3P  1432      -1.531   1.473 -40.862  1.00  0.00           O  
HETATM 4295  H1  T3P  1432      -1.513   0.522 -40.763  1.00  0.00           H  
HETATM 4296  H2  T3P  1432      -0.663   1.760 -40.578  1.00  0.00           H  
HETATM 4297  O   T3P  1433     -21.931   8.126 -48.762  1.00  0.00           O  
HETATM 4298  H1  T3P  1433     -22.545   8.332 -48.057  1.00  0.00           H  
HETATM 4299  H2  T3P  1433     -21.888   8.927 -49.284  1.00  0.00           H  
HETATM 4300  O   T3P  1434      16.965 -16.838 -47.128  1.00  0.00           O  
HETATM 4301  H1  T3P  1434      16.355 -16.493 -47.780  1.00  0.00           H  
HETATM 4302  H2  T3P  1434      16.647 -16.491 -46.295  1.00  0.00           H  
HETATM 4303  O   T3P  1435      -2.046  -0.830  34.310  1.00  0.00           O  
HETATM 4304  H1  T3P  1435      -1.387  -0.446  34.889  1.00  0.00           H  
HETATM 4305  H2  T3P  1435      -2.070  -1.755  34.553  1.00  0.00           H  
HETATM 4306  O   T3P  1436      17.440 -12.658 -15.588  1.00  0.00           O  
HETATM 4307  H1  T3P  1436      17.990 -12.262 -16.264  1.00  0.00           H  
HETATM 4308  H2  T3P  1436      16.699 -13.027 -16.068  1.00  0.00           H  
HETATM 4309  O   T3P  1437      26.055  -2.304 -49.813  1.00  0.00           O  
HETATM 4310  H1  T3P  1437      26.686  -2.202 -50.526  1.00  0.00           H  
HETATM 4311  H2  T3P  1437      25.393  -1.633 -49.981  1.00  0.00           H  
HETATM 4312  O   T3P  1438      12.406   3.437 -30.511  1.00  0.00           O  
HETATM 4313  H1  T3P  1438      12.473   3.876 -31.359  1.00  0.00           H  
HETATM 4314  H2  T3P  1438      12.366   2.505 -30.725  1.00  0.00           H  
HETATM 4315  O   T3P  1439     -11.388 -21.514  32.019  1.00  0.00           O  
HETATM 4316  H1  T3P  1439     -10.515 -21.193  32.247  1.00  0.00           H  
HETATM 4317  H2  T3P  1439     -11.686 -20.926  31.325  1.00  0.00           H  
HETATM 4318  O   T3P  1440      -0.971  11.018 -23.889  1.00  0.00           O  
HETATM 4319  H1  T3P  1440      -0.923  11.946 -24.120  1.00  0.00           H  
HETATM 4320  H2  T3P  1440      -0.206  10.869 -23.334  1.00  0.00           H  
HETATM 4321  O   T3P  1441     -25.557  14.933 -52.811  1.00  0.00           O  
HETATM 4322  H1  T3P  1441     -26.116  14.170 -52.955  1.00  0.00           H  
HETATM 4323  H2  T3P  1441     -25.500  15.354 -53.669  1.00  0.00           H  
HETATM 4324  O   T3P  1442       3.525  -9.000 -40.516  1.00  0.00           O  
HETATM 4325  H1  T3P  1442       3.497  -8.520 -41.343  1.00  0.00           H  
HETATM 4326  H2  T3P  1442       3.037  -9.805 -40.689  1.00  0.00           H  
HETATM 4327  O   T3P  1443     -27.094  18.580 -21.870  1.00  0.00           O  
HETATM 4328  H1  T3P  1443     -26.515  18.583 -21.108  1.00  0.00           H  
HETATM 4329  H2  T3P  1443     -26.837  17.802 -22.364  1.00  0.00           H  
HETATM 4330  O   T3P  1444     -12.042  -0.592 -50.103  1.00  0.00           O  
HETATM 4331  H1  T3P  1444     -12.812  -1.159 -50.047  1.00  0.00           H  
HETATM 4332  H2  T3P  1444     -12.193  -0.060 -50.884  1.00  0.00           H  
HETATM 4333  O   T3P  1445     -14.983  15.181  51.431  1.00  0.00           O  
HETATM 4334  H1  T3P  1445     -15.216  15.226  50.504  1.00  0.00           H  
HETATM 4335  H2  T3P  1445     -14.031  15.277  51.445  1.00  0.00           H  
HETATM 4336  O   T3P  1446     -25.467 -16.919 -23.963  1.00  0.00           O  
HETATM 4337  H1  T3P  1446     -24.957 -17.187 -24.728  1.00  0.00           H  
HETATM 4338  H2  T3P  1446     -25.107 -17.435 -23.242  1.00  0.00           H  
HETATM 4339  O   T3P  1447     -21.907  11.715 -28.365  1.00  0.00           O  
HETATM 4340  H1  T3P  1447     -21.525  12.475 -27.926  1.00  0.00           H  
HETATM 4341  H2  T3P  1447     -22.503  11.338 -27.718  1.00  0.00           H  
HETATM 4342  O   T3P  1448     -17.937  -3.207 -36.858  1.00  0.00           O  
HETATM 4343  H1  T3P  1448     -18.042  -3.688 -36.037  1.00  0.00           H  
HETATM 4344  H2  T3P  1448     -17.043  -2.868 -36.825  1.00  0.00           H  
HETATM 4345  O   T3P  1449      -7.700  -0.530 -38.960  1.00  0.00           O  
HETATM 4346  H1  T3P  1449      -8.100  -0.949 -39.722  1.00  0.00           H  
HETATM 4347  H2  T3P  1449      -6.925  -0.089 -39.307  1.00  0.00           H  
HETATM 4348  O   T3P  1450     -24.565  -0.982 -45.949  1.00  0.00           O  
HETATM 4349  H1  T3P  1450     -25.080  -1.787 -45.884  1.00  0.00           H  
HETATM 4350  H2  T3P  1450     -25.138  -0.368 -46.410  1.00  0.00           H  
HETATM 4351  O   T3P  1451      19.440   0.886 -26.247  1.00  0.00           O  
HETATM 4352  H1  T3P  1451      19.360  -0.046 -26.451  1.00  0.00           H  
HETATM 4353  H2  T3P  1451      20.335   0.984 -25.922  1.00  0.00           H  
HETATM 4354  O   T3P  1452       3.419  26.847  34.556  1.00  0.00           O  
HETATM 4355  H1  T3P  1452       3.759  27.283  35.337  1.00  0.00           H  
HETATM 4356  H2  T3P  1452       3.765  25.956  34.609  1.00  0.00           H  
HETATM 4357  O   T3P  1453     -11.660  13.323 -49.962  1.00  0.00           O  
HETATM 4358  H1  T3P  1453     -12.300  13.708 -49.364  1.00  0.00           H  
HETATM 4359  H2  T3P  1453     -10.812  13.615 -49.627  1.00  0.00           H  
HETATM 4360  O   T3P  1454      26.776 -24.365 -40.358  1.00  0.00           O  
HETATM 4361  H1  T3P  1454      27.383 -23.646 -40.186  1.00  0.00           H  
HETATM 4362  H2  T3P  1454      25.948 -24.078 -39.973  1.00  0.00           H  
HETATM 4363  O   T3P  1455       1.855  -4.178  50.594  1.00  0.00           O  
HETATM 4364  H1  T3P  1455       2.458  -4.795  51.009  1.00  0.00           H  
HETATM 4365  H2  T3P  1455       2.156  -4.122  49.687  1.00  0.00           H  
HETATM 4366  O   T3P  1456      18.890   2.255  36.284  1.00  0.00           O  
HETATM 4367  H1  T3P  1456      19.628   1.761  36.643  1.00  0.00           H  
HETATM 4368  H2  T3P  1456      18.501   1.667  35.637  1.00  0.00           H  
HETATM 4369  O   T3P  1457       5.180  21.504 -45.358  1.00  0.00           O  
HETATM 4370  H1  T3P  1457       4.928  22.395 -45.601  1.00  0.00           H  
HETATM 4371  H2  T3P  1457       4.717  21.340 -44.537  1.00  0.00           H  
HETATM 4372  O   T3P  1458      -0.397  21.975 -23.115  1.00  0.00           O  
HETATM 4373  H1  T3P  1458       0.300  22.173 -23.740  1.00  0.00           H  
HETATM 4374  H2  T3P  1458      -0.956  22.751 -23.125  1.00  0.00           H  
HETATM 4375  O   T3P  1459      12.140 -14.734 -42.619  1.00  0.00           O  
HETATM 4376  H1  T3P  1459      13.088 -14.755 -42.486  1.00  0.00           H  
HETATM 4377  H2  T3P  1459      11.824 -15.545 -42.222  1.00  0.00           H  
HETATM 4378  O   T3P  1460       2.760  -0.750  13.770  1.00  0.00           O  
HETATM 4379  H1  T3P  1460       2.425  -0.497  14.630  1.00  0.00           H  
HETATM 4380  H2  T3P  1460       2.954   0.080  13.334  1.00  0.00           H  
HETATM 4381  O   T3P  1461       8.933   8.467 -41.638  1.00  0.00           O  
HETATM 4382  H1  T3P  1461       8.092   8.532 -41.186  1.00  0.00           H  
HETATM 4383  H2  T3P  1461       9.241   7.581 -41.446  1.00  0.00           H  
HETATM 4384  O   T3P  1462      -1.585   1.661 -35.924  1.00  0.00           O  
HETATM 4385  H1  T3P  1462      -1.765   2.370 -36.541  1.00  0.00           H  
HETATM 4386  H2  T3P  1462      -1.067   2.071 -35.232  1.00  0.00           H  
HETATM 4387  O   T3P  1463      20.194  -0.188  45.794  1.00  0.00           O  
HETATM 4388  H1  T3P  1463      20.294  -1.098  45.516  1.00  0.00           H  
HETATM 4389  H2  T3P  1463      20.827   0.296  45.264  1.00  0.00           H  
HETATM 4390  O   T3P  1464       9.077  10.669  28.930  1.00  0.00           O  
HETATM 4391  H1  T3P  1464       9.069  11.274  29.672  1.00  0.00           H  
HETATM 4392  H2  T3P  1464       9.080  11.235  28.159  1.00  0.00           H  
HETATM 4393  O   T3P  1465     -19.859  19.455  52.943  1.00  0.00           O  
HETATM 4394  H1  T3P  1465     -20.030  18.837  53.653  1.00  0.00           H  
HETATM 4395  H2  T3P  1465     -19.240  20.082  53.314  1.00  0.00           H  
HETATM 4396  O   T3P  1466     -20.658   0.395  43.283  1.00  0.00           O  
HETATM 4397  H1  T3P  1466     -21.287  -0.021  42.694  1.00  0.00           H  
HETATM 4398  H2  T3P  1466     -19.811   0.033  43.023  1.00  0.00           H  
HETATM 4399  O   T3P  1467     -25.125   1.089 -32.409  1.00  0.00           O  
HETATM 4400  H1  T3P  1467     -25.304   2.007 -32.616  1.00  0.00           H  
HETATM 4401  H2  T3P  1467     -25.902   0.619 -32.711  1.00  0.00           H  
HETATM 4402  O   T3P  1468      18.984  20.823 -43.219  1.00  0.00           O  
HETATM 4403  H1  T3P  1468      18.866  20.156 -42.543  1.00  0.00           H  
HETATM 4404  H2  T3P  1468      18.357  21.509 -42.991  1.00  0.00           H  
HETATM 4405  O   T3P  1469     -26.580 -22.189 -27.024  1.00  0.00           O  
HETATM 4406  H1  T3P  1469     -25.834 -22.704 -26.718  1.00  0.00           H  
HETATM 4407  H2  T3P  1469     -26.434 -21.315 -26.660  1.00  0.00           H  
HETATM 4408  O   T3P  1470     -16.278   0.943  43.345  1.00  0.00           O  
HETATM 4409  H1  T3P  1470     -15.364   0.660  43.362  1.00  0.00           H  
HETATM 4410  H2  T3P  1470     -16.238   1.873  43.120  1.00  0.00           H  
HETATM 4411  O   T3P  1471     -10.130  -4.957  23.446  1.00  0.00           O  
HETATM 4412  H1  T3P  1471     -10.807  -5.559  23.755  1.00  0.00           H  
HETATM 4413  H2  T3P  1471     -10.145  -4.236  24.075  1.00  0.00           H  
HETATM 4414  O   T3P  1472      17.988  -3.608  29.450  1.00  0.00           O  
HETATM 4415  H1  T3P  1472      17.362  -4.313  29.614  1.00  0.00           H  
HETATM 4416  H2  T3P  1472      17.448  -2.822  29.365  1.00  0.00           H  
HETATM 4417  O   T3P  1473      -5.729   9.030 -29.272  1.00  0.00           O  
HETATM 4418  H1  T3P  1473      -6.160   8.968 -30.125  1.00  0.00           H  
HETATM 4419  H2  T3P  1473      -5.106   8.303 -29.264  1.00  0.00           H  
HETATM 4420  O   T3P  1474     -10.128  14.442  38.268  1.00  0.00           O  
HETATM 4421  H1  T3P  1474      -9.223  14.137  38.210  1.00  0.00           H  
HETATM 4422  H2  T3P  1474     -10.483  14.311  37.389  1.00  0.00           H  
HETATM 4423  O   T3P  1475      21.794 -23.748  25.715  1.00  0.00           O  
HETATM 4424  H1  T3P  1475      21.499 -23.299  26.507  1.00  0.00           H  
HETATM 4425  H2  T3P  1475      21.415 -23.241  24.997  1.00  0.00           H  
HETATM 4426  O   T3P  1476     -14.918 -13.917 -50.758  1.00  0.00           O  
HETATM 4427  H1  T3P  1476     -14.189 -14.537 -50.798  1.00  0.00           H  
HETATM 4428  H2  T3P  1476     -14.561 -13.157 -50.299  1.00  0.00           H  
HETATM 4429  O   T3P  1477      17.235  26.119 -14.267  1.00  0.00           O  
HETATM 4430  H1  T3P  1477      16.542  25.756 -14.819  1.00  0.00           H  
HETATM 4431  H2  T3P  1477      16.823  26.237 -13.411  1.00  0.00           H  
HETATM 4432  O   T3P  1478      26.741 -24.591  23.666  1.00  0.00           O  
HETATM 4433  H1  T3P  1478      26.855 -23.640  23.653  1.00  0.00           H  
HETATM 4434  H2  T3P  1478      25.931 -24.741  23.178  1.00  0.00           H  
HETATM 4435  O   T3P  1479      18.785 -18.809 -28.551  1.00  0.00           O  
HETATM 4436  H1  T3P  1479      18.659 -17.860 -28.523  1.00  0.00           H  
HETATM 4437  H2  T3P  1479      19.159 -18.976 -29.416  1.00  0.00           H  
HETATM 4438  O   T3P  1480      23.871  23.620 -33.916  1.00  0.00           O  
HETATM 4439  H1  T3P  1480      24.758  23.266 -33.847  1.00  0.00           H  
HETATM 4440  H2  T3P  1480      23.586  23.734 -33.009  1.00  0.00           H  
HETATM 4441  O   T3P  1481      -6.779  26.808 -37.639  1.00  0.00           O  
HETATM 4442  H1  T3P  1481      -6.828  26.636 -38.580  1.00  0.00           H  
HETATM 4443  H2  T3P  1481      -6.886  27.756 -37.563  1.00  0.00           H  
HETATM 4444  O   T3P  1482     -19.277   3.685  35.944  1.00  0.00           O  
HETATM 4445  H1  T3P  1482     -20.217   3.542  35.830  1.00  0.00           H  
HETATM 4446  H2  T3P  1482     -19.101   3.416  36.846  1.00  0.00           H  
HETATM 4447  O   T3P  1483      25.349 -26.695  32.718  1.00  0.00           O  
HETATM 4448  H1  T3P  1483      24.661 -26.455  32.097  1.00  0.00           H  
HETATM 4449  H2  T3P  1483      25.508 -27.624  32.553  1.00  0.00           H  
HETATM 4450  O   T3P  1484       8.991  20.403 -49.051  1.00  0.00           O  
HETATM 4451  H1  T3P  1484       9.052  20.466 -50.005  1.00  0.00           H  
HETATM 4452  H2  T3P  1484       8.087  20.646 -48.852  1.00  0.00           H  
HETATM 4453  O   T3P  1485       3.304 -23.918 -49.838  1.00  0.00           O  
HETATM 4454  H1  T3P  1485       3.032 -24.531 -50.522  1.00  0.00           H  
HETATM 4455  H2  T3P  1485       2.541 -23.355 -49.704  1.00  0.00           H  
HETATM 4456  O   T3P  1486      13.443  13.737 -23.276  1.00  0.00           O  
HETATM 4457  H1  T3P  1486      13.743  12.936 -22.846  1.00  0.00           H  
HETATM 4458  H2  T3P  1486      14.000  14.426 -22.914  1.00  0.00           H  
HETATM 4459  O   T3P  1487       8.317  -0.732  52.389  1.00  0.00           O  
HETATM 4460  H1  T3P  1487       7.430  -0.866  52.055  1.00  0.00           H  
HETATM 4461  H2  T3P  1487       8.665  -0.013  51.863  1.00  0.00           H  
HETATM 4462  O   T3P  1488       5.558  -2.014 -23.600  1.00  0.00           O  
HETATM 4463  H1  T3P  1488       4.796  -2.532 -23.341  1.00  0.00           H  
HETATM 4464  H2  T3P  1488       6.102  -2.621 -24.101  1.00  0.00           H  
HETATM 4465  O   T3P  1489     -16.890  26.823 -34.789  1.00  0.00           O  
HETATM 4466  H1  T3P  1489     -16.475  27.474 -35.355  1.00  0.00           H  
HETATM 4467  H2  T3P  1489     -16.777  25.994 -35.254  1.00  0.00           H  
HETATM 4468  O   T3P  1490      -3.031 -13.984  32.900  1.00  0.00           O  
HETATM 4469  H1  T3P  1490      -2.222 -13.939  33.409  1.00  0.00           H  
HETATM 4470  H2  T3P  1490      -3.009 -14.848  32.490  1.00  0.00           H  
HETATM 4471  O   T3P  1491      22.535  -4.615 -43.971  1.00  0.00           O  
HETATM 4472  H1  T3P  1491      22.580  -3.999 -43.239  1.00  0.00           H  
HETATM 4473  H2  T3P  1491      23.240  -4.341 -44.559  1.00  0.00           H  
HETATM 4474  O   T3P  1492      -6.693   8.287  31.339  1.00  0.00           O  
HETATM 4475  H1  T3P  1492      -6.399   8.498  32.225  1.00  0.00           H  
HETATM 4476  H2  T3P  1492      -7.285   9.003  31.106  1.00  0.00           H  
HETATM 4477  O   T3P  1493       0.721  -1.624 -40.109  1.00  0.00           O  
HETATM 4478  H1  T3P  1493      -0.236  -1.618 -40.147  1.00  0.00           H  
HETATM 4479  H2  T3P  1493       0.972  -2.455 -40.513  1.00  0.00           H  
HETATM 4480  O   T3P  1494     -23.905 -16.875  19.001  1.00  0.00           O  
HETATM 4481  H1  T3P  1494     -23.565 -17.187  18.162  1.00  0.00           H  
HETATM 4482  H2  T3P  1494     -24.772 -16.527  18.794  1.00  0.00           H  
HETATM 4483  O   T3P  1495       2.768 -17.351  32.181  1.00  0.00           O  
HETATM 4484  H1  T3P  1495       2.333 -17.538  33.013  1.00  0.00           H  
HETATM 4485  H2  T3P  1495       3.689 -17.235  32.412  1.00  0.00           H  
HETATM 4486  O   T3P  1496     -27.009 -24.747 -48.345  1.00  0.00           O  
HETATM 4487  H1  T3P  1496     -27.908 -24.813 -48.665  1.00  0.00           H  
HETATM 4488  H2  T3P  1496     -26.537 -25.437 -48.811  1.00  0.00           H  
HETATM 4489  O   T3P  1497       0.270  21.814 -50.018  1.00  0.00           O  
HETATM 4490  H1  T3P  1497      -0.488  21.291 -50.277  1.00  0.00           H  
HETATM 4491  H2  T3P  1497       0.987  21.182 -49.953  1.00  0.00           H  
HETATM 4492  O   T3P  1498     -23.199 -18.292 -44.128  1.00  0.00           O  
HETATM 4493  H1  T3P  1498     -23.109 -18.811 -43.328  1.00  0.00           H  
HETATM 4494  H2  T3P  1498     -23.159 -17.384 -43.830  1.00  0.00           H  
HETATM 4495  O   T3P  1499     -10.484  17.532 -33.700  1.00  0.00           O  
HETATM 4496  H1  T3P  1499     -10.029  16.693 -33.772  1.00  0.00           H  
HETATM 4497  H2  T3P  1499     -11.032  17.575 -34.484  1.00  0.00           H  
HETATM 4498  O   T3P  1500      11.259  -5.808  29.201  1.00  0.00           O  
HETATM 4499  H1  T3P  1500      11.000  -4.913  29.420  1.00  0.00           H  
HETATM 4500  H2  T3P  1500      11.728  -5.725  28.371  1.00  0.00           H  
HETATM 4501  O   T3P  1501     -12.435  -3.568  29.219  1.00  0.00           O  
HETATM 4502  H1  T3P  1501     -11.962  -4.128  28.604  1.00  0.00           H  
HETATM 4503  H2  T3P  1501     -12.990  -3.018  28.666  1.00  0.00           H  
HETATM 4504  O   T3P  1502     -23.024 -25.557  18.692  1.00  0.00           O  
HETATM 4505  H1  T3P  1502     -23.454 -25.442  19.539  1.00  0.00           H  
HETATM 4506  H2  T3P  1502     -23.508 -26.268  18.272  1.00  0.00           H  
HETATM 4507  O   T3P  1503      16.038   4.634  52.405  1.00  0.00           O  
HETATM 4508  H1  T3P  1503      16.025   4.353  51.490  1.00  0.00           H  
HETATM 4509  H2  T3P  1503      16.779   5.237  52.460  1.00  0.00           H  
HETATM 4510  O   T3P  1504      21.172 -17.757  14.108  1.00  0.00           O  
HETATM 4511  H1  T3P  1504      20.354 -18.146  13.799  1.00  0.00           H  
HETATM 4512  H2  T3P  1504      21.340 -17.036  13.501  1.00  0.00           H  
HETATM 4513  O   T3P  1505      21.066 -14.731 -30.910  1.00  0.00           O  
HETATM 4514  H1  T3P  1505      20.626 -14.693 -30.061  1.00  0.00           H  
HETATM 4515  H2  T3P  1505      20.912 -13.870 -31.299  1.00  0.00           H  
HETATM 4516  O   T3P  1506     -19.743 -23.003 -48.799  1.00  0.00           O  
HETATM 4517  H1  T3P  1506     -19.159 -22.698 -48.105  1.00  0.00           H  
HETATM 4518  H2  T3P  1506     -20.181 -22.210 -49.109  1.00  0.00           H  
HETATM 4519  O   T3P  1507      13.388   9.300  46.493  1.00  0.00           O  
HETATM 4520  H1  T3P  1507      14.196   9.096  46.023  1.00  0.00           H  
HETATM 4521  H2  T3P  1507      13.411  10.250  46.610  1.00  0.00           H  
HETATM 4522  O   T3P  1508     -14.958  -6.008  46.092  1.00  0.00           O  
HETATM 4523  H1  T3P  1508     -14.102  -5.821  46.478  1.00  0.00           H  
HETATM 4524  H2  T3P  1508     -15.431  -5.177  46.144  1.00  0.00           H  
HETATM 4525  O   T3P  1509     -10.774  17.457  50.325  1.00  0.00           O  
HETATM 4526  H1  T3P  1509     -10.077  16.844  50.092  1.00  0.00           H  
HETATM 4527  H2  T3P  1509     -11.441  16.914  50.746  1.00  0.00           H  
HETATM 4528  O   T3P  1510      20.750  23.171 -49.861  1.00  0.00           O  
HETATM 4529  H1  T3P  1510      19.964  22.892 -49.392  1.00  0.00           H  
HETATM 4530  H2  T3P  1510      21.109  23.880 -49.327  1.00  0.00           H  
HETATM 4531  O   T3P  1511      -3.794 -26.149  48.308  1.00  0.00           O  
HETATM 4532  H1  T3P  1511      -4.696 -25.908  48.522  1.00  0.00           H  
HETATM 4533  H2  T3P  1511      -3.626 -26.935  48.828  1.00  0.00           H  
HETATM 4534  O   T3P  1512      -1.063  20.745  38.880  1.00  0.00           O  
HETATM 4535  H1  T3P  1512      -1.414  20.286  38.117  1.00  0.00           H  
HETATM 4536  H2  T3P  1512      -1.054  20.085  39.573  1.00  0.00           H  
HETATM 4537  O   T3P  1513      15.483   3.218 -26.123  1.00  0.00           O  
HETATM 4538  H1  T3P  1513      15.616   4.118 -25.826  1.00  0.00           H  
HETATM 4539  H2  T3P  1513      14.946   3.303 -26.911  1.00  0.00           H  
HETATM 4540  O   T3P  1514     -11.336  -3.218 -25.957  1.00  0.00           O  
HETATM 4541  H1  T3P  1514     -10.731  -3.959 -25.979  1.00  0.00           H  
HETATM 4542  H2  T3P  1514     -11.030  -2.680 -25.227  1.00  0.00           H  
HETATM 4543  O   T3P  1515     -24.482 -24.146 -26.969  1.00  0.00           O  
HETATM 4544  H1  T3P  1515     -24.222 -23.851 -27.841  1.00  0.00           H  
HETATM 4545  H2  T3P  1515     -23.707 -24.590 -26.624  1.00  0.00           H  
HETATM 4546  O   T3P  1516      13.118 -23.654 -48.232  1.00  0.00           O  
HETATM 4547  H1  T3P  1516      12.300 -23.240 -47.958  1.00  0.00           H  
HETATM 4548  H2  T3P  1516      13.673 -22.927 -48.516  1.00  0.00           H  
HETATM 4549  O   T3P  1517      18.243 -12.780 -46.603  1.00  0.00           O  
HETATM 4550  H1  T3P  1517      17.964 -13.119 -45.753  1.00  0.00           H  
HETATM 4551  H2  T3P  1517      19.186 -12.945 -46.631  1.00  0.00           H  
HETATM 4552  O   T3P  1518     -25.429   4.283 -44.484  1.00  0.00           O  
HETATM 4553  H1  T3P  1518     -24.753   3.729 -44.093  1.00  0.00           H  
HETATM 4554  H2  T3P  1518     -25.483   5.041 -43.903  1.00  0.00           H  
HETATM 4555  O   T3P  1519     -15.726  11.133  37.072  1.00  0.00           O  
HETATM 4556  H1  T3P  1519     -14.969  10.592  37.296  1.00  0.00           H  
HETATM 4557  H2  T3P  1519     -15.631  11.915  37.615  1.00  0.00           H  
HETATM 4558  O   T3P  1520     -14.942 -13.340  25.585  1.00  0.00           O  
HETATM 4559  H1  T3P  1520     -15.569 -12.618  25.627  1.00  0.00           H  
HETATM 4560  H2  T3P  1520     -15.476 -14.111  25.397  1.00  0.00           H  
HETATM 4561  O   T3P  1521     -24.318  -7.378  31.971  1.00  0.00           O  
HETATM 4562  H1  T3P  1521     -24.471  -7.471  31.031  1.00  0.00           H  
HETATM 4563  H2  T3P  1521     -24.302  -6.432  32.119  1.00  0.00           H  
HETATM 4564  O   T3P  1522     -11.749  16.307 -22.865  1.00  0.00           O  
HETATM 4565  H1  T3P  1522     -12.278  17.040 -23.178  1.00  0.00           H  
HETATM 4566  H2  T3P  1522     -12.374  15.726 -22.432  1.00  0.00           H  
HETATM 4567  O   T3P  1523      11.674 -15.997 -37.746  1.00  0.00           O  
HETATM 4568  H1  T3P  1523      12.140 -16.691 -38.212  1.00  0.00           H  
HETATM 4569  H2  T3P  1523      11.643 -15.270 -38.367  1.00  0.00           H  
HETATM 4570  O   T3P  1524     -15.042  14.509  44.219  1.00  0.00           O  
HETATM 4571  H1  T3P  1524     -15.953  14.563  44.508  1.00  0.00           H  
HETATM 4572  H2  T3P  1524     -14.991  13.679  43.744  1.00  0.00           H  
HETATM 4573  O   T3P  1525     -25.357 -24.628 -42.876  1.00  0.00           O  
HETATM 4574  H1  T3P  1525     -24.791 -24.869 -43.609  1.00  0.00           H  
HETATM 4575  H2  T3P  1525     -25.312 -25.379 -42.283  1.00  0.00           H  
HETATM 4576  O   T3P  1526      -1.345 -25.456  47.347  1.00  0.00           O  
HETATM 4577  H1  T3P  1526      -0.916 -26.311  47.384  1.00  0.00           H  
HETATM 4578  H2  T3P  1526      -2.222 -25.611  47.698  1.00  0.00           H  
HETATM 4579  O   T3P  1527       5.943   7.964  38.615  1.00  0.00           O  
HETATM 4580  H1  T3P  1527       6.711   8.434  38.939  1.00  0.00           H  
HETATM 4581  H2  T3P  1527       5.510   7.639  39.405  1.00  0.00           H  
HETATM 4582  O   T3P  1528      12.693 -16.709 -51.757  1.00  0.00           O  
HETATM 4583  H1  T3P  1528      12.165 -16.304 -51.069  1.00  0.00           H  
HETATM 4584  H2  T3P  1528      12.383 -17.614 -51.796  1.00  0.00           H  
HETATM 4585  O   T3P  1529      17.199  21.452 -26.704  1.00  0.00           O  
HETATM 4586  H1  T3P  1529      16.521  21.884 -27.224  1.00  0.00           H  
HETATM 4587  H2  T3P  1529      17.135  21.860 -25.841  1.00  0.00           H  
HETATM 4588  O   T3P  1530      -9.390  -0.169 -33.934  1.00  0.00           O  
HETATM 4589  H1  T3P  1530      -9.574   0.727 -34.216  1.00  0.00           H  
HETATM 4590  H2  T3P  1530      -9.890  -0.272 -33.125  1.00  0.00           H  
HETATM 4591  O   T3P  1531     -19.493 -20.928 -51.920  1.00  0.00           O  
HETATM 4592  H1  T3P  1531     -19.615 -21.596 -52.594  1.00  0.00           H  
HETATM 4593  H2  T3P  1531     -18.604 -21.074 -51.595  1.00  0.00           H  
HETATM 4594  O   T3P  1532     -11.546  -9.118  45.580  1.00  0.00           O  
HETATM 4595  H1  T3P  1532     -11.701  -9.498  46.445  1.00  0.00           H  
HETATM 4596  H2  T3P  1532     -12.006  -9.700  44.976  1.00  0.00           H  
HETATM 4597  O   T3P  1533      -2.993  -5.354 -18.434  1.00  0.00           O  
HETATM 4598  H1  T3P  1533      -3.698  -4.710 -18.501  1.00  0.00           H  
HETATM 4599  H2  T3P  1533      -2.636  -5.412 -19.320  1.00  0.00           H  
HETATM 4600  O   T3P  1534       3.894   7.214 -33.180  1.00  0.00           O  
HETATM 4601  H1  T3P  1534       4.064   6.871 -34.057  1.00  0.00           H  
HETATM 4602  H2  T3P  1534       3.392   8.015 -33.329  1.00  0.00           H  
HETATM 4603  O   T3P  1535     -20.567 -15.460  22.731  1.00  0.00           O  
HETATM 4604  H1  T3P  1535     -20.380 -15.750  21.838  1.00  0.00           H  
HETATM 4605  H2  T3P  1535     -19.765 -15.021  23.014  1.00  0.00           H  
HETATM 4606  O   T3P  1536      13.799 -25.712 -34.900  1.00  0.00           O  
HETATM 4607  H1  T3P  1536      14.477 -26.300 -35.233  1.00  0.00           H  
HETATM 4608  H2  T3P  1536      13.675 -25.980 -33.989  1.00  0.00           H  
HETATM 4609  O   T3P  1537       7.925 -11.726  34.615  1.00  0.00           O  
HETATM 4610  H1  T3P  1537       8.348 -12.366  35.187  1.00  0.00           H  
HETATM 4611  H2  T3P  1537       6.989 -11.904  34.706  1.00  0.00           H  
HETATM 4612  O   T3P  1538     -14.264  -0.751 -26.463  1.00  0.00           O  
HETATM 4613  H1  T3P  1538     -14.183  -0.497 -25.543  1.00  0.00           H  
HETATM 4614  H2  T3P  1538     -14.191  -1.705 -26.456  1.00  0.00           H  
HETATM 4615  O   T3P  1539      23.647  -2.694  37.689  1.00  0.00           O  
HETATM 4616  H1  T3P  1539      24.184  -3.019  38.412  1.00  0.00           H  
HETATM 4617  H2  T3P  1539      23.662  -1.742  37.788  1.00  0.00           H  
HETATM 4618  O   T3P  1540      22.563  20.322 -45.788  1.00  0.00           O  
HETATM 4619  H1  T3P  1540      22.624  20.836 -46.593  1.00  0.00           H  
HETATM 4620  H2  T3P  1540      22.299  20.954 -45.120  1.00  0.00           H  
HETATM 4621  O   T3P  1541      16.326 -23.411  39.727  1.00  0.00           O  
HETATM 4622  H1  T3P  1541      15.615 -22.801  39.923  1.00  0.00           H  
HETATM 4623  H2  T3P  1541      17.121 -22.944  39.985  1.00  0.00           H  
HETATM 4624  O   T3P  1542       7.794   7.219 -22.859  1.00  0.00           O  
HETATM 4625  H1  T3P  1542       7.619   6.791 -23.697  1.00  0.00           H  
HETATM 4626  H2  T3P  1542       8.735   7.393 -22.870  1.00  0.00           H  
HETATM 4627  O   T3P  1543     -12.876 -10.573  17.258  1.00  0.00           O  
HETATM 4628  H1  T3P  1543     -12.383  -9.982  16.689  1.00  0.00           H  
HETATM 4629  H2  T3P  1543     -13.791 -10.327  17.124  1.00  0.00           H  
HETATM 4630  O   T3P  1544      -7.296 -24.054 -17.156  1.00  0.00           O  
HETATM 4631  H1  T3P  1544      -8.109 -24.514 -16.946  1.00  0.00           H  
HETATM 4632  H2  T3P  1544      -6.648 -24.428 -16.561  1.00  0.00           H  
HETATM 4633  O   T3P  1545     -23.886  10.297  51.242  1.00  0.00           O  
HETATM 4634  H1  T3P  1545     -23.273  10.091  51.948  1.00  0.00           H  
HETATM 4635  H2  T3P  1545     -23.329  10.549  50.506  1.00  0.00           H  
HETATM 4636  O   T3P  1546      -3.793  24.446 -18.016  1.00  0.00           O  
HETATM 4637  H1  T3P  1546      -3.132  24.252 -17.352  1.00  0.00           H  
HETATM 4638  H2  T3P  1546      -3.536  25.298 -18.369  1.00  0.00           H  
HETATM 4639  O   T3P  1547      -4.002 -21.364  40.261  1.00  0.00           O  
HETATM 4640  H1  T3P  1547      -3.989 -20.447  40.534  1.00  0.00           H  
HETATM 4641  H2  T3P  1547      -4.928 -21.558  40.117  1.00  0.00           H  
HETATM 4642  O   T3P  1548      -6.539  19.328 -22.935  1.00  0.00           O  
HETATM 4643  H1  T3P  1548      -7.205  19.771 -23.460  1.00  0.00           H  
HETATM 4644  H2  T3P  1548      -6.919  19.278 -22.058  1.00  0.00           H  
HETATM 4645  O   T3P  1549      10.675 -20.356 -32.902  1.00  0.00           O  
HETATM 4646  H1  T3P  1549      10.855 -20.747 -32.047  1.00  0.00           H  
HETATM 4647  H2  T3P  1549      10.975 -21.010 -33.533  1.00  0.00           H  
HETATM 4648  O   T3P  1550     -19.321 -17.289 -19.684  1.00  0.00           O  
HETATM 4649  H1  T3P  1550     -19.766 -17.357 -18.838  1.00  0.00           H  
HETATM 4650  H2  T3P  1550     -18.758 -16.520 -19.598  1.00  0.00           H  
HETATM 4651  O   T3P  1551      -4.561 -19.660 -49.626  1.00  0.00           O  
HETATM 4652  H1  T3P  1551      -4.307 -19.837 -48.720  1.00  0.00           H  
HETATM 4653  H2  T3P  1551      -4.474 -18.711 -49.718  1.00  0.00           H  
HETATM 4654  O   T3P  1552     -11.422   1.685  42.805  1.00  0.00           O  
HETATM 4655  H1  T3P  1552     -10.567   1.560  43.216  1.00  0.00           H  
HETATM 4656  H2  T3P  1552     -11.240   1.684  41.866  1.00  0.00           H  
HETATM 4657  O   T3P  1553       4.530  -4.709  35.897  1.00  0.00           O  
HETATM 4658  H1  T3P  1553       4.740  -4.680  34.963  1.00  0.00           H  
HETATM 4659  H2  T3P  1553       5.341  -4.994  36.317  1.00  0.00           H  
HETATM 4660  O   T3P  1554       4.263  24.333  34.855  1.00  0.00           O  
HETATM 4661  H1  T3P  1554       3.533  23.872  35.268  1.00  0.00           H  
HETATM 4662  H2  T3P  1554       4.974  23.692  34.838  1.00  0.00           H  
HETATM 4663  O   T3P  1555      -1.855  19.615 -31.132  1.00  0.00           O  
HETATM 4664  H1  T3P  1555      -1.010  20.065 -31.124  1.00  0.00           H  
HETATM 4665  H2  T3P  1555      -2.421  20.177 -31.661  1.00  0.00           H  
HETATM 4666  O   T3P  1556     -14.325  17.504 -42.477  1.00  0.00           O  
HETATM 4667  H1  T3P  1556     -13.789  16.710 -42.475  1.00  0.00           H  
HETATM 4668  H2  T3P  1556     -13.874  18.096 -43.079  1.00  0.00           H  
HETATM 4669  O   T3P  1557      23.987  13.947 -29.239  1.00  0.00           O  
HETATM 4670  H1  T3P  1557      24.757  14.516 -29.219  1.00  0.00           H  
HETATM 4671  H2  T3P  1557      23.676  13.996 -30.143  1.00  0.00           H  
HETATM 4672  O   T3P  1558     -24.422  19.732  41.369  1.00  0.00           O  
HETATM 4673  H1  T3P  1558     -25.169  19.808  40.775  1.00  0.00           H  
HETATM 4674  H2  T3P  1558     -24.382  20.578  41.814  1.00  0.00           H  
HETATM 4675  O   T3P  1559     -12.337 -27.071  52.666  1.00  0.00           O  
HETATM 4676  H1  T3P  1559     -11.985 -27.217  51.788  1.00  0.00           H  
HETATM 4677  H2  T3P  1559     -12.563 -26.141  52.682  1.00  0.00           H  
HETATM 4678  O   T3P  1560      19.922 -19.133 -31.078  1.00  0.00           O  
HETATM 4679  H1  T3P  1560      20.332 -18.437 -31.592  1.00  0.00           H  
HETATM 4680  H2  T3P  1560      19.274 -19.518 -31.668  1.00  0.00           H  
HETATM 4681  O   T3P  1561     -21.137 -21.744  31.327  1.00  0.00           O  
HETATM 4682  H1  T3P  1561     -20.719 -21.571  32.170  1.00  0.00           H  
HETATM 4683  H2  T3P  1561     -21.374 -20.879  30.995  1.00  0.00           H  
HETATM 4684  O   T3P  1562      -3.639  21.673 -24.240  1.00  0.00           O  
HETATM 4685  H1  T3P  1562      -2.906  22.047 -23.751  1.00  0.00           H  
HETATM 4686  H2  T3P  1562      -4.370  22.266 -24.069  1.00  0.00           H  
HETATM 4687  O   T3P  1563      26.937  20.984  49.823  1.00  0.00           O  
HETATM 4688  H1  T3P  1563      27.257  20.195  50.260  1.00  0.00           H  
HETATM 4689  H2  T3P  1563      26.116  21.190  50.270  1.00  0.00           H  
HETATM 4690  O   T3P  1564      10.460  19.841  45.161  1.00  0.00           O  
HETATM 4691  H1  T3P  1564      11.315  19.416  45.091  1.00  0.00           H  
HETATM 4692  H2  T3P  1564      10.516  20.361  45.963  1.00  0.00           H  
HETATM 4693  O   T3P  1565      26.678  11.314 -29.992  1.00  0.00           O  
HETATM 4694  H1  T3P  1565      25.954  10.941 -30.495  1.00  0.00           H  
HETATM 4695  H2  T3P  1565      27.082  11.947 -30.586  1.00  0.00           H  
HETATM 4696  O   T3P  1566      -5.006 -15.759  26.760  1.00  0.00           O  
HETATM 4697  H1  T3P  1566      -5.171 -16.512  26.192  1.00  0.00           H  
HETATM 4698  H2  T3P  1566      -4.503 -16.116  27.492  1.00  0.00           H  
HETATM 4699  O   T3P  1567     -24.376   8.105  27.698  1.00  0.00           O  
HETATM 4700  H1  T3P  1567     -24.602   8.190  28.624  1.00  0.00           H  
HETATM 4701  H2  T3P  1567     -24.039   8.966  27.453  1.00  0.00           H  
HETATM 4702  O   T3P  1568       9.362 -23.982 -34.418  1.00  0.00           O  
HETATM 4703  H1  T3P  1568       9.635 -24.383 -33.592  1.00  0.00           H  
HETATM 4704  H2  T3P  1568       8.552 -24.437 -34.649  1.00  0.00           H  
HETATM 4705  O   T3P  1569      10.851  -6.406  38.460  1.00  0.00           O  
HETATM 4706  H1  T3P  1569      10.962  -6.991  37.711  1.00  0.00           H  
HETATM 4707  H2  T3P  1569      11.735  -6.098  38.658  1.00  0.00           H  
HETATM 4708  O   T3P  1570     -16.868  25.222  30.812  1.00  0.00           O  
HETATM 4709  H1  T3P  1570     -17.766  25.480  31.024  1.00  0.00           H  
HETATM 4710  H2  T3P  1570     -16.750  25.489  29.901  1.00  0.00           H  
HETATM 4711  O   T3P  1571       5.543   3.242 -45.535  1.00  0.00           O  
HETATM 4712  H1  T3P  1571       5.430   4.190 -45.600  1.00  0.00           H  
HETATM 4713  H2  T3P  1571       5.394   3.045 -44.610  1.00  0.00           H  
HETATM 4714  O   T3P  1572      -7.749  -4.859 -37.128  1.00  0.00           O  
HETATM 4715  H1  T3P  1572      -7.295  -4.019 -37.059  1.00  0.00           H  
HETATM 4716  H2  T3P  1572      -8.678  -4.635 -37.070  1.00  0.00           H  
HETATM 4717  O   T3P  1573      -3.719  -0.559 -47.174  1.00  0.00           O  
HETATM 4718  H1  T3P  1573      -4.430  -0.183 -46.654  1.00  0.00           H  
HETATM 4719  H2  T3P  1573      -3.960  -0.372 -48.081  1.00  0.00           H  
HETATM 4720  O   T3P  1574     -26.902 -21.918 -39.350  1.00  0.00           O  
HETATM 4721  H1  T3P  1574     -27.207 -21.217 -38.773  1.00  0.00           H  
HETATM 4722  H2  T3P  1574     -26.716 -21.481 -40.181  1.00  0.00           H  
HETATM 4723  O   T3P  1575     -14.140  -1.929 -44.055  1.00  0.00           O  
HETATM 4724  H1  T3P  1575     -13.339  -1.474 -43.794  1.00  0.00           H  
HETATM 4725  H2  T3P  1575     -14.718  -1.235 -44.371  1.00  0.00           H  
HETATM 4726  O   T3P  1576      15.918  -3.385 -44.927  1.00  0.00           O  
HETATM 4727  H1  T3P  1576      16.571  -2.815 -44.520  1.00  0.00           H  
HETATM 4728  H2  T3P  1576      16.332  -4.247 -44.950  1.00  0.00           H  
HETATM 4729  O   T3P  1577      23.623  12.527  36.291  1.00  0.00           O  
HETATM 4730  H1  T3P  1577      23.011  11.803  36.421  1.00  0.00           H  
HETATM 4731  H2  T3P  1577      23.188  13.282  36.688  1.00  0.00           H  
HETATM 4732  O   T3P  1578      11.540 -11.071 -30.721  1.00  0.00           O  
HETATM 4733  H1  T3P  1578      11.178 -10.634 -31.492  1.00  0.00           H  
HETATM 4734  H2  T3P  1578      10.791 -11.510 -30.319  1.00  0.00           H  
HETATM 4735  O   T3P  1579      18.855  -5.205 -18.188  1.00  0.00           O  
HETATM 4736  H1  T3P  1579      18.106  -4.621 -18.066  1.00  0.00           H  
HETATM 4737  H2  T3P  1579      18.465  -6.058 -18.377  1.00  0.00           H  
HETATM 4738  O   T3P  1580      21.600   2.735 -44.127  1.00  0.00           O  
HETATM 4739  H1  T3P  1580      20.749   2.653 -43.696  1.00  0.00           H  
HETATM 4740  H2  T3P  1580      21.517   3.517 -44.674  1.00  0.00           H  
HETATM 4741  O   T3P  1581      -4.776  14.014  43.443  1.00  0.00           O  
HETATM 4742  H1  T3P  1581      -5.182  14.076  44.307  1.00  0.00           H  
HETATM 4743  H2  T3P  1581      -5.303  13.364  42.977  1.00  0.00           H  
HETATM 4744  O   T3P  1582      15.220  13.004 -27.138  1.00  0.00           O  
HETATM 4745  H1  T3P  1582      15.721  13.490 -26.483  1.00  0.00           H  
HETATM 4746  H2  T3P  1582      15.721  13.108 -27.948  1.00  0.00           H  
HETATM 4747  O   T3P  1583     -21.741  14.107  28.305  1.00  0.00           O  
HETATM 4748  H1  T3P  1583     -21.329  14.971  28.279  1.00  0.00           H  
HETATM 4749  H2  T3P  1583     -22.673  14.281  28.169  1.00  0.00           H  
HETATM 4750  O   T3P  1584      16.212  21.108 -36.176  1.00  0.00           O  
HETATM 4751  H1  T3P  1584      15.344  21.297 -35.819  1.00  0.00           H  
HETATM 4752  H2  T3P  1584      16.048  20.497 -36.895  1.00  0.00           H  
HETATM 4753  O   T3P  1585      23.177  -1.751 -19.666  1.00  0.00           O  
HETATM 4754  H1  T3P  1585      24.084  -1.822 -19.370  1.00  0.00           H  
HETATM 4755  H2  T3P  1585      23.170  -0.982 -20.236  1.00  0.00           H  
HETATM 4756  O   T3P  1586      17.680  14.469 -45.370  1.00  0.00           O  
HETATM 4757  H1  T3P  1586      17.688  15.403 -45.157  1.00  0.00           H  
HETATM 4758  H2  T3P  1586      18.043  14.422 -46.255  1.00  0.00           H  
HETATM 4759  O   T3P  1587      -2.986  25.285  25.799  1.00  0.00           O  
HETATM 4760  H1  T3P  1587      -2.891  26.014  25.186  1.00  0.00           H  
HETATM 4761  H2  T3P  1587      -2.568  24.545  25.358  1.00  0.00           H  
HETATM 4762  O   T3P  1588     -16.851   8.776 -22.798  1.00  0.00           O  
HETATM 4763  H1  T3P  1588     -17.516   9.457 -22.703  1.00  0.00           H  
HETATM 4764  H2  T3P  1588     -17.272   7.982 -22.470  1.00  0.00           H  
HETATM 4765  O   T3P  1589      -7.507 -16.725  46.050  1.00  0.00           O  
HETATM 4766  H1  T3P  1589      -8.104 -17.085  45.394  1.00  0.00           H  
HETATM 4767  H2  T3P  1589      -6.635 -16.971  45.741  1.00  0.00           H  
HETATM 4768  O   T3P  1590     -14.527 -22.235  40.390  1.00  0.00           O  
HETATM 4769  H1  T3P  1590     -13.790 -21.893  40.897  1.00  0.00           H  
HETATM 4770  H2  T3P  1590     -15.264 -21.673  40.629  1.00  0.00           H  
HETATM 4771  O   T3P  1591     -21.654 -22.957 -27.714  1.00  0.00           O  
HETATM 4772  H1  T3P  1591     -22.307 -23.041 -28.409  1.00  0.00           H  
HETATM 4773  H2  T3P  1591     -21.550 -23.846 -27.374  1.00  0.00           H  
HETATM 4774  O   T3P  1592     -19.812  16.825  36.184  1.00  0.00           O  
HETATM 4775  H1  T3P  1592     -19.343  17.611  35.904  1.00  0.00           H  
HETATM 4776  H2  T3P  1592     -20.166  17.051  37.044  1.00  0.00           H  
HETATM 4777  O   T3P  1593     -12.394 -11.295  53.276  1.00  0.00           O  
HETATM 4778  H1  T3P  1593     -11.619 -10.796  53.019  1.00  0.00           H  
HETATM 4779  H2  T3P  1593     -12.234 -11.535  54.189  1.00  0.00           H  
HETATM 4780  O   T3P  1594     -24.192  12.759 -36.585  1.00  0.00           O  
HETATM 4781  H1  T3P  1594     -24.178  12.301 -37.425  1.00  0.00           H  
HETATM 4782  H2  T3P  1594     -23.659  13.541 -36.728  1.00  0.00           H  
HETATM 4783  O   T3P  1595     -12.653  10.931  15.164  1.00  0.00           O  
HETATM 4784  H1  T3P  1595     -13.102  10.402  14.504  1.00  0.00           H  
HETATM 4785  H2  T3P  1595     -12.212  10.293  15.724  1.00  0.00           H  
HETATM 4786  O   T3P  1596     -25.750  -1.078 -22.738  1.00  0.00           O  
HETATM 4787  H1  T3P  1596     -25.633  -1.744 -23.416  1.00  0.00           H  
HETATM 4788  H2  T3P  1596     -24.982  -1.171 -22.175  1.00  0.00           H  
HETATM 4789  O   T3P  1597     -13.666 -26.783  27.181  1.00  0.00           O  
HETATM 4790  H1  T3P  1597     -13.938 -27.411  26.512  1.00  0.00           H  
HETATM 4791  H2  T3P  1597     -14.414 -26.194  27.275  1.00  0.00           H  
HETATM 4792  O   T3P  1598      26.990 -23.870 -43.973  1.00  0.00           O  
HETATM 4793  H1  T3P  1598      27.694 -24.069 -43.356  1.00  0.00           H  
HETATM 4794  H2  T3P  1598      27.114 -24.494 -44.688  1.00  0.00           H  
HETATM 4795  O   T3P  1599      13.146  -8.001 -40.864  1.00  0.00           O  
HETATM 4796  H1  T3P  1599      12.728  -7.784 -40.031  1.00  0.00           H  
HETATM 4797  H2  T3P  1599      12.710  -7.439 -41.505  1.00  0.00           H  
HETATM 4798  O   T3P  1600      17.290  17.914  32.315  1.00  0.00           O  
HETATM 4799  H1  T3P  1600      17.442  18.750  32.757  1.00  0.00           H  
HETATM 4800  H2  T3P  1600      16.423  18.007  31.919  1.00  0.00           H  
HETATM 4801  O   T3P  1601       6.922 -11.445 -47.160  1.00  0.00           O  
HETATM 4802  H1  T3P  1601       6.430 -12.252 -47.009  1.00  0.00           H  
HETATM 4803  H2  T3P  1601       7.335 -11.573 -48.014  1.00  0.00           H  
HETATM 4804  O   T3P  1602      23.074 -17.523 -22.788  1.00  0.00           O  
HETATM 4805  H1  T3P  1602      23.856 -17.003 -22.600  1.00  0.00           H  
HETATM 4806  H2  T3P  1602      22.529 -17.429 -22.006  1.00  0.00           H  
HETATM 4807  O   T3P  1603     -16.998 -10.460 -24.680  1.00  0.00           O  
HETATM 4808  H1  T3P  1603     -17.442 -10.645 -25.507  1.00  0.00           H  
HETATM 4809  H2  T3P  1603     -16.365 -11.172 -24.581  1.00  0.00           H  
HETATM 4810  O   T3P  1604     -17.385  10.041  49.335  1.00  0.00           O  
HETATM 4811  H1  T3P  1604     -18.214  10.450  49.583  1.00  0.00           H  
HETATM 4812  H2  T3P  1604     -17.622   9.411  48.654  1.00  0.00           H  
HETATM 4813  O   T3P  1605     -23.024   6.661  43.466  1.00  0.00           O  
HETATM 4814  H1  T3P  1605     -22.795   6.294  44.320  1.00  0.00           H  
HETATM 4815  H2  T3P  1605     -23.768   7.238  43.644  1.00  0.00           H  
HETATM 4816  O   T3P  1606      21.895 -19.463 -49.833  1.00  0.00           O  
HETATM 4817  H1  T3P  1606      21.110 -19.983 -49.657  1.00  0.00           H  
HETATM 4818  H2  T3P  1606      22.370 -19.457 -49.002  1.00  0.00           H  
HETATM 4819  O   T3P  1607      -0.002 -23.254  23.248  1.00  0.00           O  
HETATM 4820  H1  T3P  1607      -0.429 -22.842  22.497  1.00  0.00           H  
HETATM 4821  H2  T3P  1607       0.567 -23.922  22.865  1.00  0.00           H  
HETATM 4822  O   T3P  1608       3.261  20.870 -28.556  1.00  0.00           O  
HETATM 4823  H1  T3P  1608       3.225  19.988 -28.925  1.00  0.00           H  
HETATM 4824  H2  T3P  1608       3.739  20.767 -27.733  1.00  0.00           H  
HETATM 4825  O   T3P  1609     -18.841 -19.588 -40.380  1.00  0.00           O  
HETATM 4826  H1  T3P  1609     -19.642 -19.069 -40.305  1.00  0.00           H  
HETATM 4827  H2  T3P  1609     -18.150 -18.942 -40.531  1.00  0.00           H  
HETATM 4828  O   T3P  1610      -6.879   6.760  43.126  1.00  0.00           O  
HETATM 4829  H1  T3P  1610      -7.340   6.444  42.348  1.00  0.00           H  
HETATM 4830  H2  T3P  1610      -7.401   6.438  43.861  1.00  0.00           H  
HETATM 4831  O   T3P  1611     -15.581  12.498 -29.764  1.00  0.00           O  
HETATM 4832  H1  T3P  1611     -14.643  12.521 -29.576  1.00  0.00           H  
HETATM 4833  H2  T3P  1611     -15.688  11.757 -30.361  1.00  0.00           H  
HETATM 4834  O   T3P  1612     -21.389 -24.971 -47.850  1.00  0.00           O  
HETATM 4835  H1  T3P  1612     -20.862 -24.314 -48.305  1.00  0.00           H  
HETATM 4836  H2  T3P  1612     -21.944 -24.464 -47.257  1.00  0.00           H  
HETATM 4837  O   T3P  1613      10.538  21.265  47.491  1.00  0.00           O  
HETATM 4838  H1  T3P  1613       9.673  21.628  47.680  1.00  0.00           H  
HETATM 4839  H2  T3P  1613      11.152  21.916  47.831  1.00  0.00           H  
HETATM 4840  O   T3P  1614     -21.779  22.948 -40.046  1.00  0.00           O  
HETATM 4841  H1  T3P  1614     -22.402  22.656 -40.712  1.00  0.00           H  
HETATM 4842  H2  T3P  1614     -20.942  23.004 -40.508  1.00  0.00           H  
HETATM 4843  O   T3P  1615       3.507   2.498  37.290  1.00  0.00           O  
HETATM 4844  H1  T3P  1615       3.449   2.191  36.385  1.00  0.00           H  
HETATM 4845  H2  T3P  1615       4.376   2.894  37.353  1.00  0.00           H  
HETATM 4846  O   T3P  1616       6.742  26.873 -19.458  1.00  0.00           O  
HETATM 4847  H1  T3P  1616       7.091  26.023 -19.188  1.00  0.00           H  
HETATM 4848  H2  T3P  1616       5.820  26.846 -19.204  1.00  0.00           H  
HETATM 4849  O   T3P  1617     -11.637 -26.724  31.581  1.00  0.00           O  
HETATM 4850  H1  T3P  1617     -11.670 -25.794  31.356  1.00  0.00           H  
HETATM 4851  H2  T3P  1617     -11.893 -27.175  30.776  1.00  0.00           H  
HETATM 4852  O   T3P  1618     -12.445 -15.082  44.564  1.00  0.00           O  
HETATM 4853  H1  T3P  1618     -12.454 -15.931  45.005  1.00  0.00           H  
HETATM 4854  H2  T3P  1618     -13.138 -14.581  44.994  1.00  0.00           H  
HETATM 4855  O   T3P  1619      19.390   4.596 -27.767  1.00  0.00           O  
HETATM 4856  H1  T3P  1619      20.084   3.978 -27.995  1.00  0.00           H  
HETATM 4857  H2  T3P  1619      18.598   4.219 -28.148  1.00  0.00           H  
HETATM 4858  O   T3P  1620      -9.911  25.479  31.652  1.00  0.00           O  
HETATM 4859  H1  T3P  1620     -10.523  26.214  31.706  1.00  0.00           H  
HETATM 4860  H2  T3P  1620      -9.054  25.889  31.533  1.00  0.00           H  
HETATM 4861  O   T3P  1621      -3.941 -13.691 -44.585  1.00  0.00           O  
HETATM 4862  H1  T3P  1621      -4.587 -13.765 -45.288  1.00  0.00           H  
HETATM 4863  H2  T3P  1621      -4.331 -13.074 -43.965  1.00  0.00           H  
HETATM 4864  O   T3P  1622     -10.252  -1.239 -36.367  1.00  0.00           O  
HETATM 4865  H1  T3P  1622     -10.017  -0.990 -35.473  1.00  0.00           H  
HETATM 4866  H2  T3P  1622     -10.163  -0.431 -36.873  1.00  0.00           H  
HETATM 4867  O   T3P  1623     -12.495 -17.475  46.017  1.00  0.00           O  
HETATM 4868  H1  T3P  1623     -11.803 -17.539  46.676  1.00  0.00           H  
HETATM 4869  H2  T3P  1623     -12.568 -18.359  45.658  1.00  0.00           H  
HETATM 4870  O   T3P  1624      12.928 -11.135  24.723  1.00  0.00           O  
HETATM 4871  H1  T3P  1624      13.150 -10.233  24.491  1.00  0.00           H  
HETATM 4872  H2  T3P  1624      13.722 -11.634  24.531  1.00  0.00           H  
HETATM 4873  O   T3P  1625      19.623  26.211 -32.531  1.00  0.00           O  
HETATM 4874  H1  T3P  1625      20.189  26.950 -32.752  1.00  0.00           H  
HETATM 4875  H2  T3P  1625      20.022  25.462 -32.975  1.00  0.00           H  
HETATM 4876  O   T3P  1626     -20.836 -16.581 -31.467  1.00  0.00           O  
HETATM 4877  H1  T3P  1626     -21.710 -16.659 -31.849  1.00  0.00           H  
HETATM 4878  H2  T3P  1626     -20.716 -17.392 -30.973  1.00  0.00           H  
HETATM 4879  O   T3P  1627      -8.267  17.200  35.417  1.00  0.00           O  
HETATM 4880  H1  T3P  1627      -7.731  17.872  34.996  1.00  0.00           H  
HETATM 4881  H2  T3P  1627      -8.173  16.431  34.855  1.00  0.00           H  
HETATM 4882  O   T3P  1628     -22.257 -22.243 -31.529  1.00  0.00           O  
HETATM 4883  H1  T3P  1628     -22.065 -21.363 -31.853  1.00  0.00           H  
HETATM 4884  H2  T3P  1628     -21.431 -22.718 -31.623  1.00  0.00           H  
HETATM 4885  O   T3P  1629     -14.508  20.646  24.893  1.00  0.00           O  
HETATM 4886  H1  T3P  1629     -15.429  20.507  24.675  1.00  0.00           H  
HETATM 4887  H2  T3P  1629     -14.083  19.814  24.683  1.00  0.00           H  
HETATM 4888  O   T3P  1630       8.945 -18.465  34.041  1.00  0.00           O  
HETATM 4889  H1  T3P  1630       8.361 -19.218  34.125  1.00  0.00           H  
HETATM 4890  H2  T3P  1630       9.613 -18.602  34.712  1.00  0.00           H  
HETATM 4891  O   T3P  1631     -19.448 -27.145 -33.932  1.00  0.00           O  
HETATM 4892  H1  T3P  1631     -19.659 -26.215 -33.846  1.00  0.00           H  
HETATM 4893  H2  T3P  1631     -18.542 -27.158 -34.241  1.00  0.00           H  
HETATM 4894  O   T3P  1632      25.769  26.605 -46.158  1.00  0.00           O  
HETATM 4895  H1  T3P  1632      25.335  26.437 -45.322  1.00  0.00           H  
HETATM 4896  H2  T3P  1632      26.360  27.336 -45.979  1.00  0.00           H  
HETATM 4897  O   T3P  1633      21.825 -19.936  49.990  1.00  0.00           O  
HETATM 4898  H1  T3P  1633      21.456 -20.816  50.065  1.00  0.00           H  
HETATM 4899  H2  T3P  1633      21.429 -19.448  50.712  1.00  0.00           H  
HETATM 4900  O   T3P  1634      14.378  -1.392 -30.069  1.00  0.00           O  
HETATM 4901  H1  T3P  1634      14.683  -0.672 -30.621  1.00  0.00           H  
HETATM 4902  H2  T3P  1634      13.454  -1.200 -29.913  1.00  0.00           H  
HETATM 4903  O   T3P  1635       8.060 -25.219 -41.951  1.00  0.00           O  
HETATM 4904  H1  T3P  1635       8.482 -25.331 -41.100  1.00  0.00           H  
HETATM 4905  H2  T3P  1635       8.742 -24.846 -42.510  1.00  0.00           H  
HETATM 4906  O   T3P  1636      25.813  15.151 -36.768  1.00  0.00           O  
HETATM 4907  H1  T3P  1636      25.274  14.432 -37.100  1.00  0.00           H  
HETATM 4908  H2  T3P  1636      26.227  15.520 -37.548  1.00  0.00           H  
HETATM 4909  O   T3P  1637      -3.740  17.967 -40.981  1.00  0.00           O  
HETATM 4910  H1  T3P  1637      -3.611  17.873 -40.037  1.00  0.00           H  
HETATM 4911  H2  T3P  1637      -4.210  18.795 -41.077  1.00  0.00           H  
HETATM 4912  O   T3P  1638     -19.646  -4.447 -30.848  1.00  0.00           O  
HETATM 4913  H1  T3P  1638     -20.146  -4.024 -31.546  1.00  0.00           H  
HETATM 4914  H2  T3P  1638     -20.062  -5.303 -30.740  1.00  0.00           H  
HETATM 4915  O   T3P  1639      17.565   8.265 -28.907  1.00  0.00           O  
HETATM 4916  H1  T3P  1639      16.816   8.832 -29.090  1.00  0.00           H  
HETATM 4917  H2  T3P  1639      18.326   8.776 -29.184  1.00  0.00           H  
HETATM 4918  O   T3P  1640       5.746  -3.945  52.033  1.00  0.00           O  
HETATM 4919  H1  T3P  1640       5.199  -3.200  52.282  1.00  0.00           H  
HETATM 4920  H2  T3P  1640       5.127  -4.661  51.894  1.00  0.00           H  
HETATM 4921  O   T3P  1641      13.998  20.838 -31.993  1.00  0.00           O  
HETATM 4922  H1  T3P  1641      13.836  21.637 -31.491  1.00  0.00           H  
HETATM 4923  H2  T3P  1641      13.184  20.686 -32.473  1.00  0.00           H  
HETATM 4924  O   T3P  1642      26.142 -23.045  53.460  1.00  0.00           O  
HETATM 4925  H1  T3P  1642      25.226 -22.890  53.229  1.00  0.00           H  
HETATM 4926  H2  T3P  1642      26.539 -22.174  53.461  1.00  0.00           H  
HETATM 4927  O   T3P  1643      16.682   8.265  28.112  1.00  0.00           O  
HETATM 4928  H1  T3P  1643      17.012   8.481  28.985  1.00  0.00           H  
HETATM 4929  H2  T3P  1643      17.452   8.316  27.546  1.00  0.00           H  
HETATM 4930  O   T3P  1644      14.798  -6.370 -47.136  1.00  0.00           O  
HETATM 4931  H1  T3P  1644      15.486  -6.081 -46.536  1.00  0.00           H  
HETATM 4932  H2  T3P  1644      15.093  -7.227 -47.443  1.00  0.00           H  
HETATM 4933  O   T3P  1645     -13.512   3.579  49.471  1.00  0.00           O  
HETATM 4934  H1  T3P  1645     -13.683   3.690  48.535  1.00  0.00           H  
HETATM 4935  H2  T3P  1645     -12.654   3.981  49.607  1.00  0.00           H
[truncated: 1,505,501 more chars]
