# Supplementary material for: The Discovery of RGH-706, a Highly Efficacious MCH1 Receptor Antagonist, for the Treatment of Obesity and Insatiable Hunger
Source: J Med Chem. 2026 Jan 22;69(8):8722–38. doi: 10.1021/acs.jmedchem.5c02708 (PMC13126673; doi:10.1021/acs.jmedchem.5c02708)
Supplement: Supplementary file 3 [file jm5c02708_si_003.csv]

Compound_ID	SMILES	MCHR1 IC50 (nM)
1	O=C1C=C(C=CN1c1ccc2c(c1)cc1CNCCn12)OCc1ccccc1	39.9
7	O=C1C=C(OCc2ccccc2)C=CN1c1cc2c(C)c3CCN(C)Cn3c2cc1	14.7
16	O=C1C=C(C=CN1c1ccc2c(c1)cc1CNCCCn12)OCc1ccccc1	1038
30	O=C1C=C(C=CN1c1ccc2c(c1)cc1CCNCCn12)OCc1ccccc1	17.7
36	Clc1ccc(nc1)COC=1C=CN(c2ccc3c(c2)cc2CCNCCn23)C(=O)C=1	9.8
37	Clc1ccc(nc1)COC=1C=CN(C(=O)C=1)c1cc2cc3CCN(CCn3c2cc1)C(C)C	6.2
